# Supplementary material for: Crystal structure and Hirshfeld surface analysis of an etoxazole metabolite designated R4
Source: Acta Crystallogr E Crystallogr Commun. 2025 Sep 19;81(Pt 10):964–7. doi: 10.1107/S2056989025008084 (PMC12498050; doi:10.1107/S2056989025008084)
Supplement: Supplementary file 1 [file e-81-00964-sup1.cif]

##############################################################################
#                                                                            #
# This CIF contains the data in a paper accepted for publication in          #
# Acta Crystallographica Section E. It conforms to the requirements of       #
# Notes for Authors for Acta Crystallographica Section E, and has been       #
# peer reviewed under the auspices of the IUCr Commission on Journals.       #
#                                                                            #
# Full details of the Crystallographic Information File format               #
# are given in the paper "The Crystallographic Information File (CIF):       #
# a New Standard Archive File for Crystallography" by S. R. Hall, F. H.      #
# Allen and I. D. Brown [Acta Cryst. (1991), A47, 655-685].                  #
#                                                                            #
# The current version of the core CIF dictionary is obtainable from          #
# ftp://ftp.iucr.org/pub/cif_core.dic.                                       #
#                                                                            #
# Software is freely available for graphical display of the structure(s)     #
# in this CIF. For information consult the CIF software page                 #
# http://www.iucr.org/resources/cif/software.                                #
#                                                                            #
# This file may be used for bona fide research purposes within the           #
# scientific community so long as proper attribution is given to the journal # 
# article from which it was obtained.                                        #
#                                                                            #
##############################################################################
data_I
_audit_creation_method     'SHELXL-2019/3 and CIFFIX'
_chemical_name_systematic
;\
<i>N</i>-[1-(4-<i>tert</i>-Butyl-2-ethoxyphenyl)-2-hydroxyethyl]-\
2,6-difluorobenzamide
;
_chemical_name_common     ?
_chemical_formula_moiety     'C21 H25 F2 N O3'
_chemical_formula_sum     'C21 H25 F2 N O3'
_chemical_formula_iupac     'C21 H25 F2 N O3'
_chemical_formula_weight     377.42
_chemical_melting_point     ?
_space_group_crystal_system     monoclinic
_space_group_name_H-M_alt     'C c'
_space_group_name_Hall     'C -2yc'
loop_
    _space_group_symop_operation_xyz
    'x, y, z'
    'x, -y, z+1/2'
    'x+1/2, y+1/2, z'
    'x+1/2, -y+1/2, z+1/2'
_cell_length_a     5.71450(10)
_cell_length_b     39.3575(8)
_cell_length_c     8.4490(2)
_cell_angle_alpha     90
_cell_angle_beta     95.5000(10)
_cell_angle_gamma     90
_cell_volume     1891.50(7)
_cell_formula_units_Z     4
_cell_measurement_reflns_used     9223
_cell_measurement_theta_min     2.63
_cell_measurement_theta_max     28.28
_cell_measurement_temperature     100.0(2)
_exptl_crystal_description     'cut block'
_exptl_crystal_colour     colourless
_exptl_crystal_size_max     0.160
_exptl_crystal_size_mid     0.080
_exptl_crystal_size_min     0.040
_exptl_crystal_density_diffrn     1.325
_exptl_crystal_density_meas     ?
_exptl_crystal_density_method     ?
_exptl_crystal_F_000     800
_exptl_absorpt_coefficient_mu     0.101
_exptl_absorpt_correction_type     multi-scan
_exptl_absorpt_process_details
;
(<i>SADABS</i>; Krause <i>et al</i>., 2015)
;
_exptl_absorpt_correction_T_min     0.916
_exptl_absorpt_correction_T_max     0.959
_exptl_special_details
;
The crystal was mounted using polyisobutene oil on the tip of a fine glass
fibre, which was fastened in a copper mounting pin with electrical solder.
It was placed directly into the cold gas stream of a liquid-nitrogen based
cryostat (Hope, 1994; Parkin & Hope, 1998).
Diffraction data were collected with the crystal at 100K.
;
_diffrn_ambient_temperature     100.0(2)
_diffrn_source     'microsource'
_diffrn_radiation_type     MoK\a
_diffrn_radiation_wavelength     0.71073
_diffrn_measurement_device_type     'Bruker D8 Venture dual source'
_diffrn_measurement_method     '\f and \w scans'
_diffrn_detector_area_resol_mean     7.41
_diffrn_reflns_number     32266
_diffrn_reflns_av_R_equivalents     0.0315
_diffrn_reflns_av_unetI/netI     0.0233
_diffrn_reflns_theta_min     2.070
_diffrn_reflns_theta_max     28.367
_diffrn_reflns_theta_full     25.242
_diffrn_measured_fraction_theta_max     0.998
_diffrn_measured_fraction_theta_full     0.999
_diffrn_reflns_limit_h_min     -7
_diffrn_reflns_limit_h_max     7
_diffrn_reflns_limit_k_min     -52
_diffrn_reflns_limit_k_max     52
_diffrn_reflns_limit_l_min     -11
_diffrn_reflns_limit_l_max     11
_refine_special_details
;
Refinement progress was checked using <i>Platon</i> (Spek, 2020) and by
an <i>R</i>-tensor (Parkin, 2000). The final model was further checked
with the IUCr utility <i>checkCIF</i>.
;
_reflns_number_total     4721
_reflns_number_gt     4583
_reflns_threshold_expression     'I > 2\s(I)'
_refine_ls_structure_factor_coef     Fsqd
_refine_ls_matrix_type     full
_refine_ls_R_factor_all     0.0263
_refine_ls_R_factor_gt     0.0251
_refine_ls_wR_factor_gt     0.0624
_refine_ls_wR_factor_ref     0.0634
_refine_ls_goodness_of_fit_ref     1.048
_refine_ls_restrained_S_all     1.048
_refine_ls_number_reflns     4721
_refine_ls_number_parameters     253
_refine_ls_number_restraints     2
_refine_ls_hydrogen_treatment     mixed
_refine_ls_weighting_scheme     calc
_refine_ls_weighting_details
              'w=1/[\s^2^(Fo^2^)+(0.0319P)^2^+0.4250P] where P=(Fo^2^+2Fc^2^)/3'
_atom_sites_solution_hydrogens     mixed
_atom_sites_solution_primary     direct
_atom_sites_solution_secondary     difmap
_refine_ls_shift/su_max     0.001
_refine_ls_shift/su_mean     0.000
_refine_diff_density_max     0.178
_refine_diff_density_min     -0.146
_refine_ls_extinction_method     none
_refine_ls_extinction_coef     .
_refine_ls_abs_structure_details
;
Flack <i>x</i> determined using 2201 quotients
[(<i>I</i>^+^)-(<i>I</i>^-^)]/[(<i>I</i>^+^)+(<i>I</i>^-^)]
(Parsons <i>et al.</i>,  2013)
;
_refine_ls_abs_structure_Flack     -0.04(15)
loop_
    _atom_type_symbol
    _atom_type_description
    _atom_type_scat_dispersion_real
    _atom_type_scat_dispersion_imag
    _atom_type_scat_source
    'C' 'C' 0.0033 0.0016
                         'International Tables Vol C Tables 4.2.6.8 and 6.1.1.4'
    'H' 'H' 0.0000 0.0000
                         'International Tables Vol C Tables 4.2.6.8 and 6.1.1.4'
    'F' 'F' 0.0171 0.0103
                         'International Tables Vol C Tables 4.2.6.8 and 6.1.1.4'
    'N' 'N' 0.0061 0.0033
                         'International Tables Vol C Tables 4.2.6.8 and 6.1.1.4'
    'O' 'O' 0.0106 0.0060
                         'International Tables Vol C Tables 4.2.6.8 and 6.1.1.4'
_computing_data_collection
;
<i>APEX5</i> (Bruker, 2023)
;
_computing_cell_refinement
;
<i>APEX5</i> (Bruker, 2023)
;
_computing_data_reduction
;
<i>APEX5</i> (Bruker, 2023)
;
_computing_structure_solution
;
<i>SHELXT</i> (Sheldrick, 2015a)
;
_computing_structure_refinement
;
<i>SHELXL2019/3</i> (Sheldrick, 2015b)
;
_computing_molecular_graphics
;
<i>XP</i> in <i>SHELXTL</i> (Sheldrick, 2008)
;
_computing_publication_material
;
<i>SHELXTL</i> (Sheldrick, 2008) and <i>publCIF</i> (Westrip,
2010)
;
loop_
    _atom_site_type_symbol
    _atom_site_label
    _atom_site_fract_x
    _atom_site_fract_y
    _atom_site_fract_z
    _atom_site_U_iso_or_equiv
    _atom_site_adp_type
    _atom_site_calc_flag
    _atom_site_occupancy
    _atom_site_disorder_assembly
    _atom_site_disorder_group
    F F1 0.10244(19) 0.54111(3) 0.65974(15) 0.0408(3) Uani d 1 . .
    F F2 0.82092(19) 0.54312(2) 0.97487(15) 0.0397(3) Uani d 1 . .
    O O1 0.3290(2) 0.59371(3) 0.93314(15) 0.0302(3) Uani d 1 . .
    O O2 0.71769(19) 0.62031(3) 0.43543(12) 0.0212(2) Uani d 1 . .
    O O3 0.9202(2) 0.63295(3) 0.94174(13) 0.0250(2) Uani d 1 . .
    H H3A 1.037(4) 0.6195(6) 0.9370(4) 0.038 Uiso calc 1 . .
    N N1 0.5634(2) 0.59924(3) 0.73239(15) 0.0194(2) Uani d 1 . .
    H H1N 0.647(4) 0.5885(5) 0.667(3) 0.029 Uiso d 1 . .
    C C1 0.4443(3) 0.58136(4) 0.83255(18) 0.0197(3) Uani d 1 . .
    C C2 0.8474(3) 0.64540(4) 0.78773(18) 0.0215(3) Uani d 1 . .
    H H2A 0.947047 0.635476 0.709989 0.026 Uiso calc 1 . .
    H H2B 0.866100 0.670400 0.785862 0.026 Uiso calc 1 . .
    C C3 0.5898(2) 0.63611(3) 0.74138(17) 0.0179(3) Uani d 1 . .
    H H3 0.498334 0.644115 0.829372 0.021 Uiso calc 1 . .
    C C4 0.4911(2) 0.65424(3) 0.59172(16) 0.0173(3) Uani d 1 . .
    C C5 0.3322(2) 0.68064(4) 0.60233(16) 0.0184(3) Uani d 1 . .
    H H5 0.279190 0.685846 0.702732 0.022 Uiso calc 1 . .
    C C6 0.2485(2) 0.69966(4) 0.47053(17) 0.0183(3) Uani d 1 . .
    H H6 0.140387 0.717618 0.482167 0.022 Uiso calc 1 . .
    C C7 0.3215(2) 0.69264(4) 0.32149(16) 0.0163(3) Uani d 1 . .
    C C8 0.4776(3) 0.66565(3) 0.30836(17) 0.0172(2) Uani d 1 . .
    H H8 0.526510 0.660023 0.207261 0.021 Uiso calc 1 . .
    C C9 0.5625(2) 0.64686(3) 0.44178(16) 0.0172(3) Uani d 1 . .
    C C10 0.8387(3) 0.61756(4) 0.29405(18) 0.0227(3) Uani d 1 . .
    H H10A 0.901343 0.640002 0.266150 0.027 Uiso calc 1 . .
    H H10B 0.729145 0.609578 0.203843 0.027 Uiso calc 1 . .
    C C11 1.0372(3) 0.59254(4) 0.3269(2) 0.0258(3) Uani d 1 . .
    H H11A 1.120836 0.589981 0.231619 0.039 Uiso calc 1 . .
    H H11B 0.973612 0.570494 0.355537 0.039 Uiso calc 1 . .
    H H11C 1.146264 0.600885 0.414935 0.039 Uiso calc 1 . .
    C C12 0.2316(2) 0.71494(3) 0.17940(16) 0.0165(2) Uani d 1 . .
    C C13 0.3109(3) 0.75181(4) 0.21162(17) 0.0214(3) Uani d 1 . .
    H H13A 0.258401 0.765956 0.119536 0.032 Uiso calc 1 . .
    H H13B 0.482702 0.752639 0.230125 0.032 Uiso calc 1 . .
    H H13C 0.241988 0.760353 0.305750 0.032 Uiso calc 1 . .
    C C14 0.3229(3) 0.70329(4) 0.02407(17) 0.0202(3) Uani d 1 . .
    H H14A 0.259798 0.718142 -0.062863 0.030 Uiso calc 1 . .
    H H14B 0.272400 0.679858 0.001201 0.030 Uiso calc 1 . .
    H H14C 0.495007 0.704400 0.034257 0.030 Uiso calc 1 . .
    C C15 -0.0377(2) 0.71376(4) 0.15693(18) 0.0216(3) Uani d 1 . .
    H H15A -0.095577 0.730599 0.077110 0.032 Uiso calc 1 . .
    H H15B -0.100581 0.718903 0.258160 0.032 Uiso calc 1 . .
    H H15C -0.089114 0.691042 0.121158 0.032 Uiso calc 1 . .
    C C16 0.4627(3) 0.54335(4) 0.81631(19) 0.0204(3) Uani d 1 . .
    C C17 0.2889(3) 0.52419(4) 0.7333(2) 0.0267(3) Uani d 1 . .
    C C18 0.2970(3) 0.48934(4) 0.7214(2) 0.0327(4) Uani d 1 . .
    H H18 0.174972 0.477132 0.661880 0.039 Uiso calc 1 . .
    C C19 0.4885(3) 0.47258(4) 0.7989(2) 0.0330(4) Uani d 1 . .
    H H19 0.498128 0.448527 0.792403 0.040 Uiso calc 1 . .
    C C20 0.6650(3) 0.49042(4) 0.8852(2) 0.0330(4) Uani d 1 . .
    H H20 0.794767 0.478893 0.939638 0.040 Uiso calc 1 . .
    C C21 0.6492(3) 0.52529(4) 0.8907(2) 0.0261(3) Uani d 1 . .
loop_
    _atom_site_aniso_label
    _atom_site_aniso_U_11
    _atom_site_aniso_U_22
    _atom_site_aniso_U_33
    _atom_site_aniso_U_12
    _atom_site_aniso_U_13
    _atom_site_aniso_U_23
    F1 0.0317(6) 0.0354(6) 0.0509(7) -0.0035(4) -0.0197(5) 0.0103(5)
    F2 0.0310(5) 0.0247(5) 0.0585(7) 0.0000(4) -0.0204(5) -0.0013(4)
    O1 0.0325(6) 0.0265(5) 0.0342(6) 0.0047(5) 0.0164(5) 0.0063(5)
    O2 0.0269(5) 0.0203(5) 0.0172(5) 0.0079(4) 0.0072(4) 0.0038(4)
    O3 0.0270(6) 0.0303(6) 0.0169(5) 0.0050(5) -0.0021(4) 0.0001(4)
    N1 0.0233(6) 0.0179(6) 0.0173(5) -0.0010(5) 0.0043(5) 0.0011(4)
    C1 0.0181(6) 0.0204(6) 0.0202(6) 0.0012(5) 0.0002(5) 0.0045(6)
    C2 0.0237(7) 0.0217(7) 0.0186(6) -0.0023(6) -0.0009(5) 0.0025(5)
    C3 0.0225(7) 0.0165(6) 0.0147(6) -0.0002(5) 0.0022(5) 0.0006(5)
    C4 0.0182(6) 0.0182(6) 0.0155(6) -0.0023(5) 0.0018(5) 0.0010(5)
    C5 0.0200(6) 0.0210(6) 0.0146(6) -0.0013(5) 0.0036(5) -0.0015(5)
    C6 0.0176(6) 0.0188(6) 0.0187(6) 0.0018(5) 0.0027(5) -0.0005(5)
    C7 0.0144(6) 0.0176(6) 0.0167(6) -0.0017(5) 0.0005(5) 0.0003(5)
    C8 0.0187(6) 0.0198(6) 0.0133(6) 0.0003(5) 0.0031(5) 0.0000(5)
    C9 0.0175(6) 0.0161(6) 0.0182(6) 0.0009(5) 0.0028(5) 0.0001(5)
    C10 0.0276(8) 0.0221(7) 0.0199(7) 0.0068(6) 0.0096(6) 0.0025(6)
    C11 0.0274(8) 0.0235(7) 0.0275(8) 0.0064(6) 0.0076(6) 0.0022(6)
    C12 0.0161(6) 0.0183(6) 0.0149(6) -0.0003(5) 0.0011(5) 0.0010(5)
    C13 0.0259(7) 0.0194(6) 0.0187(7) -0.0013(5) 0.0002(5) 0.0014(5)
    C14 0.0213(7) 0.0246(7) 0.0146(6) 0.0028(5) 0.0003(5) 0.0013(5)
    C15 0.0176(7) 0.0249(7) 0.0220(7) 0.0019(5) -0.0003(5) 0.0042(6)
    C16 0.0208(6) 0.0190(6) 0.0215(6) -0.0014(5) 0.0023(5) 0.0043(5)
    C17 0.0231(7) 0.0285(7) 0.0274(7) -0.0034(6) -0.0036(6) 0.0069(6)
    C18 0.0328(9) 0.0282(8) 0.0359(9) -0.0110(7) -0.0028(7) 0.0015(7)
    C19 0.0378(9) 0.0187(7) 0.0426(10) -0.0031(7) 0.0036(7) 0.0015(7)
    C20 0.0294(8) 0.0227(7) 0.0456(10) 0.0038(6) -0.0035(7) 0.0036(7)
    C21 0.0220(7) 0.0218(7) 0.0333(8) -0.0016(6) -0.0042(6) 0.0016(6)
_geom_special_details
;
 All esds (except the esd in the dihedral angle between two l.s. planes)
 are estimated using the full covariance matrix.  The cell esds are taken
 into account individually in the estimation of esds in distances, angles
 and torsion angles; correlations between esds in cell parameters are only
 used when they are defined by crystal symmetry.  An approximate (isotropic)
 treatment of cell esds is used for estimating esds involving l.s. planes.
;
loop_
    _geom_bond_atom_site_label_1
    _geom_bond_atom_site_label_2
    _geom_bond_site_symmetry_2
    _geom_bond_distance
    _geom_bond_publ_flag
    F1 C17 . 1.3557(19) ?
    F2 C21 . 1.3517(18) ?
    O1 C1 . 1.2251(19) ?
    O2 C9 . 1.3749(17) ?
    O2 C10 . 1.4405(17) ?
    O3 C2 . 1.4152(18) ?
    O3 H3A . 0.85(3) ?
    N1 C1 . 1.3356(19) ?
    N1 C3 . 1.4601(18) ?
    N1 H1N . 0.88(2) ?
    C1 C16 . 1.5068(19) ?
    C2 C3 . 1.531(2) ?
    C2 H2A . 0.9900 ?
    C2 H2B . 0.9900 ?
    C3 C4 . 1.5132(19) ?
    C3 H3 . 1.0000 ?
    C4 C5 . 1.389(2) ?
    C4 C9 . 1.3982(18) ?
    C5 C6 . 1.388(2) ?
    C5 H5 . 0.9500 ?
    C6 C7 . 1.3918(19) ?
    C6 H6 . 0.9500 ?
    C7 C8 . 1.3984(19) ?
    C7 C12 . 1.5352(18) ?
    C8 C9 . 1.3958(19) ?
    C8 H8 . 0.9500 ?
    C10 C11 . 1.508(2) ?
    C10 H10A . 0.9900 ?
    C10 H10B . 0.9900 ?
    C11 H11A . 0.9800 ?
    C11 H11B . 0.9800 ?
    C11 H11C . 0.9800 ?
    C12 C14 . 1.528(2) ?
    C12 C15 . 1.5334(19) ?
    C12 C13 . 1.5367(19) ?
    C13 H13A . 0.9800 ?
    C13 H13B . 0.9800 ?
    C13 H13C . 0.9800 ?
    C14 H14A . 0.9800 ?
    C14 H14B . 0.9800 ?
    C14 H14C . 0.9800 ?
    C15 H15A . 0.9800 ?
    C15 H15B . 0.9800 ?
    C15 H15C . 0.9800 ?
    C16 C21 . 1.381(2) ?
    C16 C17 . 1.384(2) ?
    C17 C18 . 1.376(2) ?
    C18 C19 . 1.387(3) ?
    C18 H18 . 0.9500 ?
    C19 C20 . 1.379(3) ?
    C19 H19 . 0.9500 ?
    C20 C21 . 1.376(2) ?
    C20 H20 . 0.9500 ?
loop_
    _geom_angle_atom_site_label_1
    _geom_angle_atom_site_label_2
    _geom_angle_atom_site_label_3
    _geom_angle_site_symmetry_1
    _geom_angle_site_symmetry_3
    _geom_angle
    _geom_angle_publ_flag
    C9 O2 C10 . . 116.88(11) ?
    C2 O3 H3A . . 109.5 ?
    C1 N1 C3 . . 123.16(13) ?
    C1 N1 H1N . . 119.4(13) ?
    C3 N1 H1N . . 116.9(14) ?
    O1 C1 N1 . . 124.83(13) ?
    O1 C1 C16 . . 120.26(13) ?
    N1 C1 C16 . . 114.90(13) ?
    O3 C2 C3 . . 110.08(12) ?
    O3 C2 H2A . . 109.6 ?
    C3 C2 H2A . . 109.6 ?
    O3 C2 H2B . . 109.6 ?
    C3 C2 H2B . . 109.6 ?
    H2A C2 H2B . . 108.2 ?
    N1 C3 C4 . . 113.38(11) ?
    N1 C3 C2 . . 110.07(12) ?
    C4 C3 C2 . . 111.93(11) ?
    N1 C3 H3 . . 107.0 ?
    C4 C3 H3 . . 107.0 ?
    C2 C3 H3 . . 107.0 ?
    C5 C4 C9 . . 117.61(12) ?
    C5 C4 C3 . . 119.53(12) ?
    C9 C4 C3 . . 122.77(12) ?
    C6 C5 C4 . . 121.93(13) ?
    C6 C5 H5 . . 119.0 ?
    C4 C5 H5 . . 119.0 ?
    C5 C6 C7 . . 120.58(13) ?
    C5 C6 H6 . . 119.7 ?
    C7 C6 H6 . . 119.7 ?
    C6 C7 C8 . . 118.13(12) ?
    C6 C7 C12 . . 119.16(12) ?
    C8 C7 C12 . . 122.71(12) ?
    C9 C8 C7 . . 120.90(12) ?
    C9 C8 H8 . . 119.6 ?
    C7 C8 H8 . . 119.6 ?
    O2 C9 C8 . . 123.15(12) ?
    O2 C9 C4 . . 116.02(12) ?
    C8 C9 C4 . . 120.83(12) ?
    O2 C10 C11 . . 107.99(12) ?
    O2 C10 H10A . . 110.1 ?
    C11 C10 H10A . . 110.1 ?
    O2 C10 H10B . . 110.1 ?
    C11 C10 H10B . . 110.1 ?
    H10A C10 H10B . . 108.4 ?
    C10 C11 H11A . . 109.5 ?
    C10 C11 H11B . . 109.5 ?
    H11A C11 H11B . . 109.5 ?
    C10 C11 H11C . . 109.5 ?
    H11A C11 H11C . . 109.5 ?
    H11B C11 H11C . . 109.5 ?
    C14 C12 C15 . . 107.80(12) ?
    C14 C12 C7 . . 112.58(11) ?
    C15 C12 C7 . . 109.65(11) ?
    C14 C12 C13 . . 108.45(12) ?
    C15 C12 C13 . . 109.00(12) ?
    C7 C12 C13 . . 109.30(11) ?
    C12 C13 H13A . . 109.5 ?
    C12 C13 H13B . . 109.5 ?
    H13A C13 H13B . . 109.5 ?
    C12 C13 H13C . . 109.5 ?
    H13A C13 H13C . . 109.5 ?
    H13B C13 H13C . . 109.5 ?
    C12 C14 H14A . . 109.5 ?
    C12 C14 H14B . . 109.5 ?
    H14A C14 H14B . . 109.5 ?
    C12 C14 H14C . . 109.5 ?
    H14A C14 H14C . . 109.5 ?
    H14B C14 H14C . . 109.5 ?
    C12 C15 H15A . . 109.5 ?
    C12 C15 H15B . . 109.5 ?
    H15A C15 H15B . . 109.5 ?
    C12 C15 H15C . . 109.5 ?
    H15A C15 H15C . . 109.5 ?
    H15B C15 H15C . . 109.5 ?
    C21 C16 C17 . . 115.80(13) ?
    C21 C16 C1 . . 121.81(14) ?
    C17 C16 C1 . . 122.31(14) ?
    F1 C17 C18 . . 119.11(15) ?
    F1 C17 C16 . . 117.33(14) ?
    C18 C17 C16 . . 123.56(15) ?
    C17 C18 C19 . . 118.04(16) ?
    C17 C18 H18 . . 121.0 ?
    C19 C18 H18 . . 121.0 ?
    C20 C19 C18 . . 120.74(15) ?
    C20 C19 H19 . . 119.6 ?
    C18 C19 H19 . . 119.6 ?
    C21 C20 C19 . . 118.62(16) ?
    C21 C20 H20 . . 120.7 ?
    C19 C20 H20 . . 120.7 ?
    F2 C21 C20 . . 119.27(14) ?
    F2 C21 C16 . . 117.50(13) ?
    C20 C21 C16 . . 123.23(15) ?
loop_
    _geom_torsion_atom_site_label_1
    _geom_torsion_atom_site_label_2
    _geom_torsion_atom_site_label_3
    _geom_torsion_atom_site_label_4
    _geom_torsion_site_symmetry_1
    _geom_torsion_site_symmetry_2
    _geom_torsion_site_symmetry_3
    _geom_torsion_site_symmetry_4
    _geom_torsion
    _geom_torsion_publ_flag
    C3 N1 C1 O1 . . . . 6.4(2) ?
    C3 N1 C1 C16 . . . . -172.76(13) ?
    C1 N1 C3 C4 . . . . -120.42(15) ?
    C1 N1 C3 C2 . . . . 113.35(15) ?
    O3 C2 C3 N1 . . . . -63.45(15) ?
    O3 C2 C3 C4 . . . . 169.50(11) ?
    N1 C3 C4 C5 . . . . 127.51(14) ?
    C2 C3 C4 C5 . . . . -107.25(15) ?
    N1 C3 C4 C9 . . . . -56.09(18) ?
    C2 C3 C4 C9 . . . . 69.15(17) ?
    C9 C4 C5 C6 . . . . -1.1(2) ?
    C3 C4 C5 C6 . . . . 175.52(13) ?
    C4 C5 C6 C7 . . . . 0.3(2) ?
    C5 C6 C7 C8 . . . . 1.1(2) ?
    C5 C6 C7 C12 . . . . -178.00(12) ?
    C6 C7 C8 C9 . . . . -1.7(2) ?
    C12 C7 C8 C9 . . . . 177.37(13) ?
    C10 O2 C9 C8 . . . . 15.5(2) ?
    C10 O2 C9 C4 . . . . -164.82(12) ?
    C7 C8 C9 O2 . . . . -179.42(13) ?
    C7 C8 C9 C4 . . . . 0.9(2) ?
    C5 C4 C9 O2 . . . . -179.23(13) ?
    C3 C4 C9 O2 . . . . 4.31(19) ?
    C5 C4 C9 C8 . . . . 0.5(2) ?
    C3 C4 C9 C8 . . . . -176.00(13) ?
    C9 O2 C10 C11 . . . . 166.89(13) ?
    C6 C7 C12 C14 . . . . -178.45(12) ?
    C8 C7 C12 C14 . . . . 2.52(18) ?
    C6 C7 C12 C15 . . . . -58.45(16) ?
    C8 C7 C12 C15 . . . . 122.51(14) ?
    C6 C7 C12 C13 . . . . 60.97(16) ?
    C8 C7 C12 C13 . . . . -118.06(14) ?
    O1 C1 C16 C21 . . . . -95.15(19) ?
    N1 C1 C16 C21 . . . . 84.0(2) ?
    O1 C1 C16 C17 . . . . 81.4(2) ?
    N1 C1 C16 C17 . . . . -99.41(18) ?
    C21 C16 C17 F1 . . . . 179.55(15) ?
    C1 C16 C17 F1 . . . . 2.8(2) ?
    C21 C16 C17 C18 . . . . -0.8(3) ?
    C1 C16 C17 C18 . . . . -177.54(16) ?
    F1 C17 C18 C19 . . . . -179.42(16) ?
    C16 C17 C18 C19 . . . . 0.9(3) ?
    C17 C18 C19 C20 . . . . 0.0(3) ?
    C18 C19 C20 C21 . . . . -1.1(3) ?
    C19 C20 C21 F2 . . . . 179.99(17) ?
    C19 C20 C21 C16 . . . . 1.2(3) ?
    C17 C16 C21 F2 . . . . -179.10(14) ?
    C1 C16 C21 F2 . . . . -2.3(2) ?
    C17 C16 C21 C20 . . . . -0.3(3) ?
    C1 C16 C21 C20 . . . . 176.46(16) ?
loop_
    _geom_hbond_atom_site_label_D
    _geom_hbond_atom_site_label_H
    _geom_hbond_atom_site_label_A
    _geom_hbond_site_symmetry_A
    _geom_hbond_distance_DH
    _geom_hbond_distance_HA
    _geom_hbond_distance_DA
    _geom_hbond_angle_DHA
    _geom_hbond_publ_flag
    O3 H3A O1 1_655 0.85 1.96 2.8068(17) 172.9 yes
    C18 H18 F2 2_464 0.95 2.57 3.505(2) 167.5 yes
    C20 H20 F1 2_665 0.95 2.56 3.473(2) 161.7 yes
_shelx_space_group_comment
;
The symmetry employed for this shelxl refinement is uniquely defined
by the following loop, which should always be used as a source of
symmetry information in preference to the above space-group names.
They are only intended as comments.
;
_shelx_estimated_absorpt_T_min     0.984
_shelx_estimated_absorpt_T_max     0.996
_shelx_hkl_file
;
   2   0   0 2520.65 76.8416   2
  -2   0   0 2586.93 78.0911   2
  -4   0   0 1011.29 30.5125   8
  -4   0   0 1044.08 31.0315  11
  -4   0   0 969.979 29.9574   8
   4   0   0 994.037 31.9663   3
   4   0   0 1019.08 30.5033   4
   4   0   0 1006.42 30.4607   5
   4   0   0 984.545 31.6571   7
   4   0   0 1009.88 31.7260   9
   4   0   0 1019.59 26.9160  10
   4   0   0 1031.10 30.6061  11
   6   0   0 378.156 18.3465   3
   6   0   0 377.442 16.0338   5
   6   0   0 368.771 17.7888   9
  -6   0   0 385.154 16.6957   8
  -6   0   0 390.097 17.1072  11
   1  -1   0 2638.33 71.9093   2
  -1  -1   0 2679.18 75.2116   2
  -1   1   0 2670.20 73.3838   2
   1   1   0 2588.66 73.6259   2
   3  -1   0 49.5325 4.17489   7
   3  -1   0 51.9458 4.23452   9
   3  -1   0 57.7935 2.32381  10
   3  -1   0 51.2167 3.77356  11
  -3  -1   0 48.6177 2.64888  10
  -3  -1   0 54.1282 3.70947   8
  -3  -1   0 52.5194 3.81898   8
   3  -1   0 50.7983 4.37409   3
   3  -1   0 52.1809 3.80510   4
  -3  -1   0 47.8867 4.15475   3
  -3  -1   0 47.1314 3.75974  11
  -3   1   0 45.7506 3.34968   8
  -3   1   0 51.1918 3.60842   8
   3   1   0 55.4450 3.85260   4
   3   1   0 51.0534 5.52445   9
   3   1   0 53.4113 2.59865  10
   3   1   0 49.8040 3.69323  11
  -3   1   0 54.2612 4.33370   3
   3   1   0 51.5341 4.40506   3
   3   1   0 45.7103 3.82243   5
   3   1   0 50.7803 4.12030   7
  -3   1   0 53.9062 3.87423  11
   5  -1   0 533.182 18.9470   5
   5  -1   0 549.717 21.1102   3
  -5  -1   0 523.879 19.6096   8
  -5  -1   0 544.401 20.1996  11
   5  -1   0 509.507 18.8592  11
   5  -1   0 554.702 20.8681   9
   5   1   0 518.630 19.0996  11
  -5   1   0 523.612 19.2128   8
  -5   1   0 556.866 20.0741  11
   5   1   0 506.382 20.6785   3
   5   1   0 507.808 18.9738   5
   5   1   0 528.524 20.5492   9
   5   1   0 498.751 19.1020   4
  -7  -1   0 24.8254 5.29764  11
  -7  -1   0 15.7310 4.52144   8
   7  -1   0 21.3166 6.27100   3
   7  -1   0 17.1309 5.30010   9
   7  -1   0 20.9353 4.60487   5
  -7   1   0 15.3445 4.58926  11
  -7   1   0 15.5095 4.32151   8
   7   1   0 19.5874 5.81169   3
   7   1   0 22.5704 4.59161   5
   7   1   0 13.1596 4.98249   9
   2  -2   0 1510.41 48.5868   2
  -2  -2   0 1512.38 52.1875   2
  -2   2   0 1529.62 48.8637   2
   2   2   0 1513.54 52.4426   2
  -4  -2   0 191.753 6.94124  10
   4  -2   0 190.566 10.0812   3
   4  -2   0 168.016 9.42232   9
   4  -2   0 190.325 8.91666   4
  -4  -2   0 193.527 10.1692   3
  -4  -2   0 198.788 9.28567   8
   4  -2   0 195.650 9.97907   7
  -4  -2   0 185.525 9.17963  11
   4  -2   0 199.961 8.92220  11
  -4  -2   0 192.185 8.94040   8
   4   2   0 199.025 9.91165   9
   4   2   0 203.355 9.21114   4
   4   2   0 198.095 9.17127  11
   4   2   0 197.236 9.29016   5
  -4   2   0 186.343 8.38567   8
   4   2   0 198.838 6.80631  10
  -4   2   0 188.170 8.62764   8
  -4   2   0 189.178 9.16993  11
   4   2   0 197.742 10.3016   3
   4   2   0 201.068 9.86683   7
   6  -2   0 62.3405 6.96350   5
   6  -2   0 57.1793 7.72370   9
  -6  -2   0 61.6786 7.09865   8
   6  -2   0 74.3446 8.94635   3
  -6  -2   0 61.8377 7.44035  11
   6   2   0 58.1996 6.89691   5
  -6   2   0 54.8931 6.34117   8
   6   2   0 55.3804 8.08239   3
   6   2   0 54.1097 7.74402   9
  -6   2   0 57.3728 7.23447  11
  -1  -3   0 109.705 3.86533  10
  -1  -3   0 113.239 4.25178   4
   1  -3   0 110.421 3.93287  11
  -1  -3   0 107.159 4.22112   5
  -1  -3   0 112.732 4.22171  11
  -1  -3   0 109.412 4.17240   8
  -1  -3   0 114.130 4.38141   8
   1  -3   0 110.221 4.22238   3
  -1  -3   0 105.339 4.27308   3
   1  -3   0 110.564 4.36274   7
   1   3   0 110.884 4.24051   4
   1   3   0 112.673 4.34482   5
  -1   3   0 106.102 3.35709   8
   1   3   0 113.405 3.93865  10
   1   3   0 109.448 4.40755   3
   1   3   0 117.936 4.28249  11
  -1   3   0 116.861 4.38325   7
  -1   3   0 105.255 3.90047  11
  -1   3   0 106.940 4.12982   3
  -3  -3   0 1474.38 40.9622   8
   3  -3   0 1506.12 42.3157   3
   3  -3   0 1487.20 42.3270   7
  -3  -3   0 1444.32 41.8659   3
  -3   3   0 1446.53 41.6280   3
  -3   3   0 1477.95 41.8515   7
   3   3   0 1447.74 41.8513   7
   5  -3   0 305.546 13.3762   4
   5  -3   0 327.431 14.9388   9
  -5  -3   0 299.058 13.7931  11
   5  -3   0 311.729 13.3528  11
   5  -3   0 336.361 15.3252   3
   5  -3   0 312.643 13.2428   5
  -5  -3   0 301.740 13.7912   8
  -5   3   0 310.098 13.5388  11
  -5   3   0 313.551 12.5583   8
  -5   3   0 310.053 12.7870   8
   5   3   0 327.710 13.7756  11
   5   3   0 342.941 15.0447   9
   5   3   0 296.986 13.5581   4
   5   3   0 319.689 13.7593   5
   5   3   0 337.164 15.5044   3
   7  -3   0 41.5748 5.86675   5
  -7  -3   0 49.5064 7.34273  11
   7  -3   0 45.5616 7.38195   9
   7  -3   0 54.7686 8.69013   3
  -7  -3   0 40.1881 6.50472   8
  -7   3   0 51.3900 6.57854   8
   7   3   0 39.7601 6.12886   5
  -7   3   0 42.5830 6.46114  11
   7   3   0 48.0353 8.33587   3
   7   3   0 43.7179 7.46155   9
   0  -4   0 471.265 15.8864   2
  -2  -4   0 2599.27 80.4994   2
   2  -4   0 2520.76 72.4643   2
  -2   4   0 2493.62 73.5340   2
   2   4   0 2465.69 79.1603   2
   4  -4   0 25.5129 4.34447   3
   4  -4   0 40.4570 4.43627   4
   4  -4   0 32.0060 4.58562   9
  -4  -4   0 36.5451 4.58510  11
   4  -4   0 28.3351 4.34430   7
  -4  -4   0 33.3645 2.78305  10
  -4  -4   0 35.0798 5.01374   3
  -4  -4   0 26.6837 4.05856   8
   4  -4   0 41.3652 4.48129  11
  -4   4   0 33.6321 3.18061   8
   4   4   0 43.6262 5.09508   7
   4   4   0 38.5782 2.76332  10
   4   4   0 37.0263 5.18078   3
   4   4   0 38.1832 4.50279  11
  -4   4   0 37.0884 5.77106   3
   4   4   0 43.5669 4.95730   4
   4   4   0 34.4500 4.69493   9
  -4   4   0 32.2862 3.73531   8
  -4   4   0 39.4184 5.34815  11
   4   4   0 31.1501 4.38010   5
  -6  -4   0 398.679 17.5022   8
   6  -4   0 403.554 18.2078   9
   6  -4   0 390.644 15.9789   5
  -6  -4   0 406.779 17.7760  11
   6  -4   0 403.733 18.6673   3
   6   4   0 370.372 16.5488   5
  -6   4   0 394.396 16.9945  11
   6   4   0 387.789 18.7050   3
  -6   4   0 377.023 15.7061   8
   6   4   0 379.488 18.0585   9
  -1  -5   0 6067.77 165.326   2
   1   5   0 6189.34 168.391   2
   3  -5   0 757.431 23.7204   3
   3  -5   0 769.367 22.7415   4
   3  -5   0 742.710 23.8668   7
  -3  -5   0 759.628 22.0800  10
   3  -5   0 766.424 23.7224   9
  -3  -5   0 744.287 23.4513   8
  -3  -5   0 780.163 23.8311   4
  -3  -5   0 765.463 23.9450   8
   3  -5   0 749.352 22.4862  11
  -3  -5   0 772.826 24.4997   3
  -3  -5   0 824.115 24.0289  11
   3   5   0 752.477 23.2457   4
   3   5   0 749.520 23.3855   7
   3   5   0 746.323 23.1436  11
  -3   5   0 768.154 22.1758   8
   3   5   0 779.221 23.5277   5
  -3   5   0 747.625 23.8682   3
  -3   5   0 737.876 24.0384   7
   3   5   0 777.498 21.6435  10
  -3   5   0 786.190 23.1065  11
   3   5   0 723.404 25.6985   3
  -3   5   0 756.021 21.9222   8
   5  -5   0 257.004 11.5046   5
   5  -5   0 256.305 11.4947   4
  -5  -5   0 265.983 12.7438   8
  -5  -5   0 287.364 12.9702  11
   5  -5   0 247.812 12.7633   9
   5  -5   0 283.711 13.6204   3
  -5  -5   0 241.402 9.29191  10
   5   5   0 241.043 11.9460   5
   5   5   0 241.679 11.8252   4
  -5   5   0 256.537 11.9346  11
  -5   5   0 234.081 10.5109   8
   5   5   0 260.157 9.19534  10
  -5   5   0 269.925 11.0907   8
   5   5   0 274.359 12.2989  11
   5   5   0 251.917 13.4191   3
   5   5   0 260.986 12.9983   9
  -7  -5   0 126.457 9.96628  11
  -7  -5   0 107.785 9.58830   8
   7  -5   0 114.716 8.31619   5
   7  -5   0 132.887 10.2916   9
   7  -5   0 110.116 10.2966   3
   7   5   0 120.606 10.8458   3
   7   5   0 117.653 10.0936   9
  -7   5   0 116.846 9.03152  11
   7   5   0 125.538 9.24444   5
   0  -6   0 1809.75 51.8099   2
  -2  -6   0 18.9537 2.65874  11
  -2  -6   0 25.9339 2.21538  10
   2  -6   0 23.1716 1.18832  10
  -2  -6   0 25.8254 3.15567   3
   2  -6   0 19.8227 2.24072  11
  -2  -6   0 22.8401 2.78155   4
  -2  -6   0 26.0643 2.92558   8
   2  -6   0 32.2375 3.42725   7
  -2  -6   0 22.6356 2.95041   8
   2  -6   0 29.8081 2.71629   3
   2   6   0 25.8233 2.91363   4
  -2   6   0 23.7987 1.58541   8
   2   6   0 26.8601 3.17782   5
   2   6   0 22.6823 2.35339  10
  -2   6   0 22.3792 2.38766  11
  -2   6   0 23.0013 2.77685   3
  -2   6   0 21.1281 2.90158   7
   2   6   0 23.3631 3.10537   3
  -2   6   0 21.8613 1.52691   8
   2   6   0 23.3090 3.03330  11
   2   6   0 23.2597 2.66354   9
   4  -6   0 5.96579 2.45895   9
  -4  -6   0 0.28497 1.68281  11
  -4  -6   0 0.71842 1.69895   4
  -4  -6   0 2.69647 1.47113  10
  -4  -6   0 -0.6331 1.86612   3
   4  -6   0 0.95779 1.32310  11
  -4  -6   0 0.01348 1.55912   8
   4  -6   0 3.11113 1.76418   4
   4  -6   0 -0.3058 1.17447   7
   4  -6   0 0.95711 2.13965   3
  -4  -6   0 -0.5674 1.28753   8
   4   6   0 2.29701 1.26306  10
  -4   6   0 2.44698 2.10096   3
  -4   6   0 2.10270 1.43311   8
   4   6   0 2.42481 2.35526   5
   4   6   0 3.31487 2.11177   7
   4   6   0 2.59266 1.83966   4
   4   6   0 1.82773 1.96409   3
   4   6   0 1.98493 1.74405  11
   4   6   0 -2.0316 1.38981   9
  -4   6   0 -0.0372 1.10222   8
   4   6   0 -0.3383 1.33302   6
  -4   6   0 3.33787 1.94948  11
   6  -6   0 125.249 9.53401   9
   6  -6   0 106.998 7.77435   5
   6  -6   0 106.006 9.31534   3
  -6  -6   0 109.088 8.78378  11
  -6  -6   0 110.655 8.96299   8
   6   6   0 116.844 8.48188   5
   6   6   0 116.050 9.73175   3
  -6   6   0 114.284 7.37099   8
  -6   6   0 98.5266 7.92802  11
   6   6   0 119.397 9.37910   9
  -1  -7   0 8075.47 217.918   2
   1   7   0 8329.75 224.525   2
   3  -7   0 370.060 13.7068   3
  -3  -7   0 372.533 12.4555  10
  -3  -7   0 369.167 13.5595   8
   3  -7   0 360.740 12.5167  11
  -3  -7   0 373.391 14.0125   3
   3  -7   0 374.033 13.9231   7
  -3  -7   0 372.450 13.6996  11
  -3  -7   0 389.786 13.7905   4
  -3  -7   0 367.639 13.9431   8
   3  -7   0 374.260 13.5118   9
   3   7   0 371.902 13.9192   6
   3   7   0 360.125 13.3677   4
  -3   7   0 362.009 12.7576  11
  -3   7   0 357.341 13.5827   3
   3   7   0 358.671 13.2958  11
  -3   7   0 374.695 14.0216   7
   3   7   0 392.289 12.2087  10
  -3   7   0 372.872 11.4712   8
   3   7   0 369.063 13.6712   5
   3   7   0 370.742 13.3616   7
   3   7   0 358.243 14.0914   3
   5  -7   0 108.303 7.90686   9
   5  -7   0 97.4045 6.53590  11
  -5  -7   0 93.8168 5.41731  10
   5  -7   0 102.878 7.98459   3
  -5  -7   0 118.559 7.93162  11
   5  -7   0 84.9879 6.27375   4
  -5  -7   0 102.361 7.83529   8
   5   7   0 101.837 7.82633   9
  -5   7   0 98.9354 6.96684   8
  -5   7   0 85.0053 6.59624  11
   5   7   0 97.9121 7.18011   4
   5   7   0 94.6016 8.12018   3
   5   7   0 90.8783 5.09625  10
  -5   7   0 95.9606 5.83599   8
   5   7   0 88.1673 7.02408   5
  -7  -7   0 10.3687 4.22364   8
   7  -7   0 11.4172 5.00898   3
  -7  -7   0 7.07145 3.86371  11
   7  -7   0 11.3836 3.70510   5
   7  -7   0 4.33222 3.84077   9
   7   7   0 19.0374 5.88516   3
   7   7   0 13.2600 4.83744   9
  -7   7   0 13.0961 4.10039  11
   0  -8   0 1069.45 34.6852   2
  -2  -8   0 460.903 14.0442  10
  -2  -8   0 470.042 14.9534   3
  -2  -8   0 441.236 14.6338  11
  -2  -8   0 445.254 14.5704   4
   2  -8   0 445.034 14.7833   7
   2  -8   0 443.094 14.1786   3
  -2  -8   0 421.512 14.9149   8
   2  -8   0 447.877 13.4689  11
  -2  -8   0 441.094 14.7274   8
  -2  -8   0 434.742 14.8933   5
   2  -8   0 441.197 13.5615   5
   2  -8   0 441.651 12.1009  10
   2   8   0 443.817 14.1167   9
  -2   8   0 462.806 12.0093   8
   2   8   0 431.167 14.5644   6
   2   8   0 443.488 14.4507  11
   2   8   0 444.413 14.5035   4
  -2   8   0 441.309 13.5446  11
  -2   8   0 434.187 14.7158   7
   2   8   0 442.940 14.7976   3
   2   8   0 457.219 13.8719  10
  -2   8   0 444.525 12.1634   8
   2   8   0 421.660 14.6147   5
   4  -8   0 63.9830 4.70426  11
  -4  -8   0 62.7765 5.20683   8
  -4  -8   0 63.6167 5.41440  11
  -4  -8   0 70.3232 5.95735   3
   4  -8   0 76.6451 6.00183   3
  -4  -8   0 82.7863 5.98812   4
   4  -8   0 68.0440 4.81677   4
   4  -8   0 71.4075 5.63142   9
  -4  -8   0 74.4472 5.91676   8
  -4  -8   0 64.9966 4.43733  10
   4   8   0 60.4665 5.39286   9
   4   8   0 72.1602 6.31624   3
   4   8   0 68.0525 5.70150   6
   4   8   0 68.4193 5.36391   4
  -4   8   0 66.8222 4.01596   8
  -4   8   0 63.3847 5.81555   7
   4   8   0 54.5082 5.07357   5
   4   8   0 65.6767 5.20069  11
   4   8   0 65.8717 4.26263  10
  -4   8   0 66.1425 4.87713  11
   4   8   0 67.5223 5.37721   7
  -6  -8   0 95.9280 8.46300   8
   6  -8   0 86.5072 6.83129   5
  -6  -8   0 92.0053 5.35653  10
   6  -8   0 94.9566 8.31780   9
   6  -8   0 90.7432 6.72763   5
  -6  -8   0 87.0119 7.87490  11
   6  -8   0 90.1323 9.91765   3
  -6   8   0 92.9987 7.47657  11
   6   8   0 73.6243 9.40198   3
   6   8   0 81.2583 7.54705   9
   6   8   0 90.2547 7.65531   5
  -1  -9   0 624.320 18.6119  10
  -1  -9   0 649.464 18.2703  11
  -1  -9   0 630.883 18.9381   5
   1  -9   0 621.427 18.5621   7
   1  -9   0 634.567 17.7618  11
  -1   9   0 631.732 18.4588   7
   1   9   0 638.940 18.2951   4
   3  -9   0 2696.09 77.8883   2
  -3  -9   0 2646.68 100.619   1
  -3  -9   0 2743.94 95.5724   2
   3   9   0 2682.88 100.169   1
   3   9   0 2599.25 93.9693   2
  -3   9   0 2722.26 77.6300   2
   5  -9   0 48.6249 5.30504   5
  -5  -9   0 44.4127 4.03776  10
   5  -9   0 43.7893 5.15916  11
   5  -9   0 51.4416 6.45283   9
  -5  -9   0 45.0614 6.23815  11
   5  -9   0 46.3009 6.53831   3
   5  -9   0 45.4796 5.33163   4
   5   9   0 51.5617 6.50429   9
  -5   9   0 39.8831 5.08857  11
  -5   9   0 44.2573 3.75613   8
   5   9   0 43.1025 3.75980  10
   5   9   0 35.1768 5.36890   5
  -5   9   0 38.1198 3.50100   8
   5   9   0 44.7190 6.81474   3
  -7  -9   0 48.5541 7.66794   8
   7  -9   0 45.4325 7.70268   3
   7  -9   0 59.5692 8.29631   9
   7  -9   0 42.6794 5.94236   5
  -7  -9   0 51.2848 7.71619  11
  -7   9   0 43.5869 6.69651  11
   7   9   0 44.0707 7.25360   9
   7   9   0 41.9367 8.16320   3
   7   9   0 43.9072 6.66866   5
   0 -10   0 180.123 6.79951  10
   0 -10   0 184.365 6.51552   8
   0 -10   0 189.603 6.95671   5
   0 -10   0 192.961 6.73088   4
   0 -10   0 191.354 6.01717   6
   0 -10   0 191.631 6.33794   3
   0 -10   0 191.888 6.25093   8
   0  10   0 187.073 6.97284   5
   0  10   0 188.280 6.01452   6
   0  10   0 188.377 6.35861   3
   0  10   0 192.499 6.71186   4
   0  10   0 182.717 6.80430  10
  -2 -10   0 2509.42 85.0161   2
   2  10   0 2345.34 80.5935   2
  -4 -10   0 52.1761 6.07135   8
   4 -10   0 55.4018 5.97655   9
  -4 -10   0 52.2889 5.91070  11
   4 -10   0 49.2083 4.15628  11
   4 -10   0 49.0638 4.22682   4
  -4 -10   0 56.0060 4.39122  10
   4 -10   0 58.1325 5.39506   3
  -4 -10   0 58.3701 6.30281   4
  -4 -10   0 51.0480 4.85607   8
   4 -10   0 50.9509 4.18312   5
  -4 -10   0 65.1072 5.70038   3
   4  10   0 51.9830 6.35331   3
   4  10   0 59.3239 6.47789   5
   4  10   0 55.5977 6.10889   9
   4  10   0 58.6005 4.18260  10
  -4  10   0 51.7176 6.14803   7
   4  10   0 54.6710 5.80251  11
   4  10   0 53.8355 5.80992   4
   4  10   0 61.6015 5.10468   7
   4  10   0 51.3288 5.94558   6
  -4  10   0 50.7062 3.27945   8
  -4  10   0 59.7282 4.53013  11
  -4  10   0 53.1232 3.35715   8
   6 -10   0 34.7102 6.28280   9
  -6 -10   0 28.9273 5.78851   8
   6 -10   0 35.3476 5.18260   5
   6 -10   0 35.4243 5.16541   5
   6 -10   0 39.9685 6.65817   3
  -6 -10   0 35.3937 6.14011  11
   6 -10   0 27.0622 4.58139   4
  -6 -10   0 31.0612 3.99093  10
  -6  10   0 46.5265 6.31386  11
   6  10   0 28.3505 6.26820   3
  -6  10   0 26.5962 3.61265   8
   6  10   0 47.5736 7.12063   9
   6  10   0 31.4004 5.66376   5
  -1 -11   0 7521.09 208.343   2
   1 -11   0 7398.39 190.596   2
   1  11   0 7326.29 204.111   2
  -3 -11   0 2628.79 94.4858   2
   3 -11   0 2588.81 72.6687   2
  -3 -11   0 2653.59 101.027   1
  -3  11   0 2546.54 71.7701   2
   3  11   0 2569.57 94.0200   2
   3  11   0 2613.74 100.252   1
   5 -11   0 32.4694 4.37551  11
  -5 -11   0 36.9624 5.89830   8
   5 -11   0 33.5078 4.53491   4
   5 -11   0 28.5341 4.26856   5
  -5 -11   0 32.8087 4.22583  10
  -5 -11   0 28.1349 5.25594   4
  -5 -11   0 36.3865 5.73209  11
   5 -11   0 33.9386 5.64096   3
   5 -11   0 34.8264 5.41193   9
   5  11   0 27.9099 5.20423   5
  -5  11   0 34.4044 3.13604   8
   5  11   0 34.8654 4.06908  10
   5  11   0 29.4853 5.25154   9
  -5  11   0 34.2166 3.09256   8
  -5  11   0 34.4285 4.66528  11
   5  11   0 29.5406 5.70384   3
   7 -11   0 118.457 8.00643   5
   7 -11   0 105.059 11.7965   3
  -7 -11   0 117.703 10.2175   8
  -7 -11   0 122.813 9.86677  11
   7 -11   0 121.328 10.0530   9
  -7  11   0 110.039 8.52199  11
   7  11   0 126.454 10.3539   9
   7  11   0 107.042 9.27764   5
   0 -12   0 3865.88 108.856   2
   0  12   0 3764.43 108.410   2
   2 -12   0 421.321 14.7438   7
  -2 -12   0 452.082 14.9669  11
   2 -12   0 435.362 13.7180   5
   2 -12   0 424.460 13.9246   3
   2 -12   0 429.417 13.4017  11
   2 -12   0 421.358 13.5670   9
  -2 -12   0 478.818 15.8422   8
  -2 -12   0 436.967 15.2120   5
   2 -12   0 449.113 12.7368  10
  -2 -12   0 423.628 14.8687   4
   2 -12   0 415.995 13.6375   4
   2 -12   0 433.361 13.6235   6
  -2 -12   0 416.254 14.7882   3
  -2 -12   0 444.916 14.6123  10
  -2 -12   0 420.505 14.8831   8
   2  12   0 443.014 13.9290   9
  -2  12   0 436.135 13.5690  11
   2  12   0 429.434 14.5197   6
   2  12   0 420.820 14.2617  10
   2  12   0 400.033 14.8525   5
   2  12   0 438.701 14.6870   4
  -2  12   0 422.056 14.7453   7
   2  12   0 420.797 14.6839   3
  -4 -12   0 21.0646 3.56660  10
   4 -12   0 28.8626 4.35890   9
  -4 -12   0 25.5310 4.52944   3
  -4 -12   0 20.0918 4.82577   8
  -4 -12   0 32.7150 4.74894   4
  -4 -12   0 31.8332 4.56668   8
  -4 -12   0 25.7393 4.38148  11
   4 -12   0 31.7476 3.86680  11
   4 -12   0 31.3086 4.60155   3
   4 -12   0 28.7601 3.75063   5
  -4  12   0 28.1748 2.10705   8
   4  12   0 27.8292 4.20012   7
   4  12   0 28.4431 4.37166  11
   4  12   0 26.8783 4.37358   6
   4  12   0 24.4557 4.86717   3
   4  12   0 20.1382 3.82563   9
  -4  12   0 26.1489 2.10576   8
   4  12   0 25.4886 4.10331   4
   4  12   0 29.8205 3.78022  10
  -4  12   0 29.3908 3.80659  11
   4  12   0 27.6850 4.76359   5
  -4  12   0 36.3586 5.20410   7
   6 -12   0 110.707 9.16407   3
   6 -12   0 103.268 7.23067   5
  -6 -12   0 109.666 8.91505  11
  -6 -12   0 97.9831 6.50892  10
  -6 -12   0 103.704 9.05140   8
   6 -12   0 100.280 8.51759   9
   6 -12   0 105.872 7.28876   4
   6  12   0 88.3589 8.12190   5
   6  12   0 112.621 9.80625   3
  -6  12   0 120.899 8.11201  11
  -6  12   0 98.3120 5.51315   8
   6  12   0 81.4589 9.18756   9
  -1 -13   0 461.138 14.7710  11
   1 -13   0 466.837 12.8981   8
   1 -13   0 479.629 14.6938   5
   1 -13   0 451.692 13.5823   6
  -1 -13   0 474.718 14.9172   8
   1 -13   0 463.871 14.2851   4
  -1 -13   0 441.365 15.0785   8
   1 -13   0 472.074 14.3239  10
   1 -13   0 453.175 14.0243  11
  -1 -13   0 462.025 14.2250   6
  -1 -13   0 474.723 15.0039   4
  -1 -13   0 460.217 14.4759   3
   1 -13   0 455.447 13.0531   8
   1 -13   0 473.151 14.7815   7
  -1 -13   0 468.266 16.5598   5
   1  13   0 490.199 15.5344   5
  -1  13   0 462.380 14.1854  10
   1  13   0 481.457 14.7792   3
  -1  13   0 471.693 14.5605   7
   1  13   0 454.622 14.3132   6
   1  13   0 465.144 15.0376  10
  -1  13   0 441.955 14.4671   5
  -1  13   0 461.129 14.2111   4
   1  13   0 469.162 13.4231   9
  -1  13   0 464.719 13.3674   6
   3 -13   0 167.048 8.09989   3
   3 -13   0 173.483 5.80111  10
   3 -13   0 188.699 8.20788   9
  -3 -13   0 163.570 8.91242   8
  -3 -13   0 169.997 8.63410   4
   3 -13   0 166.320 7.31980  11
  -3 -13   0 175.957 8.62337  11
  -3 -13   0 164.873 8.51484   8
   3 -13   0 167.359 7.57001   5
  -3 -13   0 175.542 8.06399  10
  -3 -13   0 152.155 8.39426   5
  -3 -13   0 177.719 8.87712   3
   3  13   0 176.487 9.01550   3
   3  13   0 154.506 7.96046   9
   3  13   0 157.428 8.25247   4
   3  13   0 156.552 8.33526   6
   3  13   0 168.990 8.79966   5
   3  13   0 175.501 7.94694  10
  -3  13   0 157.690 7.24080  11
   5 -13   0 62.0404 5.28746  11
   5 -13   0 75.0709 5.68450   5
  -5 -13   0 75.6832 8.17668  11
  -5 -13   0 71.7571 7.84631   4
   5 -13   0 70.5255 7.59221   9
   5 -13   0 63.2822 5.38141   4
   5 -13   0 78.5993 7.25867   3
  -5 -13   0 73.7719 8.55479   8
  -5 -13   0 67.9376 5.46051  10
   5  13   0 86.5315 7.09120   9
   5  13   0 64.1301 8.22006   3
  -5  13   0 68.3684 3.73634   8
  -5  13   0 79.9987 5.98070  11
   5  13   0 65.1877 7.36827   5
  -5  13   0 70.7896 3.81188   8
   5  13   0 76.2095 5.45930  10
   7 -13   0 3.88354 2.84085   5
  -7 -13   0 5.46278 3.79880   8
   7 -13   0 2.84580 3.67725   3
   7 -13   0 -0.2538 3.15941   9
  -7 -13   0 3.17476 3.50493  11
   7  13   0 7.69462 4.16234   9
   7  13   0 -0.4942 2.65648   5
   0 -14   0 593.426 18.1025   4
   0 -14   0 596.924 17.4536   3
   0 -14   0 603.930 18.4110  10
   0 -14   0 620.796 18.7010   5
   0 -14   0 596.852 17.5621   8
   0 -14   0 606.743 17.0258   6
   0 -14   0 613.349 17.9597   8
   0  14   0 607.557 17.6118   3
   0  14   0 604.926 18.6128   5
   0  14   0 591.004 17.0135   6
   0  14   0 609.079 18.1510   4
   2 -14   0 316.876 10.6590   6
  -2 -14   0 316.500 12.0827   4
  -2 -14   0 331.594 12.7915   8
   2 -14   0 303.849 10.5889   9
  -2 -14   0 316.556 11.9373  11
  -2 -14   0 308.656 11.8622   3
   2 -14   0 304.957 10.7973   4
   2 -14   0 306.241 11.0495   3
   2 -14   0 315.291 10.1003  10
  -2 -14   0 307.546 12.3617   5
  -2 -14   0 315.462 12.1030   8
   2 -14   0 319.677 11.8544   7
  -2 -14   0 311.446 11.7404  10
   2 -14   0 307.157 10.9240   5
   2 -14   0 313.848 10.5703  11
   2  14   0 302.425 12.1338   5
   2  14   0 309.561 11.5636   6
   2  14   0 311.008 11.8122   4
   2  14   0 314.193 11.4961  10
   2  14   0 310.614 10.8008   9
  -2  14   0 316.088 11.2496   5
  -2  14   0 336.319 12.1079   7
   2  14   0 307.940 11.8480   3
  -4 -14   0 487.510 19.4568   3
   4 -14   0 522.302 17.6292   5
  -4 -14   0 534.580 19.6665   4
  -4 -14   0 502.654 19.3479  11
  -4 -14   0 523.146 18.0790  10
   4 -14   0 522.388 17.3627  11
  -4 -14   0 533.076 20.2880   8
   4 -14   0 489.056 18.8667   3
  -4 -14   0 468.410 19.2263   8
   4 -14   0 535.615 18.8315   9
   4  14   0 510.600 19.2118   4
  -4  14   0 512.647 17.5632  11
   4  14   0 517.128 17.8372  10
   4  14   0 522.283 18.5078   7
   4  14   0 524.230 19.7053   5
  -4  14   0 525.290 19.6727   7
   4  14   0 495.109 19.7996   3
   4  14   0 493.082 19.4839   6
   4  14   0 505.043 18.8276   9
  -6 -14   0 169.243 11.8336   8
  -6 -14   0 170.930 11.3289  11
   6 -14   0 173.833 9.66198   4
  -6 -14   0 162.306 9.11462  10
   6 -14   0 202.001 12.0838   9
   6 -14   0 186.334 11.9277   3
   6 -14   0 193.115 9.91429   5
   6  14   0 162.198 10.9061   5
   6  14   0 160.507 12.1319   3
   6  14   0 187.401 11.7056   9
  -6  14   0 184.602 10.0482  11
   1 -15   0 420.115 13.6916   5
  -1 -15   0 415.976 13.9223   4
   1 -15   0 412.125 12.1199   8
  -1 -15   0 409.929 13.1917   6
  -1 -15   0 410.567 13.8358   8
  -1 -15   0 408.313 13.3645   3
   1 -15   0 421.146 11.9380   8
  -1 -15   0 433.872 14.3438   8
   1 -15   0 424.275 13.4288  10
  -1 -15   0 409.831 13.7505  11
  -1 -15   0 402.981 14.1138  10
  -1 -15   0 407.188 14.4336   5
   1 -15   0 409.573 12.6106   6
   1 -15   0 411.993 13.2407   4
   1 -15   0 412.024 11.9623   9
   1 -15   0 412.951 13.6652   7
   1  15   0 416.046 14.5487   5
   1  15   0 412.705 13.5741   3
   1  15   0 418.145 13.2761   6
  -1  15   0 406.511 13.3150   4
   1  15   0 416.088 12.1324   9
  -1  15   0 422.502 13.6639   5
   1  15   0 424.372 14.0823   4
  -1  15   0 413.544 12.1596   6
  -1  15   0 401.044 13.4954   7
  -1  15   0 419.612 13.2746  10
   1  15   0 435.263 14.3251  10
  -3 -15   0 1557.30 44.5438   4
   3 -15   0 1531.44 42.3541   4
   3 -15   0 1557.70 43.2759   3
  -3 -15   0 1466.51 44.4737   3
  -3 -15   0 1510.84 44.6721   5
   3 -15   0 1472.33 44.6518   7
   3 -15   0 1495.76 40.5639  10
  -3 -15   0 1519.76 44.2340  11
   3 -15   0 1498.91 42.2267   5
   3 -15   0 1494.35 42.2929  11
  -3 -15   0 1487.54 44.6856   8
  -3 -15   0 1545.66 47.6571   8
  -3 -15   0 1577.21 43.7323  10
   3  15   0 1561.53 44.7241   3
  -3  15   0 1499.39 42.3404  11
  -3  15   0 1543.26 44.2354   7
   3  15   0 1492.91 44.3861   4
   3  15   0 1561.81 44.3344   6
   3  15   0 1527.93 44.6089   5
   5 -15   0 41.5386 5.06290  11
   5 -15   0 41.8909 5.05320   4
   5 -15   0 36.5420 5.82627   3
  -5 -15   0 42.8144 6.37102   4
  -5 -15   0 34.4435 4.77104  10
  -5 -15   0 48.4936 6.50359  11
  -5 -15   0 44.2586 6.68569   8
   5 -15   0 46.3491 5.28245   5
   5 -15   0 39.5569 5.83975   9
  -5  15   0 35.5330 6.01557   7
   5  15   0 35.8337 5.64740   9
   5  15   0 30.8371 5.48194   5
   5  15   0 44.0964 5.16436  10
  -7 -15   0 16.4079 5.03214   8
   7 -15   0 17.7417 5.20345   9
   7 -15   0 17.0707 4.70893   6
  -7 -15   0 15.1261 5.11239  11
   7 -15   0 19.3821 5.27994   3
   7 -15   0 15.7775 3.81072   5
  -7  15   0 17.5422 5.03006  11
   7  15   0 17.4723 5.68959   3
   7  15   0 21.4762 5.09899   5
   0 -16   0 2390.18 78.5362   2
   0  16   0 2573.49 78.1664   2
  -2 -16   0 2213.28 88.2739   1
  -2 -16   0 2239.35 82.8763   2
   2  16   0 2160.33 80.3175   2
   2  16   0 2134.60 85.8358   1
   4 -16   0 97.1832 6.90451   3
  -4 -16   0 113.527 7.86752   4
   4 -16   0 104.405 7.40780   4
   4 -16   0 92.7955 5.96569   5
  -4 -16   0 96.5483 6.70080  10
  -4 -16   0 106.321 8.07664   8
  -4 -16   0 111.447 7.71978  11
   4 -16   0 101.950 6.07924  11
   4 -16   0 101.673 3.49470  10
   4 -16   0 107.259 7.05442   9
   4  16   0 107.858 6.67592  10
   4  16   0 104.822 6.82774   7
  -4  16   0 95.0524 6.10978  11
   4  16   0 90.7978 6.90583   4
   4  16   0 95.8902 7.41222   5
  -4  16   0 105.750 7.77785   7
   4  16   0 113.299 7.21326   9
   4  16   0 111.595 8.11059   3
  -6 -16   0 15.3287 4.48021  11
   6 -16   0 20.5418 4.88840   9
  -6 -16   0 17.4634 5.06520   8
  -6 -16   0 17.5121 4.22991  10
   6 -16   0 16.4317 4.85611   3
   6 -16   0 19.3464 3.86309   5
   6 -16   0 8.64186 2.76204   4
   6  16   0 22.3361 5.89860   3
  -6  16   0 21.3813 4.12453  11
   6  16   0 15.1999 4.64520   9
   1 -17   0 1740.77 54.6241   2
  -1 -17   0 1766.43 65.4297   2
   1  17   0 1752.56 65.5168   2
  -1  17   0 1722.51 53.7365   2
   1  17   0 1798.72 70.5805   1
  -3 -17   0 476.072 17.2201  10
   3 -17   0 459.338 17.5211   7
  -3 -17   0 518.220 18.1310   4
  -3 -17   0 464.852 18.3486   8
   3 -17   0 471.951 14.3811  10
   3 -17   0 458.549 15.8625   5
   3 -17   0 473.451 16.1101   9
   3 -17   0 464.630 15.5965  11
   3 -17   0 479.196 16.0047   4
  -3 -17   0 465.906 17.7177   8
  -3 -17   0 460.451 17.4781  11
  -3 -17   0 466.183 18.0365   5
   3 -17   0 493.585 16.3001   6
  -3 -17   0 462.444 17.4596   3
   3  17   0 466.112 17.2649   6
  -3  17   0 504.592 17.8699   7
  -3  17   0 469.911 15.6392  11
   3  17   0 486.400 17.8908   3
   3  17   0 456.969 16.8046  10
   3  17   0 482.200 16.4832   9
   3  17   0 474.699 17.4981   4
   3  17   0 464.298 17.8562   5
   5 -17   0 18.0439 3.99625   6
  -5 -17   0 17.6478 4.68637   4
   5 -17   0 19.8386 3.52378   5
  -5 -17   0 26.4081 5.70045   8
  -5 -17   0 28.4724 5.16998  11
   5 -17   0 21.1116 4.43900   3
   5 -17   0 14.4299 3.82821   9
   5 -17   0 22.6189 3.85479   4
   5 -17   0 18.0436 3.38344  11
   5 -17   0 27.3014 4.40394   4
   5  17   0 21.8840 4.49400   9
  -5  17   0 14.3520 3.36086  11
   5  17   0 9.16422 3.45115   5
  -5  17   0 22.9396 5.06009   7
   5  17   0 20.7027 3.93326  10
   5  17   0 25.2059 5.50338   3
   7 -17   0 -0.2998 2.58831   9
   7 -17   0 -1.8272 2.35070   5
   7 -17   0 4.31034 3.51246   6
   7 -17   0 0.84805 2.41626   4
  -7 -17   0 -0.6803 2.97727   8
  -7 -17   0 -1.8843 2.89197  11
   7 -17   0 -0.8440 3.79464   3
  -7  17   0 3.11958 2.72671  11
   7  17   0 -1.4831 2.23822   5
   7  17   0 -0.7483 3.38790   3
   0 -18   0 2662.39 84.4202   2
   0  18   0 2634.36 84.5773   2
  -2 -18   0 188.480 8.73456   3
   2 -18   0 180.767 7.01385   9
  -2 -18   0 202.779 9.65912   8
  -2 -18   0 184.787 8.95909   8
   2 -18   0 187.676 8.39109  11
  -2 -18   0 187.732 8.99859   4
  -2 -18   0 183.481 8.74699  11
   2 -18   0 193.983 7.80186   4
   2 -18   0 180.835 8.53845   7
   2 -18   0 176.357 7.92029   5
  -2 -18   0 195.972 9.02267  10
   2 -18   0 160.548 7.25158  10
  -2 -18   0 195.588 9.45611   5
  -2  18   0 184.042 8.27667   5
  -2  18   0 182.712 8.64443   7
   2  18   0 193.304 7.35780   9
   2  18   0 179.048 9.05538   5
   2  18   0 161.578 7.92904   6
   2  18   0 178.668 8.63832   4
   2  18   0 167.957 8.31691   3
   4 -18   0 322.395 13.9938   4
  -4 -18   0 318.970 14.3785  11
   4 -18   0 304.740 13.1562   6
   4 -18   0 318.978 9.63873  10
   4 -18   0 337.752 13.8679   3
  -4 -18   0 314.181 14.3992   4
   4 -18   0 321.658 12.5834   5
  -4 -18   0 298.327 15.0178   8
   4 -18   0 308.122 13.3325   9
   4 -18   0 295.809 12.0665  11
  -4 -18   0 311.835 13.6172  10
  -4  18   0 329.589 14.7695   7
   4  18   0 286.616 12.6678   7
   4  18   0 314.172 14.6932   3
   4  18   0 315.934 14.5179   5
   4  18   0 318.572 13.2001  10
   4  18   0 321.098 13.5744   9
   6 -18   0 37.3116 6.09570   5
  -6 -18   0 44.8649 6.02450  10
  -6 -18   0 31.0179 6.13402   4
   6 -18   0 49.3380 7.01295   6
  -6 -18   0 34.7913 6.57354   8
  -6 -18   0 45.2900 7.12854  11
   6 -18   0 48.7298 6.11047   4
   6 -18   0 44.0179 6.68300   9
   6 -18   0 42.1257 6.90646   3
   6 -18   0 32.9624 4.67414   4
   6  18   0 43.7456 5.55074  10
   6  18   0 35.7840 6.42374   9
  -6  18   0 42.1802 5.65280  11
   6  18   0 43.1112 7.95399   3
   6  18   0 42.1124 6.83198   5
  -1 -19   0 56.1587 4.39909  10
   1 -19   0 47.5793 3.01486   8
  -1 -19   0 50.0625 4.32794   8
  -1 -19   0 52.5284 4.47959   5
   1 -19   0 48.5600 3.82948  10
   1 -19   0 46.5339 3.34377   3
   1 -19   0 50.7968 3.96991   5
   1 -19   0 55.2991 2.97996   8
   1 -19   0 48.1494 2.27244   9
  -1 -19   0 55.3326 4.12760   8
  -1 -19   0 48.4199 3.70692   3
   1 -19   0 48.3949 2.92852   6
  -1 -19   0 59.3322 4.40768   4
   1 -19   0 54.0928 3.82990   4
  -1 -19   0 53.0894 3.56955   6
   1  19   0 46.7435 4.28741   5
  -1  19   0 51.5251 4.16468   5
   1  19   0 46.2119 3.44618   6
  -1  19   0 51.9667 3.85593  10
   1  19   0 52.6125 3.82266   3
  -1  19   0 47.6767 3.59277   4
   1  19   0 47.1063 4.06997  10
  -1  19   0 49.7328 3.74843   7
  -1  19   0 49.9747 2.93498   6
   1  19   0 45.2673 3.87802   4
   1  19   0 48.4970 2.54952   9
   3 -19   0 291.604 11.0428   9
   3 -19   0 279.665 11.0003   5
   3 -19   0 278.197 9.78439  10
  -3 -19   0 264.924 12.2330   4
  -3 -19   0 257.769 11.9217   3
  -3 -19   0 266.308 12.1149  11
  -3 -19   0 254.276 13.5667   8
   3 -19   0 263.854 11.4424   3
   3 -19   0 264.673 10.8493   6
  -3 -19   0 273.197 11.9444  10
  -3 -19   0 254.976 13.8825   5
   3 -19   0 268.657 10.6152  11
   3 -19   0 280.689 10.8853   4
  -3 -19   0 268.845 12.9538   8
   3 -19   0 286.025 12.5355   7
   3  19   0 288.117 12.4041   4
   3  19   0 278.472 12.7342   5
   3  19   0 276.423 12.0009  10
   3  19   0 260.326 11.8767   6
   3  19   0 252.937 12.1454   3
   3  19   0 277.425 11.1636   9
  -3  19   0 287.812 12.2910   7
   5 -19   0 16.5350 3.60843   4
  -5 -19   0 17.4503 4.00207  10
   5 -19   0 17.4488 4.46946   3
   5 -19   0 20.0466 3.68816  11
   5 -19   0 19.0040 4.20940   9
   5 -19   0 19.5769 4.16643   6
   5 -19   0 20.1991 3.75705   4
  -5 -19   0 20.0511 5.25913   8
  -5 -19   0 14.5252 4.16480  11
   5 -19   0 20.6670 3.70297   5
   5  19   0 22.9457 4.61066   9
   5  19   0 19.0785 3.93719  10
   5  19   0 20.8936 5.13025   3
  -5  19   0 21.2463 3.78215  11
   5  19   0 16.5471 4.41262   5
  -5  19   0 10.6514 4.14196   7
  -7 -19   0 82.4750 10.4909   8
   7 -19   0 61.9163 8.94600   9
   7 -19   0 83.5430 7.23923   5
   7 -19   0 83.5566 9.70252   3
   7 -19   0 90.1320 8.17728   6
   7 -19   0 84.0167 7.21856   4
  -7  19   0 83.9838 7.20828  11
   7  19   0 89.0546 10.6108   3
   7  19   0 85.0228 10.4302   5
   7  19   0 85.0204 9.79449   9
   0 -20   0 832.146 25.0050   8
   0 -20   0 855.968 24.6269   8
   0 -20   0 797.517 24.3183   3
   0 -20   0 841.646 23.5504   6
   0 -20   0 845.981 25.6897  10
   0 -20   0 837.411 25.8053   5
   0 -20   0 832.655 25.2286   4
   0  20   0 843.248 25.2384   4
   0  20   0 866.512 24.4422   7
   0  20   0 859.484 24.5344   3
   0  20   0 801.951 23.4920   6
   0  20   0 817.549 25.5353  10
   0  20   0 844.148 25.9769   5
  -2 -20   0 12.8340 3.02683   8
  -2 -20   0 14.2872 2.95762  11
  -2 -20   0 16.3143 3.17602   8
   2 -20   0 12.5652 2.73578   7
  -2 -20   0 14.5486 3.01925   4
  -2 -20   0 12.2622 2.95010   3
   2 -20   0 8.22595 2.19516   5
   2 -20   0 11.3273 2.04240   6
  -2 -20   0 9.90849 2.73094  10
   2 -20   0 12.1184 2.40003   4
   2 -20   0 12.1728 2.24376  11
   2 -20   0 14.6145 2.49785  10
  -2 -20   0 11.8649 3.13726   5
   2 -20   0 11.0649 1.84556   9
   2  20   0 11.8883 3.02448   5
   2  20   0 13.3546 2.19208   9
   2  20   0 13.5591 2.77108   6
   2  20   0 12.2609 2.80563   4
  -2  20   0 10.2168 2.50191   7
  -2  20   0 15.0930 2.90814   5
   2  20   0 10.7253 2.65946  10
   4 -20   0 899.560 28.0293  11
  -4 -20   0 913.800 32.2942   8
   4 -20   0 906.367 28.9797   6
   4 -20   0 899.746 25.2868  10
   4 -20   0 921.866 29.6116   3
   4 -20   0 907.246 28.3364   4
  -4 -20   0 910.696 31.1582   4
   4 -20   0 897.514 28.4142   5
   4 -20   0 957.163 29.3420   9
  -4 -20   0 915.403 30.1554  10
  -4 -20   0 900.071 30.9140  11
   4  20   0 896.930 28.8488   7
  -4  20   0 941.884 28.4961  11
   4  20   0 893.837 30.9228   3
  -4  20   0 950.335 31.4282   7
   4  20   0 919.722 29.2617   9
   4  20   0 918.142 29.4717  10
   4  20   0 906.572 30.9117   5
   6 -20   0 16.2508 4.19626   9
   6 -20   0 9.16512 3.01314   4
   6 -20   0 11.8584 3.28015   4
  -6 -20   0 18.5819 5.65687   8
  -6 -20   0 14.1642 4.64415   4
   6 -20   0 20.9253 5.10616   3
   6 -20   0 12.8921 3.98422   6
  -6 -20   0 17.0511 4.70438  11
   6  20   0 24.2536 5.67804   5
   6  20   0 14.3133 5.22004   3
  -6  20   0 11.6938 3.40919  11
   6  20   0 14.1737 3.70336  10
   6  20   0 10.6648 4.18606   9
   1 -21   0 37.0222 3.38824   4
   1 -21   0 34.0343 2.97793   3
  -1 -21   0 39.9444 3.16477   6
  -1 -21   0 31.4787 4.10404   8
   1 -21   0 34.1949 1.77442   9
   1 -21   0 39.4976 2.69934   6
  -1 -21   0 37.2782 4.69974   5
   1 -21   0 33.9171 2.72178   8
  -1 -21   0 32.2751 4.02306   4
   1 -21   0 36.1713 4.01650  10
   1 -21   0 30.9839 2.44336   8
   1 -21   0 35.7898 4.01947   5
  -1 -21   0 36.3687 3.47684   3
   1 -21   0 35.1281 1.83102   9
  -1 -21   0 39.0991 3.65807   8
  -1 -21   0 32.5146 4.19490  10
   1  21   0 31.4942 2.02725   9
  -1  21   0 29.9194 2.35111   6
   1  21   0 29.0185 3.96980   4
  -1  21   0 36.8027 3.28616   4
   1  21   0 33.0511 4.10728  10
   1  21   0 34.4838 3.06781   6
  -1  21   0 30.8035 3.99497   5
   1  21   0 35.4388 3.36234   3
   1  21   0 33.7930 4.39282   5
  -1  21   0 41.1865 3.44661   7
  -1  21   0 34.3130 3.97785  10
  -3 -21   0 28.7364 4.97149   8
  -3 -21   0 29.8737 4.60059   4
   3 -21   0 27.6355 3.59829   4
  -3 -21   0 25.5703 4.22124  10
  -3 -21   0 28.6454 4.93994   5
  -3 -21   0 18.9679 3.81863   8
   3 -21   0 36.9886 4.15699   6
  -3 -21   0 27.7410 4.46412   3
  -3 -21   0 30.7745 4.67744  11
   3 -21   0 29.4616 3.52239  11
   3 -21   0 24.4775 4.14246   7
   3 -21   0 31.0087 4.05634   3
   3 -21   0 28.7631 3.22222  10
   3 -21   0 33.4317 3.83930   9
   3 -21   0 28.8337 3.85822   5
   3  21   0 25.6348 4.67678   5
   3  21   0 29.3845 4.55412   4
   3  21   0 19.1094 3.97845   3
   3  21   0 33.3469 4.55391  10
  -3  21   0 39.0744 5.03791   7
   3  21   0 27.1635 4.71210   6
   3  21   0 34.4582 4.07958   9
   5 -21   0 62.1820 7.43247   3
  -5 -21   0 53.2574 8.18047   8
  -5 -21   0 61.9666 8.25230   4
   5 -21   0 73.9859 6.53040   6
  -5 -21   0 68.1274 8.09189  11
   5 -21   0 56.3286 5.84121  11
   5 -21   0 58.8948 5.58899   4
  -5 -21   0 63.0941 8.78512  10
   5 -21   0 70.2325 5.75490   5
   5 -21   0 62.1664 7.06720   9
   5  21   0 68.3217 8.70896   3
  -5  21   0 59.7167 7.91804   7
   5  21   0 66.3657 7.18970  10
  -5  21   0 70.7487 5.56713  11
   5  21   0 70.5828 7.53221   9
   5  21   0 70.7256 8.43898   5
   0 -22   0 367.069 13.4998   4
   0 -22   0 382.765 14.1857   5
   0 -22   0 369.185 11.8602   6
   0 -22   0 363.790 13.8463  10
   0 -22   0 366.172 12.8360   8
   0 -22   0 357.952 14.5214   8
   0  22   0 371.958 13.5048   4
   0  22   0 374.204 12.6917   7
   0  22   0 394.596 15.9819   5
   0  22   0 357.019 12.7931   3
   0  22   0 371.742 11.9737   6
   2 -22   0 248.517 9.84863   4
  -2 -22   0 233.774 10.4799   3
   2 -22   0 229.270 9.47855  11
  -2 -22   0 233.715 11.4850   5
   2 -22   0 243.364 7.19861   8
   2 -22   0 220.844 10.4508   7
   2 -22   0 228.173 8.91678   6
   2 -22   0 238.547 7.04589   8
   2 -22   0 251.992 9.81793  10
  -2 -22   0 248.588 11.2918   8
  -2 -22   0 239.585 10.9231  11
  -2 -22   0 233.601 11.5022   8
  -2 -22   0 246.384 11.2153  10
   2 -22   0 241.700 8.58494   9
   2 -22   0 234.063 10.1926   5
  -2 -22   0 236.094 11.0754   4
   2  22   0 218.072 9.91412   6
   2  22   0 213.695 10.5493   4
   2  22   0 255.303 11.6650   5
  -2  22   0 240.340 10.6217   7
   2  22   0 236.874 8.85881   9
   2  22   0 255.081 10.9010   3
  -2  22   0 247.843 10.6495   5
   2  22   0 237.269 10.9593  10
   4 -22   0 456.212 18.0091   3
   4 -22   0 472.602 17.3266   6
   4 -22   0 480.352 17.4221   9
   4 -22   0 458.126 16.5536  11
  -4 -22   0 471.537 20.2349   8
  -4 -22   0 445.611 19.1163   4
   4 -22   0 465.742 16.8588   4
   4 -22   0 456.365 14.4802  10
   4 -22   0 453.219 16.9366   5
  -4 -22   0 464.121 18.9936  11
  -4 -22   0 448.204 18.3189  10
   4  22   0 456.730 19.3985   5
   4  22   0 456.486 17.5983   9
   4  22   0 453.216 17.1754   7
  -4  22   0 469.650 18.9997   7
   4  22   0 483.638 18.2769  10
   4  22   0 476.299 19.3493   3
  -6 -22   0 72.5802 9.14963  11
   6 -22   0 66.1123 6.11167   4
   6 -22   0 67.8494 8.46710   3
  -6 -22   0 63.5699 8.67729   4
  -6 -22   0 65.8645 11.3917   8
   6 -22   0 69.3472 8.06068   9
   6 -22   0 56.3253 6.26198   5
   6 -22   0 58.2766 7.33164   4
   6 -22   0 58.6904 7.63218   6
   6  22   0 72.0760 9.52933   3
   6  22   0 69.6838 8.46689   9
   6  22   0 63.0029 8.56814   5
  -6  22   0 66.2653 5.77320  11
   6  22   0 66.7935 6.28235  10
  -1 -23   0 880.214 28.2873   8
  -1 -23   0 887.223 28.5362   5
   1 -23   0 875.413 25.8375   3
  -1 -23   0 896.023 27.8988   4
   1 -23   0 891.737 24.7825   6
  -1 -23   0 893.288 26.7943   3
  -1 -23   0 890.358 26.1436   6
   1 -23   0 882.921 23.0374   9
   1 -23   0 874.190 25.1565   8
   1 -23   0 875.123 22.9454   9
   1 -23   0 892.459 25.3494   8
   1 -23   0 900.787 26.6152   4
   1 -23   0 883.710 27.1340   5
  -1 -23   0 932.986 27.7515   8
  -1 -23   0 896.838 28.2052  10
   1 -23   0 863.395 27.0842  10
   1  23   0 871.466 28.1949   5
   1  23   0 908.770 27.9882  10
  -1  23   0 892.754 27.3229  10
  -1  23   0 878.936 28.1183   5
  -1  23   0 864.825 27.0861   4
   1  23   0 863.618 26.0448   6
  -1  23   0 898.172 24.9421   6
   1  23   0 879.149 26.7692   3
  -1  23   0 885.470 26.7374   7
   1  23   0 876.448 23.8196   9
   1  23   0 829.344 27.3682   4
  -3 -23   0 143.176 8.88170   8
   3 -23   0 129.291 7.41605   3
   3 -23   0 131.520 6.74926   9
   3 -23   0 122.488 6.79897   6
  -3 -23   0 137.612 8.55000  11
  -3 -23   0 116.941 8.00932  10
   3 -23   0 123.079 7.17937   5
   3 -23   0 126.180 8.01021   4
  -3 -23   0 140.529 8.74315   4
  -3 -23   0 143.698 9.41232   8
  -3 -23   0 132.291 8.83720   5
   3 -23   0 130.744 6.48440  10
  -3 -23   0 127.189 8.13895   3
   3 -23   0 135.334 6.98125  11
   3  23   0 133.819 8.39636   3
  -3  23   0 138.611 8.43226   7
   3  23   0 136.357 8.50473   4
   3  23   0 144.378 8.41328  10
   3  23   0 136.288 8.09493   6
   3  23   0 133.967 7.02013   9
   3  23   0 134.652 8.82288   5
   5 -23   0 25.1087 5.02776   3
   5 -23   0 30.7267 5.37803   9
  -5 -23   0 24.6869 5.72490   8
   5 -23   0 23.3675 4.03244   5
   5 -23   0 22.5375 4.52615  11
  -5 -23   0 21.1656 5.13212  11
  -5 -23   0 18.5570 4.85287   4
   5 -23   0 26.8828 4.67742   6
   5 -23   0 31.3232 4.62705   4
   5  23   0 31.9023 5.22621   9
  -5  23   0 37.2218 6.22385   7
   5  23   0 25.9744 5.72306   3
   5  23   0 34.3041 6.30858   5
   5  23   0 29.9163 5.02270  10
   0 -24   0 719.373 22.3453   8
   0 -24   0 734.353 23.8930   5
   0 -24   0 713.495 23.6270  10
   0 -24   0 738.786 23.2657   4
   0 -24   0 742.145 21.1731   6
   0 -24   0 732.255 22.9940   8
   0 -24   0 723.833 21.9611   3
   0  24   0 712.713 21.9893   7
   0  24   0 736.414 24.0313   5
   0  24   0 721.148 21.1856   6
   0  24   0 682.044 22.8990   4
   0  24   0 702.764 23.4856  10
  -2 -24   0 108.250 7.63299   8
   2 -24   0 109.169 6.10295  11
  -2 -24   0 113.535 6.92871   3
   2 -24   0 106.065 7.59697   7
   2 -24   0 116.704 4.23078   8
   2 -24   0 111.542 4.32590   8
   2 -24   0 112.355 5.10356   9
  -2 -24   0 104.399 7.53193   5
  -2 -24   0 110.228 7.14566  11
  -2 -24   0 109.711 7.36544   4
   2 -24   0 112.591 5.63034   6
   2 -24   0 112.249 6.38627   4
   2 -24   0 114.252 6.45875  10
   2 -24   0 110.593 6.63969   5
  -2 -24   0 112.660 7.29346   8
   2  24   0 102.960 6.43861   6
   2  24   0 108.610 7.21963   4
   2  24   0 116.575 7.43203  10
   2  24   0 112.836 5.40510   9
   2  24   0 112.921 7.76360   5
   2  24   0 120.629 7.16839   3
  -2  24   0 116.690 7.05009   5
   4 -24   0 202.426 10.0493   6
   4 -24   0 197.349 9.73375   4
   4 -24   0 195.036 10.5096   3
  -4 -24   0 213.659 12.1554   4
   4 -24   0 190.380 9.31905  11
   4 -24   0 184.625 9.58332   5
  -4 -24   0 209.085 12.7998   8
  -4 -24   0 187.822 11.4025  11
   4 -24   0 202.478 10.0287   9
   4  24   0 187.000 9.70333   7
   4  24   0 208.831 12.2037   5
   4  24   0 193.890 10.6913  10
   4  24   0 195.310 10.1840   9
  -4  24   0 204.463 11.7382   7
   4  24   0 210.879 11.9658   3
   6 -24   0 84.4424 9.29952   3
   6 -24   0 76.2177 7.29107   6
   6 -24   0 80.7732 7.46418   9
   6 -24   0 73.5366 6.32065   5
  -6 -24   0 99.8485 11.0988   4
  -6 -24   0 70.2860 9.33536  11
  -6 -24   0 63.4013 9.63548   8
   6 -24   0 74.3827 6.52005   4
   6  24   0 65.2011 9.45838   3
   6  24   0 81.0152 9.68014   5
   6  24   0 75.0326 7.05770  10
   6  24   0 57.0539 8.01425   9
  -1 -25   0 61.5331 5.55860   5
   1 -25   0 63.8359 2.19248   9
  -1 -25   0 55.9267 4.61249   3
   1 -25   0 63.5216 3.93255   8
   1 -25   0 72.2972 5.03201   8
  -1 -25   0 61.0253 5.24406   8
  -1 -25   0 68.2798 4.39012   6
   1 -25   0 66.0399 3.76486   6
  -1 -25   0 75.1341 5.54818   4
   1 -25   0 67.3526 5.22823  10
   1 -25   0 67.5609 4.50952   3
  -1 -25   0 63.1601 5.10184   8
   1 -25   0 65.6936 5.30821   5
  -1 -25   0 58.3274 5.20204  10
   1  25   0 66.6786 4.95920   3
   1  25   0 64.1797 2.83397   9
   1  25   0 59.3039 4.21780   6
  -1  25   0 68.4675 4.89404   7
  -1  25   0 68.2245 5.40292   5
  -1  25   0 62.2506 4.83013   4
   1  25   0 55.2767 4.87159   4
  -1  25   0 63.7343 5.04232  10
   1  25   0 61.4226 5.27866  10
   1  25   0 69.6389 5.83463   5
  -1  25   0 57.4081 3.50862   6
   3 -25   0 1541.01 42.3200   9
  -3 -25   0 1481.96 45.6688   8
   3 -25   0 1493.41 42.5824   6
  -3 -25   0 1504.91 45.3405  11
   3 -25   0 1497.55 43.6927   5
  -3 -25   0 1474.31 45.7428   4
   3 -25   0 1531.85 43.2575   4
  -3 -25   0 1470.12 45.1849  10
  -3 -25   0 1472.33 44.6494   3
  -3 -25   0 1494.93 46.7846   8
   3 -25   0 1503.99 42.7801  11
   3 -25   0 1472.88 42.7546  10
   3 -25   0 1500.98 43.4828   3
   3  25   0 1503.65 46.2975   5
  -3  25   0 1511.17 44.9029   7
   3  25   0 1479.52 42.8780   9
   3  25   0 1510.23 45.2437  10
   3  25   0 1475.73 44.8595   6
   3  25   0 1479.99 45.4321   3
   5 -25   0 245.872 11.8270   4
   5 -25   0 252.550 12.4779   9
  -5 -25   0 251.441 14.5168   4
   5 -25   0 237.660 12.5135   6
   5 -25   0 292.672 16.5877  11
   5 -25   0 259.440 13.1063   3
  -5 -25   0 270.971 14.6644  11
  -5 -25   0 244.059 15.5483   8
   5  25   0 246.401 14.4107   3
   5  25   0 236.754 12.6266   9
   5  25   0 243.500 14.1190   5
   5  25   0 239.662 12.7706  10
  -5  25   0 256.985 14.4714   7
   0 -26   0 96.2338 5.70540   8
   0 -26   0 108.155 6.37045   8
   0 -26   0 87.5926 5.28418   3
   0 -26   0 97.5718 6.22490   4
   0 -26   0 90.5756 6.38425  10
   0 -26   0 100.813 6.73156   5
   0 -26   0 97.0985 4.89445   6
   0  26   0 90.7317 4.82286   6
   0  26   0 103.605 5.59813   7
   0  26   0 103.497 6.88025   5
   0  26   0 102.976 6.34357   4
   0  26   0 102.587 6.62617  10
  -2 -26   0 25.6303 4.36832   8
   2 -26   0 23.4189 3.91563   5
   2 -26   0 34.1775 4.34918  10
   2 -26   0 24.5717 1.91821   8
  -2 -26   0 30.3049 4.88619  10
  -2 -26   0 28.7708 4.55711   4
  -2 -26   0 28.1032 4.24259   3
   2 -26   0 26.4486 3.11464   6
   2 -26   0 23.1555 2.03120   8
   2 -26   0 27.3667 2.70309   9
   2 -26   0 23.7157 3.50679   4
  -2 -26   0 23.9087 4.59469   5
  -2 -26   0 29.0639 4.83436   8
   2 -26   0 25.6625 3.59041  11
  -2 -26   0 28.0126 4.35849  11
  -2  26   0 30.8810 4.35053   7
   2  26   0 25.4193 2.86612   9
   2  26   0 31.1645 4.71829   4
   2  26   0 32.7872 4.31651   6
  -2  26   0 30.0280 4.45789   5
   2  26   0 23.4059 4.17786  10
   2  26   0 22.7645 3.94319   3
   2  26   0 30.7008 5.16659   5
   4 -26   0 8.54419 2.78658   6
   4 -26   0 6.62220 2.53460   5
   4 -26   0 12.3515 2.93989   4
   4 -26   0 9.37867 2.57156  11
   4 -26   0 18.8206 3.62066   9
   4 -26   0 4.67917 1.84075  10
  -4 -26   0 12.6753 4.59672   8
   4 -26   0 13.4101 3.47672   3
   4  26   0 9.56418 3.99124   3
   4  26   0 18.7555 4.99561   5
   4  26   0 7.88410 3.13221  10
   4  26   0 14.6230 3.45760   9
  -4  26   0 9.10986 3.64912   7
  -6 -26   0 18.8283 5.78081  11
   6 -26   0 20.8460 4.20269   4
   6 -26   0 19.9702 4.97414   3
  -6 -26   0 27.0440 6.67734   8
   6 -26   0 27.3020 5.31047   9
   6 -26   0 22.2574 4.95578   6
  -6 -26   0 23.0361 5.95091   4
   6  26   0 28.8852 5.28835  10
   6  26   0 23.7984 5.55879   5
   6  26   0 21.3885 5.68811   3
   6  26   0 19.5277 4.86652   9
  -1 -27   0 118.869 7.30068   8
   1 -27   0 120.652 6.37570   3
   1 -27   0 127.896 7.13392   4
  -1 -27   0 113.518 7.88584   5
  -1 -27   0 115.383 7.17480  11
  -1 -27   0 119.656 7.74775  10
  -1 -27   0 126.446 7.84148   8
   1 -27   0 118.456 7.38055   5
   1 -27   0 116.274 7.20141  10
   1 -27   0 116.217 5.46669   6
   1 -27   0 124.551 5.96094   8
  -1 -27   0 117.302 6.69222   3
  -1 -27   0 123.525 7.64954   4
  -1 -27   0 118.588 6.23032   6
   1 -27   0 123.843 6.28883   8
  -1  27   0 131.790 7.52194  10
  -1  27   0 128.843 5.49384   6
  -1  27   0 120.318 6.73829   7
   1  27   0 121.942 6.36302   6
   1  27   0 130.575 7.25420   3
  -1  27   0 122.249 7.12064   4
  -1  27   0 114.753 7.46092   5
   1  27   0 126.151 7.86817  10
   1  27   0 120.146 4.14382   9
   1  27   0 108.672 7.76171   5
   3 -27   0 442.781 16.3225  11
   3 -27   0 429.911 16.9602   5
  -3 -27   0 464.940 19.2333   4
   3 -27   0 447.592 16.0592   6
   3 -27   0 462.271 16.8002   3
  -3 -27   0 440.019 19.1938   8
   3 -27   0 427.176 16.0964  10
  -3 -27   0 459.119 20.0684   8
   3 -27   0 459.238 15.4981   9
  -3 -27   0 527.669 19.7149  11
  -3 -27   0 453.350 18.5489   3
   3 -27   0 482.390 16.8791   4
   3  27   0 443.290 17.8450   6
  -3  27   0 476.857 18.1035   5
   3  27   0 448.052 18.3624   3
   3  27   0 475.138 18.6675  10
   3  27   0 476.738 19.6964   5
   3  27   0 459.506 15.9977   9
  -3  27   0 492.589 18.8621   7
  -5 -27   0 11.1756 4.13213   4
   5 -27   0 20.1709 4.23618   6
   5 -27   0 17.7289 3.75094   4
   5 -27   0 14.0702 1.85379  10
   5 -27   0 8.79940 3.00027   5
  -5 -27   0 9.16109 4.01707  11
   5 -27   0 16.8245 4.02834   9
  -5 -27   0 25.4126 6.22168   8
   5 -27   0 14.5791 3.31083  11
   5 -27   0 23.5302 4.98028   3
   5  27   0 13.2091 3.95496   9
   5  27   0 17.3894 4.53748  10
   5  27   0 22.1371 5.21401   5
   5  27   0 16.1489 4.92448   3
  -5  27   0 11.4616 4.46038   7
   0 -28   0 1.62086 1.73989   8
   0 -28   0 -0.1398 1.94459   5
   0 -28   0 2.61785 1.74193   3
   0 -28   0 -1.6907 1.04204   8
   0 -28   0 3.61212 2.27361   4
   0 -28   0 4.29502 1.48399   6
   0  28   0 -0.7554 1.22572   7
   0  28   0 2.34387 1.83842   4
   0  28   0 2.49796 1.59908   6
   0  28   0 3.47129 2.14669  10
   0  28   0 1.46279 1.96376   5
   2 -28   0 42.3565 3.47859   6
   2 -28   0 47.7926 4.29059  11
  -2 -28   0 52.8812 5.90496   3
   2 -28   0 44.6039 2.79862   8
   2 -28   0 47.0272 5.13256   4
  -2 -28   0 45.3289 5.83292  10
   2 -28   0 44.5507 5.16539  10
  -2 -28   0 49.6645 6.44049   8
   2 -28   0 50.2165 4.37186   3
  -2 -28   0 39.6453 5.40536   8
   2 -28   0 47.9832 3.00138   9
   2 -28   0 45.9490 4.26563   8
  -2 -28   0 38.4843 5.42405   4
  -2 -28   0 48.0099 5.80601  11
   2 -28   0 44.7815 5.33661   5
   2  28   0 40.6272 5.57513  10
  -2  28   0 45.1938 5.21283   4
   2  28   0 56.0962 6.97828   4
   2  28   0 58.0127 6.88379   5
  -2  28   0 57.1117 6.33147   5
   2  28   0 42.3538 3.25261   9
   2  28   0 46.9234 5.54329   3
   2  28   0 52.0825 4.71502   6
  -2  28   0 43.0702 5.32662   7
   4 -28   0 38.7657 5.15488   4
   4 -28   0 54.9487 5.00306   9
   4 -28   0 56.0265 4.43564  10
  -4 -28   0 47.9781 7.56247   8
  -4 -28   0 46.7926 7.01502   4
   4 -28   0 57.5115 6.52757   3
  -4 -28   0 49.6242 7.14421  11
   4 -28   0 44.1569 5.34466   6
   4 -28   0 49.1406 5.54903  11
   4  28   0 43.8757 6.62491   3
   4  28   0 52.0629 6.81233  10
  -4  28   0 66.7452 7.84196   7
   4  28   0 52.4302 5.88362   9
   6 -28   0 9.35316 3.11522   4
   6 -28   0 9.21308 3.86818   3
  -6 -28   0 4.58078 4.14860   8
  -6 -28   0 10.6952 4.53216   4
   6 -28   0 11.1155 3.86320   6
   6 -28   0 9.40807 3.37011   9
  -6 -28   0 7.25877 4.36522  11
   6  28   0 6.78425 4.33415   3
   6  28   0 11.4441 4.45787   5
   6  28   0 11.0258 3.83765  10
   6  28   0 14.6539 4.28942   9
   1 -29   0 34.9336 4.93414  10
  -1 -29   0 36.5091 5.00241   4
   1 -29   0 40.7587 5.33251   5
  -1 -29   0 37.3308 4.97821  11
  -1 -29   0 36.1020 5.51724   5
  -1 -29   0 50.6947 6.01104  10
   1 -29   0 38.3529 4.13165   8
  -1 -29   0 38.3244 4.73363   3
  -1 -29   0 37.5318 5.31269   8
   1 -29   0 32.2983 3.63966   8
  -1 -29   0 32.3854 4.48798   8
   1 -29   0 36.9134 4.82834   4
   1 -29   0 44.7774 3.88851   3
  -1 -29   0 39.4189 4.21482   6
   1 -29   0 31.1119 2.82462   6
   1  29   0 35.2384 5.53089   5
  -1  29   0 39.2716 5.14069  10
   1  29   0 37.5862 5.07380   4
  -1  29   0 37.8328 4.71843   4
  -1  29   0 39.6398 5.46631   5
   1  29   0 38.9566 4.35989   6
  -1  29   0 33.7096 4.33248   7
   1  29   0 35.5507 4.52114   3
  -1  29   0 35.8592 2.90917   6
   1  29   0 33.0592 5.05502  10
   3 -29   0 191.682 8.77160   6
  -3 -29   0 185.868 11.9139   8
   3 -29   0 187.413 8.25856   9
  -3 -29   0 190.528 11.1502   4
   3 -29   0 187.277 9.49497   3
   3 -29   0 181.008 9.20904  10
   3 -29   0 201.574 9.68610   4
   3 -29   0 164.642 10.8746   5
  -3 -29   0 178.813 10.8089  11
   3 -29   0 189.124 9.21251  11
  -3  29   0 180.559 10.2162   5
   3  29   0 203.225 11.9335   5
   3  29   0 175.357 8.62794   9
   3  29   0 204.638 10.6263   6
   3  29   0 201.617 11.2238  10
   3  29   0 185.883 10.7594   3
  -3  29   0 189.233 10.5682   7
   5 -29   0 75.8648 7.22882   3
  -5 -29   0 73.7276 10.1276   8
  -5 -29   0 96.7355 10.5892   4
   5 -29   0 76.6863 6.42429   4
   5 -29   0 79.0393 6.23950  11
  -5 -29   0 78.5528 9.52891  11
   5 -29   0 74.9066 6.70378   9
   5 -29   0 89.4578 7.17377   6
   5 -29   0 83.9493 4.41418  10
   5 -29   0 83.0696 6.74653   5
   5  29   0 93.0147 10.3429   3
  -5  29   0 79.7423 9.45999   7
   5  29   0 75.1824 9.24131   9
   5  29   0 84.9831 7.64243  10
   5  29   0 78.0328 9.71539   5
   0 -30   0 148.988 6.58433   6
   0 -30   0 138.408 8.31031   4
   0 -30   0 139.281 7.66650   8
   0 -30   0 134.861 7.21699   3
   0 -30   0 132.038 7.94038   8
   0 -30   0 149.115 9.03815   5
   0 -30   0 154.729 8.96559  10
   0  30   0 133.280 9.43929   4
   0  30   0 142.063 8.99514   5
   0  30   0 143.273 6.70130   6
   0  30   0 141.946 7.35672   7
   0  30   0 135.021 8.52214  10
  -2 -30   0 223.082 11.5713  11
   2 -30   0 217.106 9.89700   3
   2 -30   0 224.621 8.23946   8
   2 -30   0 216.975 7.55932   9
   2 -30   0 220.542 7.91006   8
  -2 -30   0 223.973 12.3949   8
   2 -30   0 212.121 10.0079  11
   2 -30   0 213.625 10.5418  10
   2 -30   0 222.420 10.4044   4
   2 -30   0 211.457 7.63556   9
  -2 -30   0 238.758 12.1098   4
   2 -30   0 224.314 8.90082   6
  -2 -30   0 234.320 11.9581   8
   2  30   0 216.617 10.3976   6
   2  30   0 210.458 8.14373   9
   2  30   0 222.141 11.0617   3
   2  30   0 238.016 12.4392   5
  -2  30   0 224.246 11.0793   7
   2  30   0 217.806 11.7148  10
  -2  30   0 225.184 11.4740   5
  -2  30   0 222.735 10.7486   4
   4 -30   0 12.0631 3.10134   4
  -4 -30   0 12.1492 4.05255  11
   4 -30   0 3.68071 2.29468   9
   4 -30   0 7.68265 2.41853  10
   4 -30   0 14.0360 3.57826   3
   4 -30   0 12.2695 3.41682   5
   4 -30   0 14.6757 3.26993  11
   4 -30   0 11.6084 3.14181   6
  -4 -30   0 5.80443 3.75526   8
  -4 -30   0 11.4064 4.03378   4
  -4  30   0 4.57212 3.29968   7
   4  30   0 8.56743 2.97297   9
   4  30   0 15.5803 4.40697  10
   4  30   0 8.98634 4.19829   5
   6 -30   0 66.5451 7.38029   4
  -6 -30   0 66.9382 9.63856  11
  -6 -30   0 42.4914 8.87229   4
   6 -30   0 76.1667 8.88378   3
  -6 -30   0 60.1919 10.1921   8
   6 -30   0 63.5722 8.03229   6
   6 -30   0 76.8961 8.35795   9
   6  30   0 62.5633 8.43911  10
   6  30   0 47.3549 8.20380   5
   6  30   0 62.0443 7.97363   9
  -1 -31   0 111.262 7.77068   4
   1 -31   0 106.951 7.57356   5
  -1 -31   0 107.012 7.35631   8
  -1 -31   0 100.912 7.23882  11
  -1 -31   0 104.286 6.71992   3
   1 -31   0 111.459 5.47561   6
   1 -31   0 115.795 6.20041   8
   1 -31   0 112.572 6.56689   3
   1 -31   0 110.120 6.46180   8
  -1 -31   0 124.363 6.45952   6
   1 -31   0 115.460 7.71167  10
  -1 -31   0 119.053 8.03376   8
   1 -31   0 115.425 7.39530   4
   1  31   0 104.796 6.29266   6
  -1  31   0 111.469 7.65778  10
   1  31   0 114.842 8.10001  10
  -1  31   0 106.573 8.13751   4
  -1  31   0 122.867 7.12651   7
   1  31   0 125.516 7.36196   3
   1  31   0 137.852 8.98311   5
   1  31   0 105.634 7.46810   4
  -1  31   0 116.764 5.45197   6
  -1  31   0 111.907 7.93501   5
   3 -31   0 91.4089 7.05027   5
   3 -31   0 92.3349 5.41707   9
  -3 -31   0 89.3303 7.77133  11
   3 -31   0 103.227 6.80092   3
   3 -31   0 99.0805 5.96387   6
  -3 -31   0 98.2183 8.31908   4
   3 -31   0 98.0421 6.64709  10
   3 -31   0 93.8443 6.35259  11
  -3 -31   0 91.3690 8.55102   8
   3 -31   0 105.627 6.89857   4
   3  31   0 83.8653 7.98735   5
  -3  31   0 106.438 7.85250   7
   3  31   0 88.3317 5.81204   9
   3  31   0 98.3780 8.01346  10
   3  31   0 86.0879 7.47875   3
  -3  31   0 98.8351 7.55410   5
  -5 -31   0 87.5499 10.1502  11
  -5 -31   0 92.6495 11.4848   8
  -5 -31   0 79.6766 10.0803   4
   5 -31   0 65.7539 8.29645   5
   5 -31   0 89.3065 7.68267   3
   5 -31   0 83.1447 6.60825   4
   5 -31   0 87.3651 7.10658   6
   5 -31   0 94.8875 6.71485  11
   5 -31   0 79.1614 6.71739   9
   5  31   0 72.7852 9.61050   5
  -5  31   0 91.2115 9.94726   7
   5  31   0 95.9892 10.7943   3
   5  31   0 86.5066 9.37217  10
   0 -32   0 15.5905 4.08235  10
   0 -32   0 20.3042 3.35626   3
   0 -32   0 12.6013 3.15091   8
   0 -32   0 21.4501 3.67883   8
   0 -32   0 15.1256 3.35019   4
   0 -32   0 20.1764 4.13651   5
   0 -32   0 11.4204 2.23617   6
   0  32   0 17.0716 3.06007   7
   0  32   0 15.9416 2.57257   6
   0  32   0 14.9400 3.75284  10
   0  32   0 14.5417 3.80245   5
   0  32   0 11.6571 3.33924   4
   2 -32   0 11.0482 2.71139   3
   2 -32   0 12.6314 1.73693   9
  -2 -32   0 8.94197 3.31212   8
  -2 -32   0 10.4178 3.36713  11
   2 -32   0 9.90872 2.84157  11
   2 -32   0 9.16985 1.47097   9
  -2 -32   0 15.2520 3.75895   3
   2 -32   0 8.99014 1.82741   8
   2 -32   0 10.7645 2.06735   8
  -2 -32   0 13.2106 3.79038   4
   2 -32   0 12.7896 3.30621   5
   2 -32   0 10.5096 3.04596  10
   2 -32   0 13.9375 2.48034   6
  -2 -32   0 10.0918 3.66280   8
   2 -32   0 12.5881 3.21816   4
  -2  32   0 7.94563 2.98788   7
   2  32   0 7.94656 3.59265   5
  -2  32   0 11.9259 3.72423   5
   2  32   0 12.1389 3.66703  10
   2  32   0 9.53175 2.82394   6
   2  32   0 10.2078 1.89491   9
   2  32   0 9.99384 3.17832   3
  -4 -32   0 59.4605 7.85717  11
   4 -32   0 53.1852 5.84112   6
   4 -32   0 55.8137 6.32792   4
  -4 -32   0 43.5002 7.80367   8
   4 -32   0 52.1305 4.85185   9
   4 -32   0 56.0741 4.94833  10
  -4 -32   0 57.4361 8.02450   4
   4 -32   0 62.2041 6.79837  11
   4 -32   0 53.1981 6.33348   5
   4 -32   0 59.7996 6.71187   3
   4  32   0 61.5081 7.88855  10
   4  32   0 52.4077 5.90402   9
   4  32   0 61.3013 8.13568   3
   4  32   0 55.7671 7.94808   5
  -4  32   0 65.2563 8.11840   7
   6 -32   0 43.1055 6.35512   9
  -6 -32   0 42.5490 8.12549  11
   6 -32   0 41.7021 5.82166   4
  -6 -32   0 47.1948 8.39058   8
   6 -32   0 43.6405 6.63627   3
  -6 -32   0 42.3216 7.88421   4
   6 -32   0 43.4037 6.54938   6
   6  32   0 42.5739 6.86349   9
   6  32   0 36.7618 7.71255   3
   6  32   0 42.5153 6.66275  10
   1 -33   0 4.00645 2.55095   5
   1 -33   0 1.71994 1.91161  10
  -1 -33   0 0.43173 1.86432   3
  -1 -33   0 -0.0646 2.16568   4
   1 -33   0 -0.6145 1.60084   3
  -1 -33   0 1.10814 1.79952   6
   1 -33   0 2.67543 1.78560   8
  -1 -33   0 1.86611 2.19854   8
   1 -33   0 0.28475 1.18942   6
  -1 -33   0 0.68820 1.93799  11
   1 -33   0 0.97598 2.04423   4
   1 -33   0 3.78948 1.71653   8
  -1 -33   0 1.11166 2.41675   8
  -1  33   0 3.32856 2.18534   7
   1  33   0 1.71728 2.48045   5
  -1  33   0 3.76149 2.62610  10
  -1  33   0 1.23829 2.56194   5
   1  33   0 4.79241 2.01094   6
  -1  33   0 0.19539 1.85926   4
   1  33   0 0.75560 2.17467  10
   1  33   0 3.56300 2.30004   3
  -3 -33   0 76.9118 9.30674   8
   3 -33   0 76.9292 4.78586   9
   3 -33   0 77.4454 5.31431   6
   3 -33   0 75.6059 6.04465   3
   3 -33   0 71.5774 5.88613  11
   3 -33   0 75.0883 6.20149   4
   3 -33   0 82.0349 6.14129   3
  -3 -33   0 79.4620 8.93338   4
   3 -33   0 76.2679 6.42955   5
  -3 -33   0 69.8849 8.29870  11
   3 -33   0 64.7633 5.86033  10
  -3  33   0 86.4898 7.20786   7
  -3  33   0 78.9652 7.02161   5
   3  33   0 66.7887 7.77650   3
   3  33   0 80.0378 5.40292   9
   3  33   0 79.4834 9.02925   5
   5 -33   0 11.8910 3.32504   4
   5 -33   0 12.7353 3.74017   9
   5 -33   0 17.2597 3.03475  10
   5 -33   0 16.8561 3.43153  11
  -5 -33   0 13.0479 4.78735   4
  -5 -33   0 28.8116 6.91926   8
   5 -33   0 19.8314 4.22733   6
  -5 -33   0 19.9681 5.52057  11
  -5  33   0 14.9439 5.02255   7
   5  33   0 25.5133 5.54227  10
   5  33   0 20.3528 5.52147   5
   5  33   0 17.4399 5.35598   3
   5  33   0 13.9469 4.69519   9
   0 -34   0 34.4424 4.57246   3
   0 -34   0 36.9646 5.18867   4
   0 -34   0 39.9093 5.01110   8
   0 -34   0 38.9618 5.26048   8
   0 -34   0 49.4957 3.80389   6
   0  34   0 42.1976 6.35019   5
   0  34   0 39.4467 3.55320   6
   0  34   0 49.2247 6.32352  10
   0  34   0 47.7011 4.98400   7
   0  34   0 41.4984 6.18086   4
  -2 -34   0 42.0179 5.67601   3
   2 -34   0 40.7664 3.39657   8
  -2 -34   0 42.5057 6.31236   8
   2 -34   0 34.2024 5.26144  10
   2 -34   0 35.2812 3.37104   6
   2 -34   0 34.6312 1.97914   9
  -2 -34   0 40.4536 6.12806   4
   2 -34   0 40.4511 3.17271   8
  -2 -34   0 49.4843 6.50730  11
   2 -34   0 36.8435 2.05562   9
   2 -34   0 38.2938 5.17469   4
  -2 -34   0 37.2572 6.29210   8
   2 -34   0 39.2995 6.26162   5
   2 -34   0 34.7096 4.63020   3
  -2  34   0 41.6065 5.48023   4
  -2  34   0 38.3925 5.30477   7
   2  34   0 23.6519 5.03252  10
  -2  34   0 41.5869 6.31043   5
   2  34   0 44.9740 5.91572   3
   2  34   0 42.2840 6.71886   5
   2  34   0 39.0105 2.88564   9
   2  34   0 36.2239 5.68806   6
  -4 -34   0 5.20808 3.52746  11
  -4 -34   0 5.30526 3.87161   8
   4 -34   0 10.2041 3.21937   4
   4 -34   0 9.28837 2.60552   9
   4 -34   0 8.15649 2.78578  10
   4 -34   0 5.25552 2.50544   6
   4 -34   0 11.2050 3.59439   3
   4 -34   0 10.2227 3.04266  11
  -4 -34   0 6.51528 3.56237   4
   4  34   0 11.9399 4.25094   3
   4  34   0 10.9711 3.20782   9
   4  34   0 4.68156 3.26701  10
  -4  34   0 5.34946 3.91682   7
   4  34   0 1.43050 2.88319   5
   1 -35   0 91.3845 4.90399   6
   1 -35   0 69.8913 6.29625   4
  -1 -35   0 72.9497 6.44634   8
   1 -35   0 86.1941 5.90177   3
   1 -35   0 79.1726 5.83051   8
  -1 -35   0 76.5908 6.87343   4
  -1 -35   0 77.2203 6.94346   8
  -1 -35   0 73.6259 6.50923  11
  -1 -35   0 79.0050 6.16862   3
   1 -35   0 80.2256 5.62641   8
  -1  35   0 86.8472 7.41624   5
  -1  35   0 70.8474 6.68191  10
   1  35   0 81.9096 6.23585   3
   1  35   0 83.0045 5.63732   7
   1  35   0 95.9510 7.83301  10
  -1  35   0 85.7159 6.63161   4
  -1  35   0 84.5577 6.50753   6
   1  35   0 93.4677 8.08433   5
  -1  35   0 82.1105 6.19264   7
   1  35   0 78.0035 5.59237   6
   3 -35   0 9.04375 2.85689  11
   3 -35   0 12.3378 3.55462  10
  -3 -35   0 6.91988 3.56788  11
   3 -35   0 10.5653 2.23852   9
   3 -35   0 10.9706 2.59881   6
  -3 -35   0 17.1955 4.81899   8
   3 -35   0 13.6645 3.35034   3
   3 -35   0 10.2618 3.18435   4
   3 -35   0 15.8677 2.53723   9
  -3 -35   0 8.99360 3.82112   4
  -3  35   0 12.7188 3.88293   5
  -3  35   0 10.5970 3.66724   7
   3  35   0 6.29517 3.86135   5
   3  35   0 10.1548 3.98240   3
   3  35   0 8.09012 3.57255  10
   5 -35   0 43.5231 5.84026   6
  -5 -35   0 51.9252 9.01628   8
   5 -35   0 32.2815 5.53263   3
  -5 -35   0 44.0249 7.45329  11
   5 -35   0 43.2380 5.83004   4
   5 -35   0 35.5295 5.32751   9
  -5 -35   0 43.6670 7.77202   4
   5  35   0 41.0062 7.74291   5
   5  35   0 43.1904 7.50412   3
  -5  35   0 45.5707 7.41124   7
   5  35   0 51.1424 7.47329  10
   0 -36   0 115.351 7.13736   3
   0 -36   0 130.378 8.44070   8
   0 -36   0 126.790 6.37059   6
   0 -36   0 121.819 8.40196   4
   0  36   0 143.394 7.73460   7
   0  36   0 112.853 8.59713  10
   0  36   0 126.304 9.28696   5
   0  36   0 129.242 6.53019   6
   2 -36   0 7.50966 1.97287   6
  -2 -36   0 14.1405 4.28176   8
  -2 -36   0 4.81206 2.83095   3
   2 -36   0 3.37285 2.23246   3
   2 -36   0 7.75132 2.76954  11
  -2 -36   0 4.73345 3.07721   8
   2 -36   0 5.71956 1.74987   8
   2 -36   0 4.70891 1.79845   8
   2 -36   0 5.82956 2.79808   4
  -2 -36   0 8.39149 4.01390   4
  -2 -36   0 7.42376 3.78165  11
   2  36   0 1.24787 2.67842  10
   2  36   0 6.88809 2.69572   6
  -2  36   0 7.24799 3.36943   5
  -2  36   0 5.42088 2.90047   7
   2  36   0 10.7946 3.60697   3
   2  36   0 6.68313 3.44345   5
  -2  36   0 4.89985 2.71288   4
   2  36   0 7.42577 1.45028   9
  -4 -36   0 79.6776 10.3196   8
   4 -36   0 75.4078 6.41542   4
   4 -36   0 82.3415 6.36611  11
   4 -36   0 92.6093 7.15958   3
  -4 -36   0 74.9450 9.14867  11
   4 -36   0 68.4606 6.22516  10
   4 -36   0 94.9700 6.40634   6
   4 -36   0 81.6166 5.74617   9
  -4 -36   0 73.3531 9.34426   4
  -4  36   0 74.2859 8.65130   7
   4  36   0 84.5583 10.3879   5
   4  36   0 90.5400 8.54574   3
   4  36   0 68.8594 8.66108  10
   4  36   0 83.9955 6.40798   9
   1 -37   0 19.6965 3.54400   8
  -1 -37   0 14.8866 4.12526   4
  -1 -37   0 16.3516 3.88545  11
  -1 -37   0 14.4993 4.28384   8
   1 -37   0 13.7061 2.48843   6
   1 -37   0 10.7120 3.02557   8
  -1 -37   0 12.5703 3.52409   3
   1 -37   0 11.7637 3.39050   4
  -1 -37   0 13.7390 3.65542   8
   1 -37   0 20.6063 3.61000   3
   1  37   0 12.8626 3.19256   6
  -1  37   0 11.6945 2.26105   6
  -1  37   0 12.8196 3.36251   7
  -1  37   0 4.44212 3.40251   5
   1  37   0 13.9996 3.49216   3
   1  37   0 11.8381 2.86983   7
   1  37   0 9.65339 3.82134   5
  -1  37   0 10.9653 3.66009  10
   1  37   0 14.6253 4.83861  10
  -3 -37   0 66.9051 8.75541   4
   3 -37   0 86.6230 5.45473   6
   3 -37   0 90.0585 6.54168   3
   3 -37   0 78.4418 6.26068   3
   3 -37   0 81.9094 6.44636  11
   3 -37   0 64.9168 6.17998   4
   3 -37   0 82.7740 4.52490   9
  -3 -37   0 70.7089 8.52160  11
  -3 -37   0 105.570 11.5288   8
   3  37   0 77.7792 5.87584   9
   3  37   0 85.9547 9.44981  10
  -3  37   0 70.8334 8.02560   5
  -3  37   0 94.8048 7.75531   7
   3  37   0 78.6178 9.71955   5
   3  37   0 76.8864 8.53927   3
  -5 -37   0 33.0737 6.70894   4
   5 -37   0 23.9122 4.22057   9
  -5 -37   0 25.5791 6.85839   8
   5 -37   0 27.3377 4.93663   3
  -5 -37   0 19.7437 5.62064  11
   5 -37   0 25.9387 5.27496   6
   5 -37   0 32.5297 4.90747   4
   5  37   0 35.6116 6.93489   3
   5  37   0 24.3301 6.57394   5
   5  37   0 26.9597 5.42698  10
  -5  37   0 36.9881 6.63454   7
   5  37   0 29.6201 4.96141   9
   0 -38   0 314.789 13.1307   3
   0 -38   0 332.953 14.8031   8
   0 -38   0 305.374 13.7844   8
   0 -38   0 317.713 11.7456   6
   0 -38   0 320.796 15.0405   4
   0  38   0 316.822 13.1316   7
   0  38   0 326.836 15.7037  10
   0  38   0 315.840 15.8779   5
   0  38   0 303.855 11.7983   6
   2 -38   0 196.914 10.4896  11
   2 -38   0 183.693 9.62687   3
   2 -38   0 200.333 8.24886   6
   2 -38   0 201.542 8.72821   8
   2 -38   0 201.791 8.40344   8
  -2 -38   0 200.807 12.2991   4
  -2 -38   0 228.711 13.5135   8
  -2 -38   0 216.590 12.2887  11
  -2 -38   0 192.882 11.9478   8
   2 -38   0 179.042 10.5753   4
   2  38   0 186.702 10.2264   6
   2  38   0 205.297 12.5015  10
   2  38   0 199.976 11.2684   3
   2  38   0 205.380 13.0312   5
   2  38   0 195.095 6.32062   9
  -2  38   0 186.868 10.9023   7
   2  38   0 186.333 6.29788   9
  -2  38   0 172.624 11.4251   5
   4 -38   0 297.125 13.5008   4
   4 -38   0 285.118 11.6166   9
  -4 -38   0 302.300 16.7224   4
   4 -38   0 299.116 12.2770   6
   4 -38   0 298.779 13.5960   3
  -4 -38   0 298.806 16.3758  11
   4 -38   0 270.409 11.5884   9
   4 -38   0 263.880 13.2459  10
   4  38   0 274.413 16.3161   5
   4  38   0 272.189 15.7315  10
   4  38   0 269.621 15.4072   3
  -4  38   0 296.746 15.8662   7
   4  38   0 282.393 12.2822   9
  -1 -39   0 189.756 11.1727  11
   1 -39   0 189.227 9.34212   8
  -1 -39   0 188.234 11.6363   8
  -1 -39   0 188.741 11.1094   8
   1 -39   0 184.619 9.82319   8
   1 -39   0 176.184 7.64631   6
  -1 -39   0 171.574 9.91104   3
   1 -39   0 184.443 9.35898   3
  -1 -39   0 188.042 13.3236   4
   1 -39   0 188.436 10.7455   4
   1  39   0 177.210 11.6653  10
  -1  39   0 196.041 11.5426  10
   1  39   0 165.341 8.90435   6
  -1  39   0 196.203 10.3097   7
  -1  39   0 173.716 7.67925   6
  -1  39   0 201.281 12.2345   5
   1  39   0 188.464 9.28015   7
   1  39   0 188.092 10.2673   3
   1  39   0 159.405 11.5307   5
   3 -39   0 15.7603 2.21869   9
   3 -39   0 15.9263 3.98634   4
  -3 -39   0 15.3306 4.53691   4
   3 -39   0 15.4821 2.21301   9
   3 -39   0 19.4565 3.12430   6
  -3 -39   0 17.5567 5.45458   8
   3 -39   0 18.4995 3.77102   3
   3 -39   0 20.7357 4.01932   3
  -3 -39   0 19.1395 4.94214  11
   3  39   0 19.6934 3.07156   9
  -3  39   0 16.8798 4.34695   5
   3  39   0 12.7010 4.41554  10
  -3  39   0 16.0184 4.32826   7
   3  39   0 13.3254 4.76948   5
  -5 -39   0 22.0119 6.19312  11
   5 -39   0 23.5688 4.52041   9
   5 -39   0 19.7799 4.38671   4
  -5 -39   0 25.9203 6.77738   4
  -5 -39   0 20.3778 6.77480   8
   5 -39   0 26.2318 4.22999   6
   5 -39   0 27.9344 4.97048   3
   5  39   0 26.9727 6.92790   5
   5  39   0 16.4442 4.24306   9
   5  39   0 19.9903 5.81417   3
   5  39   0 26.0210 6.30417  10
  -5  39   0 30.0606 6.24879   7
   0 -40   0 7.16100 3.45903   3
   0 -40   0 9.06938 3.13315   8
   0 -40   0 9.80114 2.40461   6
   0 -40   0 12.7905 3.90645   4
   0  40   0 13.2274 4.61797   5
   0  40   0 7.47709 3.49207  10
   0  40   0 12.2808 2.63115   6
   0  40   0 11.2916 2.86571   7
   2 -40   0 16.2476 2.93391   8
   2 -40   0 20.4648 4.55109   3
  -2 -40   0 21.3602 4.74922  11
  -2 -40   0 13.8106 4.59254   4
   2 -40   0 17.8724 2.84078   8
   2 -40   0 15.3268 3.91744   4
  -2 -40   0 17.1176 5.07890   8
  -2 -40   0 17.0746 5.07595   8
   2 -40   0 12.4877 2.38935   6
   2  40   0 7.32241 3.63031  10
   2  40   0 12.3691 3.71502   3
   2  40   0 13.3083 4.50101   5
   2  40   0 13.1821 3.40101   6
  -2  40   0 14.7653 4.43679   5
  -2  40   0 16.7329 4.20364   7
  -4 -40   0 70.5262 9.04410  11
   4 -40   0 59.0942 5.03731   6
   4 -40   0 66.6879 7.23483   4
   4 -40   0 55.7490 4.64132   9
   4 -40   0 52.1586 6.62181   3
  -4 -40   0 56.9834 9.15489   8
  -4 -40   0 57.7775 8.58456   4
   4  40   0 58.0327 8.35466  10
   4  40   0 67.0371 9.48647   5
   4  40   0 52.7401 7.97683   3
  -4  40   0 57.6709 7.85316   7
   4  40   0 61.2325 5.29306   9
   1 -41   0 47.8426 3.72032   6
   1 -41   0 51.0850 5.66456   3
  -1 -41   0 41.9722 6.54171   4
   1 -41   0 52.4319 6.82942   4
   1 -41   0 43.1660 5.54737   8
  -1 -41   0 56.8133 7.20555   8
   1 -41   0 39.0055 5.17582   8
  -1 -41   0 47.0113 6.59098  11
  -1 -41   0 41.1776 6.67320   8
  -1 -41   0 44.9640 5.91268   3
   1  41   0 51.3192 6.41201   7
  -1  41   0 37.8449 6.65317   5
   1  41   0 54.6919 7.67066  10
  -1  41   0 54.9430 6.13901   7
   1  41   0 44.9836 5.23098   6
   1  41   0 63.0937 8.54477   5
   3 -41   0 30.3800 4.72853   3
  -3 -41   0 31.2055 6.77683   8
   3 -41   0 34.0311 2.05971   9
  -3 -41   0 37.7983 6.49627  11
   3 -41   0 34.7752 3.96749   6
   3 -41   0 31.2793 4.88205   3
   3 -41   0 47.1012 6.40728   4
  -3 -41   0 24.8636 5.87516   4
   3 -41   0 33.2671 2.09095   9
   3  41   0 28.2276 6.19173  10
   3  41   0 37.8514 6.98926   5
   3  41   0 28.6097 3.33139   9
   3  41   0 26.3695 5.34673   3
  -3  41   0 38.0551 6.34425   7
  -3  41   0 36.0949 7.48961   5
   0 -42   0 190.533 11.6504   4
   0 -42   0 199.645 11.1323   8
   0 -42   0 192.033 11.4292   8
   0 -42   0 188.327 10.1998   3
   0  42   0 190.410 8.73077   6
   0  42   0 210.911 12.7723  10
   0  42   0 199.919 12.8747   5
   0  42   0 203.088 10.1726   7
   2 -42   0 6.04425 2.06476   8
  -2 -42   0 1.33287 2.66884   8
  -2 -42   0 7.01401 3.34454  11
   2 -42   0 6.71802 3.07492   4
  -2 -42   0 2.40170 3.38393   4
   2 -42   0 10.1369 2.46860   8
   2 -42   0 4.27896 1.62826   6
   2 -42   0 6.16881 2.56026   3
   2  42   0 10.9408 4.51225   5
  -2  42   0 6.86241 3.77533   5
   2  42   0 9.26064 3.01692   6
  -2  42   0 6.35480 3.24375   7
   2  42   0 4.62721 3.79564  10
   2  42   0 4.67197 2.95321   3
   4 -42   0 13.5131 3.70140   3
  -4 -42   0 12.3304 5.75768   4
   4 -42   0 15.3667 3.91647   4
   4 -42   0 16.0620 3.05707   6
  -4 -42   0 16.1911 8.48690   8
   4  42   0 11.0692 4.73714  10
   4  42   0 13.5253 3.02578   9
   4  42   0 13.5475 4.56133   3
  -4  42   0 19.7127 4.93067   7
   1 -43   0 21.9599 4.05702   3
   1 -43   0 23.6470 4.25161   8
   1 -43   0 14.7313 4.06639   4
   1 -43   0 16.3254 3.68882   8
  -1 -43   0 28.0506 5.77809   8
   1 -43   0 28.4284 3.26416   6
  -1 -43   0 20.5706 5.27674   4
  -1 -43   0 15.5464 4.64158   8
  -1 -43   0 20.7393 4.88670  11
   1  43   0 19.9061 3.72847   7
  -1  43   0 24.3782 5.43832   5
   1  43   0 22.3583 3.87809   6
  -1  43   0 25.6128 4.52464   7
   1  43   0 20.7242 5.30570  10
   1  43   0 23.3195 5.56147   5
   3 -43   0 15.5769 2.68649   6
  -3 -43   0 12.9873 4.92745   4
  -3 -43   0 12.5253 4.48797  11
   3 -43   0 17.4405 3.82911   3
   3 -43   0 11.4079 4.86233   3
  -3 -43   0 7.28370 4.46067   8
   3 -43   0 15.5673 5.01194   4
   3  43   0 11.2180 4.32254   3
   3  43   0 14.8607 2.27147   9
  -3  43   0 7.34171 4.09553   7
   3  43   0 20.9787 5.56085  10
  -3  43   0 16.9049 4.84711   5
   3  43   0 18.5444 5.44632   5
   0 -44   0 50.5570 6.01940   3
   0 -44   0 50.7459 6.61365   8
   0 -44   0 55.0131 7.26154  11
   0 -44   0 55.6935 7.19238   8
   0 -44   0 50.3454 7.09855   4
   0  44   0 53.3121 6.00071   7
   0  44   0 53.2721 8.03470   5
   0  44   0 45.7506 4.16958   6
   0  44   0 51.4531 7.53706  10
  -2 -44   0 30.5941 6.06511   4
   2 -44   0 32.4732 2.97198   6
   2 -44   0 35.8351 4.08814   8
  -2 -44   0 36.8261 7.18727   8
   2 -44   0 32.8019 4.09339   8
  -2 -44   0 34.5451 6.18963  11
   2 -44   0 38.4255 5.21206   3
   2 -44   0 29.8922 5.37553   4
   2  44   0 28.7521 6.55404   5
   2  44   0 32.8140 5.53919   3
  -2  44   0 35.8087 6.38449   5
   2  44   0 29.9703 6.29957  10
   2  44   0 36.3266 4.68002   7
  -2  44   0 29.0702 5.29474   7
  -4 -44   0 53.0219 8.48648   4
  -4 -44   0 55.0623 9.36263   8
   4 -44   0 68.9134 6.43603   4
   4 -44   0 61.1004 6.73541   3
   4 -44   0 64.1622 5.29960   6
   4  44   0 74.6892 9.53455  10
  -4  44   0 78.4328 9.05915   7
   4  44   0 55.8165 4.71208   9
   4  44   0 60.3552 8.15844   3
   4  44   0 54.9735 8.76626   5
   1 -45   0 63.2163 7.96035   4
   1 -45   0 52.5224 6.41091   8
  -1 -45   0 54.7757 8.01038   4
   1 -45   0 55.6904 3.86684   6
   1 -45   0 52.0612 5.95580   3
  -1 -45   0 48.2192 7.46524   8
   1 -45   0 55.7107 6.30524   8
  -1 -45   0 59.5216 9.23322   8
  -1 -45   0 47.8092 7.29810  11
   1  45   0 51.5551 7.98125  10
  -1  45   0 51.4431 7.97845   5
   1  45   0 42.8676 5.22381   6
  -1  45   0 56.8344 6.44626   7
   1  45   0 58.5684 8.46856   5
   1  45   0 52.8163 5.60046   7
   3 -45   0 0.31930 1.39405   6
  -3 -45   0 2.69994 3.49436  11
  -3 -45   0 -2.1777 3.42725   8
   3 -45   0 3.92389 2.55374   3
   3 -45   0 -0.4648 2.00387   4
  -3 -45   0 0.80298 3.74936   4
   3  45   0 -1.7991 2.66499  10
  -3  45   0 -0.5467 2.67934   5
   3  45   0 5.42207 3.37201   3
  -3  45   0 4.15511 3.51065   7
   3  45   0 4.05071 4.89079   5
   0 -46   0 1.88712 2.52554   8
   0 -46   0 5.21086 3.74101   4
   0 -46   0 1.45383 2.55411   8
   0 -46   0 -0.0534 2.32937   3
   0 -46   0 1.02839 2.37852  11
   0  46   0 2.53198 1.81705   6
   0  46   0 1.26046 2.87961  10
   0  46   0 -0.4883 3.11614   5
   0  46   0 4.67417 2.59541   7
  -2 -46   0 12.9929 4.48983  11
  -2 -46   0 18.4743 5.43228   4
   2 -46   0 13.1453 2.81458   8
  -2 -46   0 14.2484 4.54804   8
   2 -46   0 18.3385 3.70048   3
   2 -46   0 16.8758 4.40572   4
   2 -46   0 20.1754 2.43987   6
  -2  46   0 15.3843 5.13017   5
   2  46   0 11.8286 5.36505   5
   2  46   0 16.5838 5.36851  10
   2  46   0 20.1103 3.78945   7
   2  46   0 18.4396 5.13428   3
  -2  46   0 16.7769 4.46061   7
  -1 -47   0 13.2056 4.83540   8
   1 -47   0 28.9974 5.75377   4
  -1 -47   0 4.22833 3.54508   8
   1 -47   0 11.2084 3.39461   8
  -1 -47   0 12.5192 4.68786   4
   1 -47   0 14.1001 3.65345   3
  -1 -47   0 14.8390 4.78693  11
   1 -47   0 18.4456 4.10861   8
   1  47   0 21.5876 5.50000  10
   1  47   0 20.2046 5.67894   5
  -1  47   0 16.8380 4.09596   7
  -1  47   0 16.0270 5.07011   5
   1  47   0 15.7180 3.57078   7
   3 -47   0 92.7689 6.80762   3
  -3 -47   0 80.2308 10.8159   8
  -3 -47   0 94.0178 10.4398  11
  -3 -47   0 91.4594 11.1071   4
   3 -47   0 92.3476 7.95758   4
   3  47   0 93.8631 11.6429   5
   3  47   0 91.9904 8.32770   3
   3  47   0 95.9994 11.1043  10
   0 -48   0 3.26579 2.98925  11
   0 -48   0 5.92213 3.13807   8
   0 -48   0 2.88740 2.84725   8
   0 -48   0 0.88139 3.29325   4
   0  48   0 9.14856 4.32778   5
   0  48   0 2.88241 2.47859   7
   2 -48   0 32.5844 3.91121   8
   2 -48   0 34.1385 5.89512   4
  -2 -48   0 27.9540 6.13292  11
   2 -48   0 30.4124 4.00257   8
  -2 -48   0 40.0107 7.48660   4
  -2  48   0 24.4754 5.86198   5
   2  48   0 32.0918 5.87866   3
   2  48   0 35.9227 4.68481   7
  -2  48   0 28.9024 5.23191   7
   1 -49   0 39.3756 6.02886   8
   1 -49   0 40.2605 6.76207   4
  -1 -49   0 36.5131 6.80893   8
  -1 -49   0 53.5863 8.43741   4
  -1 -49   0 40.2895 6.52117  11
   1  49   0 47.9005 7.92266  10
  -1  49   0 32.9488 5.32121   7
   1  49   0 40.8461 5.00158   7
  -1  49   0 40.1259 7.37907   5
   1  49   0 36.9278 7.49068   5
   0 -50   0 15.2541 4.82073   8
   0 -50   0 15.9825 4.94120  11
   0 -50   0 5.88352 3.77614   4
   0  50   0 14.3790 3.68738   7
   0  50   0 19.2334 5.46637   5
  -2 -50   0 11.6050 5.07973   8
   2 -50   0 5.10955 3.41091   4
  -2 -50   0 1.93441 3.97760   4
   2 -50   0 7.14946 2.53840   8
   2  50   0 2.40857 4.30634   5
  -2  50   0 11.7340 4.92009   5
  -2  50   0 -1.6803 2.32294   7
   2  50   0 1.69072 3.76495  10
   2  50   0 6.22923 2.68996   7
   1 -51   0 11.5115 3.85607   8
   1 -51   0 13.7985 4.61565   4
  -1 -51   0 8.13341 4.06507  11
  -1 -51   0 13.1931 4.56564   8
  -1 -51   0 7.30193 4.76760   4
   1 -51   0 12.1703 3.92701  11
   1  51   0 10.7919 3.33795   7
   1  51   0 12.0730 5.49090   5
  -1  51   0 12.2798 4.90036   5
  -1  51   0 11.5507 3.94819   7
   0 -52   0 3.19526 3.80685   8
   0 -52   0 7.18660 3.29568  11
   0 -52   0 6.62774 3.84018   4
   0  52   0 6.08510 2.70060   7
   0  52   0 1.73531 3.87682   5
  -6   0   1 3.37119 2.77866   8
   6   0  -1 0.26412 2.53393   9
   6   0  -1 1.64379 1.96501   4
   6   0  -1 -0.4671 2.95273   5
  -6   0   1 0.34891 2.10478  11
   6   0  -1 5.07439 3.71241   3
   4   0  -1 2.17455 1.89180   6
   4   0  -1 0.01265 0.88540  10
   4   0  -1 -0.3674 1.02219  11
  -4   0   1 1.09400 1.89426   3
   4   0  -1 -0.1322 1.20933   4
   4   0  -1 -0.4922 1.51367   7
  -4   0   1 1.01125 1.42252   8
   4   0  -1 0.53626 2.06583   3
  -4   0   1 -1.6729 1.18582  11
  -4   0   1 0.45652 1.50678   8
   2   0  -1 0.20064 0.76486   4
  -2   0   1 1.32666 1.15126   7
   2   0  -1 -0.0421 0.82871  10
   2   0  -1 2.61314 1.27872   7
  -2   0   1 1.16902 1.08179   8
   2   0  -1 0.00804 0.71782  11
  -2   0   1 1.03629 0.87171  10
   2   0  -1 0.42185 0.96970   8
   2   0  -1 -0.3874 0.90441   6
  -2   0   1 3.68098 1.15126  11
   2   0  -1 0.81257 1.31459   3
  -2   0   1 -1.2198 1.05369   3
  -2   0   1 0.72067 0.80349   4
   0   0  -1 0.47941 0.43306  11
   0   0   1 0.38203 0.54893   8
   0   0   1 -0.2545 0.45158   9
   0   0   1 -0.2938 0.38959   6
   0   0   1 -0.4929 0.36023  11
   0   0  -1 -0.1204 0.41636   9
   0   0  -1 0.57433 0.43771   3
   0   0  -1 0.45465 0.60142   8
   0   0  -1 0.47170 0.43361   6
   2   0   1 0.26201 1.02245   4
   2   0   1 0.85205 1.08268  11
   2   0   1 0.77728 1.03514   7
  -2   0  -1 -0.0638 0.47108  10
  -2   0  -1 0.32410 1.22379   3
   2   0   1 1.85134 1.11634   9
   2   0   1 0.09136 1.07619   3
  -2   0  -1 -0.6064 1.00052   8
  -2   0  -1 0.84515 1.14930   9
  -2   0  -1 1.09270 1.28922  11
   2   0   1 0.69473 0.95789   8
   2   0   1 0.62228 0.93057   5
   4   0   1 -1.1311 1.23150   7
  -4   0  -1 3.00654 1.50316   8
   4   0   1 -0.8087 1.35720   5
   4   0   1 -0.6866 2.13232   3
  -4   0  -1 1.72620 1.77262  11
  -4   0  -1 -1.6700 1.67617   3
   4   0   1 -1.3022 1.57218   9
   4   0   1 0.95128 1.56271  11
   4   0   1 0.22841 1.57345   4
  -4   0  -1 -0.0130 1.39596   8
  -6   0  -1 0.94314 3.02571  11
   6   0   1 1.32940 2.93489   3
   6   0   1 -1.1163 1.99775   5
   6   0   1 -1.7248 1.77301   9
  -6   0  -1 -0.4736 1.99460   8
  -7  -1   1 23.5804 5.21738   8
   7  -1  -1 26.9726 5.58832   5
  -7  -1   1 30.2152 5.44132  11
   7  -1  -1 40.6738 7.66729   3
   7  -1  -1 25.2028 6.22688   9
  -7   1   1 22.4832 4.90652   8
   7   1  -1 36.0886 6.77683   9
   7   1  -1 32.5920 6.87352   3
  -7   1   1 18.7545 4.82710  11
   5  -1  -1 10.2084 3.72592   3
   5  -1  -1 17.5319 3.40035   4
   5  -1  -1 20.6080 4.04407   5
   5  -1  -1 16.3572 3.26662  11
  -5  -1   1 18.2781 3.75686  11
   5  -1  -1 19.4900 4.38075   9
  -5  -1   1 20.2332 3.91570   8
   5  -1  -1 20.1299 2.15482  10
   5   1  -1 26.6532 4.79341   5
   5   1  -1 21.3105 2.47801  10
   5   1  -1 14.0836 4.09557   3
  -5   1   1 23.5048 4.01164  11
   5   1  -1 26.1031 4.01593   4
   5   1  -1 19.1316 4.02288  11
   5   1  -1 11.4881 3.50391   9
  -5   1   1 15.1052 3.38759   8
   3  -1  -1 571.130 18.7742   6
   3  -1  -1 594.971 17.5971   4
  -3  -1   1 609.701 19.0986   7
   3  -1  -1 562.968 16.8630  10
   3  -1  -1 559.868 19.5181   3
  -3  -1   1 573.305 17.3123  10
   3  -1  -1 564.420 17.9411   8
  -3  -1   1 604.969 18.1303   4
   3  -1  -1 596.656 17.7472  11
   3  -1  -1 566.202 19.0115   7
  -3  -1   1 581.415 18.6290   8
  -3  -1   1 572.838 19.3576   3
  -3  -1   1 596.783 18.1855  11
   3   1  -1 579.937 17.0387  10
  -3   1   1 569.516 19.0205   7
  -3   1   1 563.587 19.4423   3
   3   1  -1 583.605 18.8478   7
   3   1  -1 592.885 17.9213   4
   3   1  -1 576.953 17.7494  11
  -3   1   1 568.665 18.4072   8
  -3   1   1 593.140 17.9623  11
   3   1  -1 558.183 18.9258   6
   3   1  -1 595.646 18.2550   8
   3   1  -1 597.185 21.1411   3
   1  -1  -1 3688.83 104.938   2
  -1  -1   1 3721.52 105.468   2
  -1   1   1 3749.96 104.868   2
   1   1  -1 3781.20 106.042   2
  -1  -1  -1 469.369 13.7147   3
   1  -1   1 446.631 13.4264  11
  -1  -1  -1 452.514 13.8117   8
  -1  -1  -1 480.691 13.7634   9
  -1  -1  -1 467.771 12.8171   5
   1   1   1 451.445 13.3558   3
   1   1   1 458.776 13.4478  11
  -1   1  -1 458.454 13.5856   8
  -1   1  -1 474.802 13.7048   9
  -1   1  -1 476.335 13.5466   3
  -3  -1  -1 103.714 6.26469   3
   3  -1   1 106.536 5.13805   5
  -3  -1  -1 119.712 6.48915  11
  -3  -1  -1 108.265 6.00927   8
   3  -1   1 108.829 6.40196   3
  -3  -1  -1 109.396 5.53630   8
   3  -1   1 111.348 6.29297   9
  -3  -1  -1 114.410 4.12312  10
   3  -1   1 107.091 5.99183  11
   3  -1   1 105.775 6.36660   7
   3  -1   1 111.914 6.09023   4
   3   1   1 117.026 7.67343   3
  -3   1  -1 109.137 6.29291   3
  -3   1  -1 112.413 6.34632  11
   3   1   1 114.307 6.18332   4
  -3   1  -1 114.694 5.80352   8
   3   1   1 110.357 6.36613   7
   3   1   1 113.999 6.36398   9
   3   1   1 108.887 6.10046  11
  -3   1  -1 108.549 5.35147   8
  -3   1  -1 116.934 3.43341  10
   3   1   1 115.486 5.43781   5
   5  -1   1 26.3339 5.39461   3
   5  -1   1 26.8433 4.99786   9
  -5  -1  -1 27.5779 4.87752  11
   5  -1   1 25.9693 4.34268  11
  -5  -1  -1 24.8873 4.40654   8
   5  -1   1 18.9723 3.89659   4
   5  -1   1 22.6279 3.66802   5
   5   1   1 22.2856 4.13071   4
  -5   1  -1 35.3489 5.44462  11
   5   1   1 29.0151 5.24093   9
  -5   1  -1 25.7135 4.35815   8
   5   1   1 27.6787 5.23077   3
   7  -1   1 9.69704 3.12947   5
   7  -1   1 9.62132 4.71476   3
  -7  -1  -1 8.06160 3.49645   8
   7  -1   1 2.14850 3.30980   9
  -7  -1  -1 1.17502 3.18183  11
   7   1   1 6.73151 4.46113   3
  -7   1  -1 5.47049 3.24346   8
   7   1   1 2.74329 2.62521   5
   7   1   1 7.15658 4.23725   9
  -7   1  -1 5.73385 3.60972  11
  -6  -2   1 230.389 12.2724   8
   6  -2  -1 232.956 11.2151   4
  -6  -2   1 217.294 11.9999  11
   6  -2  -1 203.837 13.1662   3
   6  -2  -1 243.034 13.4009   9
   6  -2  -1 212.168 12.1330   5
   6   2  -1 224.465 7.69835  10
  -6   2   1 241.860 12.0787  11
   6   2  -1 208.878 13.3507   3
   6   2  -1 231.186 12.5209   5
  -6   2   1 227.035 11.5827   8
   6   2  -1 217.547 12.6718   9
  -4  -2   1 803.592 27.2146   3
   4  -2  -1 826.819 24.7635  11
  -4  -2   1 850.570 27.5398  11
  -4  -2   1 855.817 26.1494   8
  -4  -2   1 808.894 26.1345   8
   4  -2  -1 793.260 26.5279   6
  -4  -2   1 799.493 23.9621  10
   4  -2  -1 857.100 27.3811   3
   4  -2  -1 823.035 22.8070  10
   4  -2  -1 810.836 26.9626   7
   4  -2  -1 839.792 24.7812   4
   4   2  -1 814.550 25.1179  11
   4   2  -1 828.923 23.5360  10
  -4   2   1 837.851 25.2132  11
  -4   2   1 814.207 26.8086   7
  -4   2   1 806.445 27.4167   3
   4   2  -1 810.628 27.3516   3
  -4   2   1 843.421 25.3149   8
   4   2  -1 817.353 26.5666   7
   4   2  -1 797.908 25.2609   4
  -4   2   1 795.530 25.4699   8
   2  -2  -1 1100.85 40.8716   2
  -2  -2   1 1112.14 41.7952   2
  -2  -2   1 1115.59 44.6415   1
   2   2  -1 1102.37 46.2057   1
  -2   2   1 1023.69 39.0746   2
   2   2  -1 1071.42 42.7227   2
  -2   2   1 1078.78 42.2766   1
   0  -2   1 716.012 24.7658   2
   0   2   1 688.526 25.2198   2
   0   2  -1 701.832 25.1788   2
   2  -2   1 3573.95 104.244   2
  -2  -2  -1 3568.91 106.149   2
   2   2   1 3650.53 106.947   2
  -2   2  -1 3518.83 102.779   2
   4  -2   1 179.343 9.59019   3
  -4  -2  -1 178.868 6.13364  10
   4  -2   1 174.125 8.80729  11
   4  -2   1 197.627 9.71290   9
   4  -2   1 167.554 7.65686   5
  -4  -2  -1 164.622 8.79598   8
  -4  -2  -1 179.823 9.62938   3
  -4  -2  -1 172.920 9.31807  11
   4  -2   1 165.519 8.65955   4
  -4   2  -1 175.287 8.42042   8
   4   2   1 151.197 8.89710   7
  -4   2  -1 181.636 8.02120   8
   4   2   1 183.323 9.89581   3
   4   2   1 176.190 8.93291  11
  -4   2  -1 193.697 9.55838  11
   4   2   1 180.068 8.12005   5
   4   2   1 170.680 8.91876   4
   4   2   1 178.967 9.34894   9
   6  -2   1 10.1615 4.20113   9
   6  -2   1 24.5836 5.46396   3
   6  -2   1 7.48634 2.96594   5
  -6  -2  -1 7.60806 3.29990   8
  -6   2  -1 8.38761 3.03030   8
  -6   2  -1 6.27780 3.23566  11
   6   2   1 10.9193 3.26734   5
   6   2   1 6.04384 4.12964   3
   6   2   1 13.0282 4.37756   9
  -7  -3   1 37.0871 6.20151   8
   7  -3  -1 27.7425 5.69482   5
  -7  -3   1 33.3364 5.89341  11
   7  -3  -1 33.4148 7.06666   3
   7  -3  -1 22.9793 5.94189   9
  -7   3   1 28.7536 5.14506   8
   7   3  -1 28.9120 5.98620   5
   7   3  -1 33.7220 7.24384   3
   7   3  -1 28.4918 6.48796   9
  -5  -3   1 32.5304 4.83038  11
  -5  -3   1 36.1157 5.21131   8
   5  -3  -1 41.2219 4.69931  11
   5  -3  -1 33.9726 2.10209  10
   5  -3  -1 36.8181 4.48209   4
   5  -3  -1 39.0101 5.61239   9
   5  -3  -1 34.8535 5.69879   3
   5   3  -1 32.7334 2.99306  10
  -5   3   1 36.8020 4.63403   8
   5   3  -1 37.4384 5.54709   9
   5   3  -1 34.0867 5.78032   3
   5   3  -1 30.8789 4.36749  11
  -5   3   1 42.4330 5.06815  11
   5   3  -1 29.3252 4.30773   4
   5   3  -1 38.2160 5.53128   5
  -5   3   1 30.7416 4.87706   8
  -3  -3   1 288.802 10.1673  10
  -3  -3   1 291.541 10.7340   4
   3  -3  -1 297.061 10.3996   8
   3  -3  -1 285.648 9.99491   4
   3  -3  -1 293.787 11.6301   7
   3  -3  -1 307.304 11.4875   6
   3  -3  -1 305.760 10.2442  11
  -3  -3   1 306.088 10.9241  11
  -3  -3   1 293.222 11.2304   7
   3  -3  -1 306.825 12.1502   3
  -3  -3   1 295.976 11.8264   3
  -3  -3   1 305.966 11.4501   8
   3  -3  -1 298.664 9.51302  10
  -3   3   1 292.501 10.5672   8
   3   3  -1 294.161 11.6279   6
  -3   3   1 297.939 11.9149   3
  -3   3   1 276.343 11.4369   7
   3   3  -1 291.867 11.2620   7
   3   3  -1 293.085 11.0519   8
  -3   3   1 288.957 10.1929  11
   3   3  -1 303.570 10.1700  10
   3   3  -1 289.057 10.6261   4
   3   3  -1 302.264 10.7836  11
  -1  -3   1 2739.21 81.1153   2
   1  -3  -1 2809.12 81.0719   2
   1   3  -1 2805.98 83.3346   2
  -1   3   1 2750.64 82.6352   2
  -1  -3  -1 2610.97 76.7612   2
   1  -3   1 2509.31 70.5100   2
   1   3   1 2467.57 74.5425   2
  -1   3  -1 2472.62 72.0348   2
   3  -3   1 725.739 23.7308   7
  -3  -3  -1 726.147 22.4572   8
  -3  -3  -1 709.332 23.4027   3
  -3  -3  -1 734.184 20.6262  10
   3  -3   1 726.486 23.0846  11
   3  -3   1 766.352 23.5104   3
   3  -3   1 752.803 21.3587   5
  -3  -3  -1 733.524 23.2110   8
   3  -3   1 757.657 23.1065   4
   3  -3   1 746.907 23.4119   9
  -3  -3  -1 775.981 23.4203  11
   3   3   1 738.178 22.1112   5
   3   3   1 749.024 23.5060   9
   3   3   1 742.339 25.6037   3
  -3   3  -1 765.883 22.0411   8
  -3   3  -1 701.006 23.0217   3
   3   3   1 734.558 23.5369   7
  -3   3  -1 738.503 22.9855  11
  -3   3  -1 737.450 21.2907   8
   3   3   1 763.265 23.4493   4
   3   3   1 735.408 23.3627  11
   5  -3   1 101.204 8.31355   3
  -5  -3  -1 111.083 7.85123   8
   5  -3   1 134.437 8.85509   9
   5  -3   1 114.462 7.67784  11
   5  -3   1 120.481 8.04453   4
   5  -3   1 122.846 6.85324   5
  -5  -3  -1 116.490 4.26485  10
  -5  -3  -1 116.252 8.24399  11
   5   3   1 125.026 8.65538   9
   5   3   1 122.227 8.98416   3
  -5   3  -1 120.373 8.15557  11
  -5   3  -1 117.877 7.25752   8
   5   3   1 118.576 7.31102   5
   7  -3   1 7.94670 2.92489   5
   7  -3   1 15.1842 5.03832   9
   7  -3   1 6.12816 4.30387   3
  -7  -3  -1 5.47365 3.48246   8
  -7  -3  -1 6.28233 3.60315  11
  -7   3  -1 5.63979 2.95363   8
   7   3   1 3.54910 2.77808   5
   7   3   1 1.42143 3.90747   3
  -7   3  -1 5.06269 3.73753  11
   7   3   1 10.3673 4.54131   9
   6  -4  -1 395.932 18.2812   3
   6  -4  -1 341.920 14.5731   4
  -6  -4   1 377.256 16.6656  11
   6  -4  -1 336.606 14.4409  11
   6  -4  -1 342.813 15.8856   5
  -6  -4   1 384.006 17.1549   8
   6  -4  -1 367.828 17.3874   9
   6   4  -1 371.841 17.9782   3
   6   4  -1 362.079 16.4579   5
  -6   4   1 387.579 16.1389  11
   6   4  -1 329.389 16.9895   9
   6   4  -1 373.654 12.0210  10
  -6   4   1 384.891 15.7133   8
   4  -4  -1 154.199 8.99929   3
   4  -4  -1 164.169 7.33043  11
  -4  -4   1 174.235 9.59208   4
  -4  -4   1 150.155 11.7233   8
   4  -4  -1 150.639 8.60220   7
   4  -4  -1 160.410 7.20297   4
  -4  -4   1 160.804 8.10949  11
   4  -4  -1 156.593 8.43494   6
  -4  -4   1 157.814 8.40098   8
  -4  -4   1 156.325 7.03898  10
   4  -4  -1 160.033 5.80929  10
  -4  -4   1 157.287 8.98153   3
  -4   4   1 152.470 7.48998   8
   4   4  -1 164.804 9.22963   3
  -4   4   1 158.114 7.44702   8
  -4   4   1 154.352 8.77947   7
   4   4  -1 148.339 7.70248   4
   4   4  -1 173.872 8.06471  11
   4   4  -1 158.126 8.47811   7
  -4   4   1 154.760 7.52837  11
   4   4  -1 152.060 8.69131   6
   4   4  -1 160.487 6.80181  10
   4   4  -1 157.510 8.80953   5
   2  -4  -1 533.948 15.9852  10
   2  -4  -1 558.539 15.3780   4
  -2  -4   1 559.428 16.3663   7
   2  -4  -1 545.897 17.4966   3
   2  -4  -1 547.967 15.6861  11
  -2  -4   1 548.622 16.5931  10
   2  -4  -1 556.420 17.3665   7
  -2  -4   1 552.828 16.3443  11
   2  -4  -1 547.867 16.2297   8
  -2  -4   1 555.997 16.5149   4
   2  -4  -1 555.728 16.8338   6
  -2  -4   1 545.319 18.3949   8
   2   4  -1 570.727 17.3149   3
   2   4  -1 530.803 16.5156  10
   2   4  -1 572.075 17.0417   8
  -2   4   1 544.209 17.2714   7
   2   4  -1 550.096 16.5748   4
  -2   4   1 555.137 15.6948  11
  -2   4   1 543.982 16.3119   8
   2   4  -1 605.586 17.6154   7
   0  -4   1 4880.25 130.812   2
   0  -4  -1 4717.86 128.525   2
   0   4   1 4837.66 132.568   2
  -2  -4  -1 1062.49 31.0377   3
  -2   4  -1 1087.69 29.9489   3
  -4  -4  -1 72.9248 5.58350   8
  -4  -4  -1 67.9259 3.64536  10
  -4  -4  -1 64.9971 5.72724   3
   4  -4   1 62.5658 5.68195   3
   4  -4   1 72.6457 5.80756   9
   4  -4   1 65.5925 5.29721   4
  -4  -4  -1 73.8748 5.77635  11
  -4  -4  -1 69.4044 5.04611   8
   4  -4   1 70.8245 5.28544  11
   4  -4   1 68.6160 4.45759   5
   4   4   1 74.0607 6.29736   3
   4   4   1 53.5405 5.95078   9
   4   4   1 73.0852 5.58791  11
  -4   4  -1 62.5900 4.27735   8
  -4   4  -1 52.1288 5.59697  11
   4   4   1 64.5141 5.34219   4
   4   4   1 68.1919 5.00383   5
  -4   4  -1 70.3857 4.78916   8
   4   4   1 76.4803 5.88297   7
  -4   4  -1 67.6492 5.66162   3
  -6  -4  -1 23.9253 5.38549  11
   6  -4   1 28.9961 6.12648   3
  -6  -4  -1 27.9911 5.16264   8
   6  -4   1 27.9651 4.19512   5
   6  -4   1 25.1252 5.58076   9
   6   4   1 23.7596 4.31680   5
   6   4   1 31.5604 6.40254   3
  -6   4  -1 21.1451 3.92477   8
   6   4   1 22.3166 5.19262   9
  -6   4  -1 15.6101 4.20577  11
   7  -5  -1 19.5356 4.73792   5
   7  -5  -1 18.8223 5.98169   3
   7  -5  -1 10.7171 4.68520   9
  -7  -5   1 20.0473 4.86354  11
  -7  -5   1 14.4373 4.58680   8
  -7   5   1 18.0206 4.15396   8
  -7   5   1 14.8892 4.30176  11
   7   5  -1 18.2434 5.49091   9
   7   5  -1 18.9170 4.92535   5
   7   5  -1 12.8119 5.18516   3
  -5  -5   1 10.2723 3.23730  11
   5  -5  -1 8.75362 3.28347   9
   5  -5  -1 11.2680 2.63459  11
   5  -5  -1 11.6088 2.84007   4
  -5  -5   1 14.2408 2.56149  10
   5  -5  -1 14.2778 4.13016   3
  -5  -5   1 7.34298 3.07951   8
  -5   5   1 7.09335 2.65068  11
   5   5  -1 13.7709 3.61061   9
  -5   5   1 8.29338 2.32909   8
   5   5  -1 9.96930 2.14348  10
   5   5  -1 12.7314 4.09983   3
   5   5  -1 15.8117 3.32204   4
   5   5  -1 11.4062 3.65974   5
  -5   5   1 11.5113 2.75219   8
   5   5  -1 6.28031 2.71110  11
  -3  -5   1 1448.90 40.8588   8
  -3  -5   1 1395.80 41.0891   3
   3  -5  -1 1446.34 43.4420   3
   3  -5  -1 1421.64 41.2654   7
   3  -5  -1 1444.70 38.3510  10
   3   5  -1 1471.81 40.6231   7
  -3   5   1 1447.82 39.2880   8
   3   5  -1 1418.91 41.3597   5
   3   5  -1 1426.29 41.3217   6
  -3   5   1 1409.48 40.9068   7
  -1  -5   1 3408.98 98.4344   2
   1  -5  -1 3325.17 93.5918   2
   1   5  -1 3326.30 97.6639   2
  -1   5   1 3345.58 94.9721   2
  -1  -5  -1 2662.83 81.2725   2
   1  -5   1 2484.83 70.5965   2
   1  -5   1 2552.97 70.3274   2
   1   5   1 2519.61 77.0819   2
  -3  -5  -1 608.219 20.4411   8
   3  -5   1 631.122 20.1074   3
  -3  -5  -1 609.024 20.5034   3
   3  -5   1 593.647 20.4658   7
  -3  -5  -1 639.469 17.9966  10
   3  -5   1 610.361 19.6331  11
   3  -5   1 621.901 20.2851   9
  -3  -5  -1 622.090 19.5918   8
  -3   5  -1 609.124 17.8978   8
   3   5   1 619.074 19.2634   5
  -3   5  -1 608.317 19.7592  11
   3   5   1 611.417 20.1731   9
  -3   5  -1 616.226 19.8847   3
   3   5   1 591.014 20.1622   7
  -3   5  -1 599.348 18.5986   8
   3   5   1 637.192 20.2692   4
   3   5   1 616.556 20.0587  11
   3   5   1 632.967 20.8080   3
   5  -5   1 150.409 9.74552   3
   5  -5   1 157.746 7.81266   5
  -5  -5  -1 148.075 6.14864  10
   5  -5   1 156.921 9.17640   4
   5  -5   1 150.838 9.66828   9
  -5  -5  -1 157.239 9.64311   8
  -5  -5  -1 153.195 9.67327  11
   5  -5   1 135.663 8.47685  11
  -5   5  -1 151.353 7.61405   8
  -5   5  -1 144.387 7.94456   8
   5   5   1 138.760 9.97710   3
  -5   5  -1 160.582 9.39168  11
   5   5   1 152.289 9.73848   9
   5   5   1 151.988 8.52645   5
   7  -5   1 0.34538 3.54454   3
  -7  -5  -1 -2.6860 2.77618   8
   7  -5   1 -1.1881 2.90538   9
   7  -5   1 1.25531 2.16217   5
  -7  -5  -1 3.07348 3.54751  11
   7   5   1 -1.8331 2.66087   9
   7   5   1 3.52133 2.65786   5
  -7   5  -1 3.01776 3.23196  11
   7   5   1 -2.4506 3.17931   3
   6  -6  -1 93.3549 6.70398  11
   6  -6  -1 91.9251 6.77153   4
   6  -6  -1 81.5424 9.60591   3
   6  -6  -1 96.5240 8.62539   9
  -6  -6   1 104.792 7.98445  11
   6   6  -1 87.1352 9.95513   3
   6   6  -1 93.7477 5.40362  10
  -6   6   1 91.8440 6.70114   8
   6   6  -1 113.813 9.02378   9
  -6   6   1 93.7699 7.26039  11
   6   6  -1 102.105 8.41921   5
  -4  -6   1 72.9490 5.41834  11
  -4  -6   1 59.2428 5.11361   8
  -4  -6   1 79.7197 6.13388   3
  -4  -6   1 59.7047 4.37287  10
  -4  -6   1 58.5567 5.13647   8
   4  -6  -1 65.9547 5.59524   3
   4  -6  -1 68.2359 4.33483   4
  -4  -6   1 76.8553 5.48381   4
   4  -6  -1 62.1928 3.05671  10
   4  -6  -1 66.2172 5.53141   7
   4  -6  -1 65.4215 4.34482  11
   4  -6  -1 57.7104 4.95506   6
  -4   6   1 63.5344 4.25725   8
   4   6  -1 56.3407 3.96692  10
   4   6  -1 60.5668 4.81351   4
   4   6  -1 62.9659 5.82362   3
   4   6  -1 60.0622 6.80971   7
  -4   6   1 55.2405 4.22740   8
   4   6  -1 67.3559 5.00257  11
   4   6  -1 62.6893 5.59138   5
   4   6  -1 56.8868 5.26609   6
  -4   6   1 59.9816 4.36363  11
  -4   6   1 59.5383 5.26066   7
  -2  -6   1 715.367 22.8975   3
   2  -6  -1 725.002 19.9613   4
  -2  -6   1 720.408 21.0755  10
  -2  -6   1 726.196 21.7080   8
   2  -6  -1 717.561 20.4522   8
   2  -6  -1 747.550 22.1708   3
   2  -6  -1 748.602 22.2673   7
   2   6  -1 716.384 21.3101  10
  -2   6   1 707.755 21.6748   7
   2   6  -1 732.443 21.3554   4
   2   6  -1 709.466 22.2392   5
  -2   6   1 701.262 20.2233   8
  -2   6   1 722.606 19.6819  11
   2   6  -1 749.768 22.1105   6
   2   6  -1 747.679 21.0168   7
   0  -6  -1 1489.52 47.7184   2
   0  -6   1 1492.73 45.7395   2
   0   6   1 1419.62 46.4661   2
   2  -6   1 218.975 8.26811   9
  -2  -6  -1 224.992 8.41595   9
  -2  -6  -1 213.806 8.65400  11
   2  -6   1 215.494 8.62512   7
  -2  -6  -1 219.459 8.92692   8
  -2  -6  -1 196.989 8.54164   3
   2  -6   1 205.920 7.98454   3
   2  -6   1 217.463 6.99564   8
   2  -6   1 218.210 6.76288   5
  -2  -6  -1 208.544 8.66598   4
  -2  -6  -1 217.773 8.19709   5
   2  -6   1 218.065 8.22566  11
  -2  -6  -1 216.460 7.59487  10
   2   6   1 208.665 8.44106  11
  -2   6  -1 221.760 8.04291   3
  -2   6  -1 203.143 8.25048  11
   2   6   1 200.983 8.27511   9
   2   6   1 213.893 8.84650   3
   2   6   1 210.531 8.63410   8
  -2   6  -1 218.161 5.86961  10
   2   6   1 216.534 8.59977   4
   2   6   1 219.065 7.65150  10
   2   6   1 214.226 8.09975   5
   4  -6   1 266.158 11.8917   9
  -4  -6  -1 232.496 10.9685   8
  -4  -6  -1 273.774 12.1285  11
   4  -6   1 263.452 11.2917   4
   4  -6   1 259.853 11.2039  11
  -4  -6  -1 272.409 12.1691   8
  -4  -6  -1 256.366 12.3601   3
   4  -6   1 259.346 9.73980   5
   4  -6   1 260.318 11.8319   3
  -4  -6  -1 246.295 9.23210  10
  -4   6  -1 259.627 9.56480   8
  -4   6  -1 269.157 11.5278  11
   4   6   1 259.900 12.5029   3
   4   6   1 243.191 12.7397  11
   4   6   1 243.464 12.7746   4
   4   6   1 257.015 10.9684   5
  -4   6  -1 253.954 11.6612   3
  -4   6  -1 259.051 10.9936   8
   4   6   1 267.833 11.9772   9
   4   6   1 247.650 11.6766   7
   6  -6   1 21.2345 5.37303   3
  -6  -6  -1 24.9304 5.15105  11
   6  -6   1 23.4213 5.45444   9
  -6  -6  -1 25.3968 5.26737   8
   6  -6   1 23.7596 3.86160   5
   6   6   1 12.4422 4.72150   3
   6   6   1 20.3262 4.95488   9
  -6   6  -1 23.7375 5.03414  11
   6   6   1 27.3049 4.61438   5
   7  -7  -1 42.2795 7.26703   9
   7  -7  -1 45.5332 7.53900   3
   7  -7  -1 49.4238 6.62557   5
  -7  -7   1 51.1123 7.47937  11
  -7  -7   1 50.0170 7.45294   8
   7   7  -1 43.5170 6.80283   5
   7   7  -1 38.3254 7.81199   3
  -7   7   1 53.9716 6.79622  11
   7   7  -1 40.4308 7.27578   9
   5  -7  -1 7.31706 3.05483   9
   5  -7  -1 10.1443 2.59669  11
  -5  -7   1 9.13782 3.12956  11
   5  -7  -1 7.70677 3.41825   3
   5  -7  -1 2.48032 1.88565   4
  -5  -7   1 8.56666 2.98825   8
  -5  -7   1 8.65790 2.37242  10
   5   7  -1 5.97534 3.03325   9
   5   7  -1 2.81249 2.31762   4
   5   7  -1 9.58944 3.51940   3
   5   7  -1 7.00669 2.05403  10
  -5   7   1 7.88573 2.38008   8
  -5   7   1 6.00575 3.19163   7
  -5   7   1 4.73236 1.94858   8
   5   7  -1 12.8984 3.95640   5
  -5   7   1 5.01514 2.32356  11
   3  -7  -1 1160.26 31.0321  11
  -3  -7   1 1129.74 33.9480   3
  -3  -7   1 1118.42 33.7790   8
   3  -7  -1 1117.67 33.5200   7
  -3  -7   1 1150.80 33.1975   4
   3  -7  -1 1134.27 30.8530   8
   3  -7  -1 1128.81 30.4547  10
   3   7  -1 1121.07 32.4753   4
   3   7  -1 1111.30 32.6042   7
  -3   7   1 1142.16 31.7561   8
   3   7  -1 1133.01 33.0497   8
   3   7  -1 1151.93 33.7232   5
   3   7  -1 1113.39 32.0725  10
   3   7  -1 1112.16 33.6967   6
   3   7  -1 1100.45 33.7561   3
  -3   7   1 1171.80 34.0716   7
   1  -7  -1 249.711 7.10308   4
  -1  -7   1 268.033 8.92306  10
   1  -7  -1 254.214 8.05831   8
   1  -7  -1 269.714 8.91744   5
  -1  -7   1 244.956 8.82796   8
  -1  -7   1 265.407 8.77327   6
   1  -7  -1 246.541 6.96693  11
   1  -7  -1 256.384 7.42736   6
  -1  -7   1 255.292 8.54043   4
  -1  -7   1 264.187 8.28194   3
   1  -7  -1 247.471 8.81615   7
   1   7  -1 253.748 8.73325  10
  -1   7   1 248.411 8.81835   7
   1   7  -1 261.004 9.06472   5
   1   7  -1 243.397 8.41508   4
  -1   7   1 245.215 8.80377   5
   1   7  -1 254.729 8.76559   8
   1   7  -1 261.994 8.27938   3
  -1   7   1 252.488 7.16983   4
   1   7  -1 260.006 8.72023   6
  -1   7   1 249.389 7.98778   8
   1   7  -1 248.017 7.26132   7
  -3  -7  -1 76.7699 5.53968   4
   3  -7   1 92.8862 5.30127  11
   3  -7   1 85.8282 5.70654   7
  -3  -7  -1 74.1853 5.37385  11
   3  -7   1 79.3937 5.33433   9
  -3  -7  -1 79.3205 5.56558   8
  -3  -7  -1 83.1300 4.32742  10
   3  -7   1 78.4203 5.23399   3
  -3  -7  -1 80.0771 5.21506   8
  -3  -7  -1 79.3788 5.61063   3
  -3   7  -1 85.5863 5.26189   3
   3   7   1 74.7639 5.24034   4
  -3   7  -1 81.5938 3.81570   8
   3   7   1 91.4895 5.58335  11
   3   7   1 80.3132 5.82950   3
   3   7   1 75.3008 4.87069   5
  -3   7  -1 82.4307 5.18800  11
   3   7   1 75.3668 5.21764   9
   5  -7   1 680.793 21.8417   5
   5  -7   1 732.637 25.6974   3
   5  -7   1 682.702 24.0372   4
  -5  -7  -1 691.978 25.1986   8
   5  -7   1 691.818 25.1759   9
   5  -7   1 659.936 24.1112  11
  -5  -7  -1 673.368 20.8030  10
  -5  -7  -1 752.136 25.7457  11
   5   7   1 696.581 25.2931   9
  -5   7  -1 676.494 21.6506   8
   5   7   1 703.263 26.2124   3
  -5   7  -1 667.869 24.1088  11
   5   7   1 739.781 23.9874   5
   7  -7   1 22.0197 3.80849   5
   7  -7   1 21.7337 5.25139   9
  -7  -7  -1 16.4532 5.38583  11
   7  -7   1 20.3739 6.13646   3
  -7  -7  -1 29.6558 6.23598   8
   7   7   1 16.7028 5.88063   3
  -7   7  -1 27.4943 5.59823  11
   7   7   1 22.0737 4.65546   5
   7   7   1 28.6425 7.14173   9
   6  -8  -1 4.58233 2.53198  11
   6  -8  -1 16.3827 4.88695   3
  -6  -8   1 7.05652 3.34400  11
   6  -8  -1 7.97853 3.68890   9
  -6  -8   1 11.6538 4.15397   8
   6  -8  -1 8.73830 3.28668   4
   6   8  -1 9.44571 3.85405   9
   6   8  -1 8.69090 3.58440   5
   6   8  -1 9.48834 2.51214  10
   6   8  -1 0.16441 3.26520   3
  -6   8   1 10.2519 3.13953  11
  -4  -8   1 123.054 7.25815  11
  -4  -8   1 117.413 7.49406   8
  -4  -8   1 132.905 7.95927   8
  -4  -8   1 120.816 7.24389   4
  -4  -8   1 120.242 7.94144   3
   4  -8  -1 127.105 6.14172  11
   4  -8  -1 132.570 8.11186   3
   4  -8  -1 122.707 4.72403  10
   4  -8  -1 122.390 6.13160   4
  -4  -8   1 122.288 6.55969  10
   4   8  -1 127.999 6.42457  10
  -4   8   1 126.067 6.27359  11
  -4   8   1 122.902 6.06685   8
   4   8  -1 139.724 8.52966   5
   4   8  -1 121.029 7.80264   6
   4   8  -1 123.054 7.63897   9
  -4   8   1 121.255 7.70587   7
   4   8  -1 133.156 8.38243   3
   4   8  -1 129.029 7.20248   4
   2  -8  -1 461.263 15.1523   5
  -2  -8   1 472.164 14.9453   4
  -2  -8   1 458.120 14.9212  10
  -2  -8   1 449.395 15.2327   6
  -2  -8   1 458.305 14.8321  11
   2  -8  -1 470.292 15.3920   3
  -2  -8   1 461.160 15.0985   3
  -2  -8   1 460.801 15.4450   8
   2  -8  -1 469.913 13.2759  11
   2  -8  -1 479.993 13.6005   8
   2  -8  -1 466.146 15.5449   7
   2   8  -1 465.384 15.3940   6
   2   8  -1 478.452 14.9507  10
   2   8  -1 445.164 15.6235   5
   2   8  -1 484.422 16.1051   4
   2   8  -1 466.212 15.2833   3
  -2   8   1 480.883 13.2995  11
  -2   8   1 467.600 13.6838   8
   2   8  -1 460.879 15.3565   8
   2   8  -1 461.081 14.1265   7
  -2   8   1 462.866 15.4255   7
   0  -8  -1 3391.53 97.6145   2
   0  -8   1 3158.58 89.9495   2
   2  -8   1 672.434 19.6998   3
  -2  -8  -1 665.619 20.2440   9
  -2  -8  -1 674.380 20.2914   5
   2  -8   1 667.254 19.9172   9
  -2  -8  -1 674.359 20.7966  11
  -2  -8  -1 668.671 21.2195   8
   2  -8   1 651.183 20.5227   6
   2  -8   1 667.600 20.6951   7
   2  -8   1 672.295 17.8377  10
   2  -8   1 664.000 18.5765   5
  -2  -8  -1 666.100 19.7747  10
  -2  -8  -1 672.675 20.9050   4
  -2  -8  -1 679.051 20.8713   3
   2  -8   1 673.228 20.2376  11
   2   8   1 676.597 20.3194   9
   2   8   1 669.346 20.5571  11
  -2   8  -1 668.008 19.6863   3
   2   8   1 665.070 20.8501   4
   2   8   1 664.905 20.2952   5
  -2   8  -1 682.608 18.3274   8
  -2   8  -1 665.422 20.4575  11
   2   8   1 673.053 21.1060   3
  -2   8  -1 685.884 20.6260   7
   2   8   1 711.275 21.1956   8
   2   8   1 671.749 19.7260  10
  -2   8  -1 663.635 17.9544  10
   4  -8   1 1.63119 1.72173   4
   4  -8   1 3.94218 1.57512   5
  -4  -8  -1 3.91095 1.93489   8
   4  -8   1 1.01844 2.08993   3
  -4  -8  -1 0.82444 1.56599  10
   4  -8   1 0.52092 1.52509  11
   4  -8   1 0.96274 1.95172   9
  -4  -8  -1 0.41457 1.89669  11
  -4  -8  -1 3.61032 2.39434   3
  -4  -8  -1 1.95879 1.96437   8
   4   8   1 2.52194 1.93668  11
   4   8   1 4.12348 2.33937   4
  -4   8  -1 3.68183 1.31891   8
  -4   8  -1 1.76781 2.05348   3
   4   8   1 -0.4744 2.27668   3
   4   8   1 4.17948 2.23433   7
  -4   8  -1 0.69435 1.63255  11
   4   8   1 0.18140 1.87253   9
  -6  -8  -1 21.7419 2.76598  10
   6  -8   1 25.3230 3.89215   5
   6  -8   1 26.2535 5.76599   3
  -6  -8  -1 23.1436 5.20456  11
  -6  -8  -1 24.0844 5.35118   8
   6  -8   1 19.7942 5.10515   9
   6   8   1 26.5632 4.75224   5
  -6   8  -1 28.8478 5.20381  11
   6   8   1 26.1150 6.04869   3
   6   8   1 27.3654 5.67634   9
  -7  -9   1 34.7762 6.39989   8
   7  -9  -1 28.8765 5.51116   5
  -7  -9   1 25.2089 5.82302  11
   7  -9  -1 30.0620 6.82527   3
   7  -9  -1 27.1926 6.20225   9
  -7   9   1 26.9845 5.06811  11
   7   9  -1 27.4459 6.33530   9
   7   9  -1 16.5085 5.96189   3
   7   9  -1 27.9042 5.87993   5
   5  -9  -1 124.152 8.99442   3
  -5  -9   1 139.349 9.17529   8
   5  -9  -1 136.438 7.13914  11
  -5  -9   1 108.721 6.85261  10
   5  -9  -1 128.201 6.99294   4
  -5  -9   1 130.969 8.52654   4
  -5  -9   1 136.706 8.69849  11
   5  -9  -1 134.318 8.97016   9
  -5   9   1 129.522 6.92785   8
   5   9  -1 136.731 9.62559   3
   5   9  -1 118.967 8.56137   9
   5   9  -1 136.642 9.24297   5
  -5   9   1 130.215 7.30412  11
   5   9  -1 134.110 6.93770  10
  -5   9   1 136.529 9.31684   7
   5   9  -1 115.635 7.77412   4
   3  -9  -1 158.369 8.29976   7
   3  -9  -1 169.993 9.55916   3
  -3  -9   1 157.628 8.12305   8
   3  -9  -1 166.564 6.43874  11
  -3  -9   1 155.906 7.60639   4
  -3  -9   1 160.788 8.29567   8
   3  -9  -1 170.264 6.46452   4
  -3  -9   1 158.142 7.42539  10
  -3  -9   1 169.850 7.85624  11
   3  -9  -1 170.934 6.18776   8
  -3  -9   1 161.381 8.17906   3
  -3   9   1 167.657 6.48536  11
  -3   9   1 160.359 8.21022   7
   3   9  -1 170.211 7.83038   4
  -3   9   1 151.243 6.27413   8
   3   9  -1 163.736 7.31753   7
   3   9  -1 165.780 8.39612   3
   3   9  -1 152.320 8.04629   6
   3   9  -1 165.904 8.67117   5
   3   9  -1 159.508 7.99368   8
   3   9  -1 147.918 7.15261  10
  -1  -9   1 2859.41 89.8000   2
  -1   9   1 3050.84 83.9940   2
   1   9  -1 3070.18 94.7061   2
  -1   9   1 2896.44 84.0671   2
   1  -9   1 4508.52 121.094   2
  -1  -9  -1 4450.87 128.945   2
  -1   9  -1 4353.85 117.590   2
   1   9   1 4596.34 132.881   2
  -3  -9  -1 311.524 12.6587   8
   3  -9   1 317.789 13.1784   7
   3  -9   1 313.540 12.2709  11
  -3  -9  -1 345.452 13.4327   4
   3  -9   1 348.243 12.6433   3
   3  -9   1 350.610 10.8937   5
  -3  -9  -1 342.482 13.4279   3
   3  -9   1 351.563 14.2385   9
  -3  -9  -1 339.398 13.6396   8
  -3  -9  -1 329.094 12.5443   5
  -3  -9  -1 328.061 13.1551  11
   3   9   1 340.200 13.6289   3
   3   9   1 340.142 11.7176  10
  -3   9  -1 339.976 10.5820   8
  -3   9  -1 352.088 12.7205  11
   3   9   1 336.033 12.6237   5
  -3   9  -1 332.756 12.4693   3
  -3   9  -1 340.065 10.1523   8
   3   9   1 333.197 13.0593   4
   3   9   1 324.203 12.8352  11
   3   9   1 340.132 12.8873   9
   5  -9   1 195.482 10.7266   4
   5  -9   1 213.728 9.38646   5
   5  -9   1 226.664 12.0083   9
   5  -9   1 230.698 11.0509  11
  -5  -9  -1 236.073 14.6037   8
  -5  -9  -1 222.528 12.1510  11
  -5  -9  -1 212.432 9.09912  10
   5  -9   1 229.366 9.50075   5
   5  -9   1 229.917 12.1493   3
  -5   9  -1 229.511 9.36755   8
   5   9   1 224.439 12.1837   9
   5   9   1 213.417 12.5947   3
  -5   9  -1 229.072 11.5590  11
   5   9   1 225.045 11.1734   5
  -5   9  -1 209.818 8.86351   8
   7  -9   1 32.9116 6.64204   9
   7  -9   1 39.9515 7.34051   3
   7  -9   1 30.8554 4.50723   5
  -7  -9  -1 41.9355 7.17068   8
  -7  -9  -1 32.7818 6.40714  11
   7   9   1 37.0218 7.76679   9
  -7   9  -1 32.9562 6.07980  11
   7   9   1 33.0646 5.53617   5
   6 -10  -1 98.3944 6.76954  11
   6 -10  -1 99.1101 11.4615   4
   6 -10  -1 113.362 9.75039   3
   6 -10  -1 102.695 7.81148   5
  -6 -10   1 91.7993 8.74752   8
   6 -10  -1 109.511 9.02537   9
  -6 -10   1 95.8285 6.58625  10
  -6  10   1 115.023 6.56022   8
   6  10  -1 100.924 6.20004  10
  -6  10   1 111.193 7.42448  11
   6  10  -1 109.809 9.12779   5
   6  10  -1 105.873 8.91100   9
   6  10  -1 98.0184 9.23959   3
  -4 -10   1 176.166 9.15807   4
  -4 -10   1 180.296 9.68964   8
   4 -10  -1 182.475 6.03667  10
   4 -10  -1 176.837 9.68837   3
  -4 -10   1 178.383 8.64152  10
   4 -10  -1 181.208 6.22766  10
   4 -10  -1 174.560 7.56511   4
   4 -10  -1 186.668 9.05410   5
   4 -10  -1 169.076 7.45179  11
  -4 -10   1 189.678 10.0489   3
  -4 -10   1 175.425 9.24614  11
  -4 -10   1 171.564 9.76980   8
   4  10  -1 173.208 8.86797   7
   4  10  -1 159.128 9.37759   6
  -4  10   1 186.522 9.97496   7
   4  10  -1 180.471 10.0672   3
   4  10  -1 183.416 9.06953   4
   4  10  -1 178.406 9.88133   5
  -4  10   1 176.858 7.84874  11
   4  10  -1 184.759 8.31124  10
  -4  10   1 184.158 7.46702   8
  -4  10   1 171.073 7.03413   8
   4  10  -1 175.047 9.35344   9
  -2 -10   1 106.611 6.34787  10
  -2 -10   1 122.403 5.84833  11
   2 -10  -1 109.356 5.72315   5
  -2 -10   1 119.236 5.84936   4
  -2 -10   1 112.171 5.91610   6
  -2 -10   1 119.830 5.87334   3
   2 -10  -1 114.879 6.06473   7
  -2 -10   1 109.949 6.03834   8
   2 -10  -1 122.138 4.47555   8
   2 -10  -1 110.534 4.31894  11
   2 -10  -1 120.007 4.51282   4
   2  10  -1 114.236 6.01498   8
  -2  10   1 107.858 5.94929   7
  -2  10   1 112.910 4.28590  11
   2  10  -1 115.636 6.01509   6
   2  10  -1 114.080 5.79064  10
   2  10  -1 119.543 5.95267   3
   2  10  -1 114.113 5.79568   4
  -2  10   1 115.418 4.46995   8
   2  10  -1 119.613 4.96618   7
   2  10  -1 122.882 6.51597   5
   0 -10   1 430.725 13.1161   6
   0 -10  -1 440.780 12.8000   4
   0 -10   1 435.512 13.4603  10
   0 -10  -1 428.849 12.5843  11
   0 -10   1 437.253 11.7796   9
   0 -10   1 434.387 13.0116   8
   0 -10   1 442.106 13.2233   5
   0 -10   1 431.040 13.4305   4
   0 -10  -1 431.005 13.3352   3
   0 -10  -1 411.926 13.3023  10
   0 -10  -1 438.692 13.3264   5
   0 -10  -1 422.300 13.3898   8
   0 -10   1 428.469 11.9143   7
   0 -10  -1 426.774 12.1838   9
   0  10  -1 421.246 11.5886   3
   0  10   1 436.445 12.8639   4
   0  10  -1 412.866 13.0289   5
   0  10   1 414.143 13.3758   3
   0  10   1 437.608 11.6460   6
   0  10  -1 428.213 11.7573   7
   0  10   1 422.271 12.2971   9
   0  10  -1 432.572 13.3579   4
   0  10  -1 439.396 12.7680   8
   0  10  -1 429.314 13.3453  10
   0  10  -1 433.373 13.0425   6
   0  10  -1 424.867 11.6553   9
   0  10   1 437.966 13.5608   5
   0  10   1 425.169 13.3421   8
  -2 -10  -1 2120.73 75.6546   2
  -2 -10  -1 2068.25 80.0371   1
   2 -10   1 2064.80 57.4062   2
   2 -10   1 2063.59 56.8568   2
   2  10   1 2092.97 74.6390   2
   4 -10   1 103.640 6.87479   9
  -4 -10  -1 104.711 7.34892   4
  -4 -10  -1 98.1257 7.04152  11
  -4 -10  -1 94.5356 7.10828   3
   4 -10   1 101.046 5.22947   5
  -4 -10  -1 106.599 6.85647   8
   4 -10   1 95.5781 6.23474  11
  -4 -10  -1 103.543 7.54922   8
  -4 -10  -1 95.6945 5.56252  10
   4 -10   1 97.6391 6.93780   3
   4  10   1 97.9214 6.73028  11
  -4  10  -1 86.1547 6.17300  11
   4  10   1 96.8498 6.83687   9
  -4  10  -1 98.0100 6.63677   3
  -4  10  -1 95.5692 4.56304   8
   4  10   1 85.7880 6.53038   4
   4  10   1 95.2122 6.66999   7
   4  10   1 102.299 6.59658   5
   4  10   1 98.8236 7.56435   3
  -4  10  -1 103.143 4.94692   8
  -6 -10  -1 3.42170 3.21657   8
   6 -10   1 3.07151 3.19584   5
   6 -10   1 -0.1558 2.56612   3
  -6 -10  -1 2.67536 1.70966  10
  -6 -10  -1 2.20585 2.81921  11
   6 -10   1 2.51956 1.93660   5
   6 -10   1 -0.9666 2.33231   9
   6  10   1 1.50478 2.51465   5
   6  10   1 3.94216 3.34883   3
  -6  10  -1 0.79863 1.57291   8
   6  10   1 4.44607 3.07375   9
  -6  10  -1 0.78894 2.69682  11
   7 -11  -1 103.097 9.81454   3
   7 -11  -1 99.1850 8.17963   5
  -7 -11   1 103.762 8.88990  11
   7 -11  -1 100.748 9.33984   9
  -7 -11   1 102.154 11.4053   8
   7  11  -1 99.7355 11.9240   3
   7  11  -1 108.783 9.15711   5
  -7  11   1 98.0746 7.64526  11
   7  11  -1 101.615 9.41775   9
   5 -11  -1 93.7926 7.51697   9
   5 -11  -1 92.2772 6.92461   5
  -5 -11   1 82.9086 7.41432   8
  -5 -11   1 91.4081 6.35714  10
   5 -11  -1 107.994 6.13535  11
   5 -11  -1 88.8638 5.75557   4
  -5 -11   1 90.3634 7.31465   4
  -5 -11   1 104.590 7.53085  11
   5 -11  -1 81.7179 7.44828   3
   5  11  -1 113.115 8.28570   5
  -5  11   1 87.1999 5.40573   8
  -5  11   1 100.058 6.23833  11
  -5  11   1 108.261 8.33107   7
   5  11  -1 111.844 8.03873   9
   5  11  -1 96.9428 6.05806  10
   5  11  -1 86.9729 8.03222   3
  -5  11   1 99.8901 5.39882   8
   5  11  -1 90.8093 7.87241   4
   3 -11  -1 49.6094 5.27273   7
  -3 -11   1 37.0719 4.64531   8
  -3 -11   1 36.0573 4.66659   8
   3 -11  -1 49.3183 4.34924   3
  -3 -11   1 50.5964 4.16998  11
   3 -11  -1 39.2878 2.44303   8
  -3 -11   1 41.5205 3.72422  10
   3 -11  -1 39.1551 4.39222   5
  -3 -11   1 46.9535 4.30616   3
   3 -11  -1 41.1581 2.81713  11
  -3  11   1 39.7997 2.65671   8
   3  11  -1 49.0812 4.12737   4
  -3  11   1 45.7518 5.13619   7
   3  11  -1 39.9640 3.36345   7
   3  11  -1 49.1132 5.43938   5
   3  11  -1 43.2967 4.91491   6
   3  11  -1 43.2747 3.69745  10
   3  11  -1 47.4192 5.21902   3
  -3  11   1 39.2651 2.83672  11
  -1 -11   1 756.731 23.5198   5
   1 -11  -1 797.388 22.2059   9
   1 -11  -1 798.168 23.1232   5
  -1  11   1 798.221 21.9223   8
   1  11  -1 800.631 23.1813   6
  -1  11   1 790.800 21.2641   4
  -1  11   1 802.098 23.0174   7
   1 -11   1 417.920 13.6034  11
  -1 -11  -1 435.110 13.9065   4
  -1 -11  -1 404.170 14.0472   5
   1 -11   1 425.646 12.5910   9
   1 -11   1 417.232 12.2458   3
  -1 -11  -1 433.845 13.8431  11
   1 -11   1 427.348 13.1277  10
   1 -11   1 426.087 12.2706   8
   1 -11   1 429.907 12.8240   5
   1 -11   1 425.842 13.8345   4
   1 -11   1 440.521 13.1380   7
   1 -11   1 426.865 13.4777   6
  -1 -11  -1 433.770 12.8923   9
  -1 -11  -1 449.370 13.8672  10
  -1 -11  -1 417.007 14.5437   8
  -1 -11  -1 440.667 13.9637   3
  -1  11  -1 433.520 11.8775   8
  -1  11  -1 440.067 13.1938   7
   1  11   1 417.371 14.0463   3
   1  11   1 431.168 14.1364   5
   1  11   1 435.111 14.3082   8
  -1  11  -1 432.991 12.9083  10
   1  11   1 443.879 13.5887  11
  -1  11  -1 428.891 13.1957   6
   1  11   1 429.220 13.9015   4
   1  11   1 460.760 13.9408  10
   1  11   1 434.413 13.0295   9
  -1  11  -1 427.453 12.9516   5
  -1  11  -1 429.371 12.6754   9
  -3 -11  -1 457.521 16.9655   4
   3 -11   1 464.250 15.9163   3
   3 -11   1 449.969 15.8150  11
  -3 -11  -1 457.640 15.3983  10
  -3 -11  -1 499.854 17.8038   8
  -3 -11  -1 447.759 16.4324   8
   3 -11   1 466.911 17.0371   7
  -3 -11  -1 436.405 16.7672   3
   3 -11   1 467.609 14.1961   5
  -3 -11  -1 474.081 16.5546   5
   3 -11   1 448.310 17.4294   9
   3 -11   1 489.284 18.1610   6
  -3 -11  -1 470.397 16.9596  11
  -3  11  -1 463.355 13.1896   8
   3  11   1 456.248 16.2739   5
   3  11   1 450.076 16.2878   9
  -3  11  -1 484.037 16.1446  11
   3  11   1 453.684 16.6361   4
   3  11   1 471.544 16.6452  11
   3  11   1 463.095 17.3855   3
   3  11   1 493.536 15.6686  10
  -5 -11  -1 14.8856 4.14648  11
   5 -11   1 23.3719 5.15740   3
   5 -11   1 27.7202 4.38332   4
   5 -11   1 23.3398 4.36896   9
   5 -11   1 20.5792 3.12370   5
  -5 -11  -1 20.8869 4.72485   8
  -5 -11  -1 22.0972 3.31776  10
   5 -11   1 23.0808 4.09299  11
  -5  11  -1 25.0251 2.98862   8
   5  11   1 22.5876 5.14859   3
  -5  11  -1 26.2362 4.71809  11
   5  11   1 18.6700 4.00496   5
   5  11   1 22.5941 4.67870   9
  -7 -11  -1 12.7316 5.02310   8
  -7 -11  -1 12.0827 4.76294  11
   7 -11   1 10.9876 4.60197   3
   7 -11   1 6.66516 2.62611   5
   7 -11   1 9.19408 4.70260   6
   7 -11   1 8.30232 4.65535   9
  -7  11  -1 9.75224 4.19175  11
   6 -12  -1 63.3248 7.85361   9
  -6 -12   1 67.4011 8.70508   8
  -6 -12   1 57.9835 7.57297  11
   6 -12  -1 72.8488 5.67328   4
   6 -12  -1 61.7138 8.23711   3
   6 -12  -1 60.8068 5.41089  11
  -6 -12   1 59.6771 5.58368  10
   6 -12  -1 68.9172 6.40863   5
   6  12  -1 54.1192 7.66874   9
   6  12  -1 45.1816 7.41698   3
  -6  12   1 65.0980 5.78950  11
   6  12  -1 63.4886 5.11717  10
   6  12  -1 53.1191 7.58279   5
  -6  12   1 64.5074 4.54162   8
  -4 -12   1 62.3453 5.83882   3
  -4 -12   1 67.9761 5.56229   4
   4 -12  -1 63.1922 4.18686  11
   4 -12  -1 71.7460 5.98263   3
  -4 -12   1 68.2371 6.05976   8
   4 -12  -1 67.2883 4.28949   4
  -4 -12   1 64.5237 5.69488   8
   4 -12  -1 62.7933 3.13545  10
  -4 -12   1 61.1874 5.40969  11
  -4 -12   1 68.4192 5.28430  10
   4 -12  -1 64.2476 3.39043  10
   4 -12  -1 61.4810 5.17717   5
  -4  12   1 65.2644 3.82320   8
  -4  12   1 63.6690 4.30094  11
  -4  12   1 58.1949 3.42700   8
   4  12  -1 67.8194 6.45806   5
   4  12  -1 53.2669 5.03634   4
  -4  12   1 66.2679 5.99555   7
   4  12  -1 69.8519 6.35985   3
   4  12  -1 81.0309 6.28000   6
   4  12  -1 65.6717 5.22193   7
   4  12  -1 68.8712 5.60392   9
  -2 -12   1 91.9205 5.68303   5
   2 -12  -1 83.9211 3.76641   4
  -2 -12   1 81.9136 5.11456  10
  -2 -12   1 86.4561 5.13311   4
  -2 -12   1 89.8234 5.49391   8
  -2 -12   1 99.2767 5.45829   6
   2 -12  -1 89.7863 3.60293   8
  -2 -12   1 84.1096 5.04447  11
   2 -12  -1 86.4346 3.66296  11
   2 -12  -1 86.9425 5.27995   7
   2 -12  -1 85.9730 4.18433  10
   2 -12  -1 82.3439 4.94263   5
  -2 -12   1 81.5051 4.90515   3
  -2  12   1 91.9898 5.45594   7
   2  12  -1 87.1876 5.23174   8
   2  12  -1 84.8717 3.99890   7
   2  12  -1 79.9014 5.00164   6
   2  12  -1 86.8147 5.60051   5
   2  12  -1 75.6416 4.80976   4
   2  12  -1 84.1125 5.01644   3
  -2  12   1 85.6576 3.61421   8
   2  12  -1 77.6734 4.89657  10
   0 -12  -1 868.086 35.7793   2
   0 -12  -1 898.173 37.8358   1
   0 -12   1 880.367 35.7505   1
   0 -12   1 861.992 33.3704   2
   0  12  -1 891.529 33.9884   2
   0  12  -1 917.929 36.9796   1
   2 -12   1 776.962 21.1781   5
   2 -12   1 756.148 22.9016   4
  -2 -12  -1 756.778 23.6574   4
  -2 -12  -1 756.663 22.4935   9
   2 -12   1 743.676 22.5128  11
  -2 -12  -1 728.208 23.1314   5
  -2 -12  -1 758.762 23.4191  11
   2 -12   1 759.689 20.9450  10
   2 -12   1 754.994 22.6349   6
  -2 -12  -1 736.974 24.0517   8
   2 -12   1 733.094 21.7507   3
  -2 -12  -1 757.242 23.4863   3
   2 -12   1 770.348 22.1251   9
   2 -12   1 767.838 23.0811   7
  -2 -12  -1 748.991 22.7061  10
  -2  12  -1 746.363 22.5689  11
   2  12   1 763.242 22.5508   9
   2  12   1 780.989 23.5644   4
  -2  12  -1 789.261 23.1212   7
   2  12   1 737.034 23.6948   8
  -2  12  -1 765.697 20.7740  10
   2  12   1 721.196 22.8133  10
   2  12   1 759.329 23.1816  11
   2  12   1 728.516 23.2469   5
   2  12   1 755.049 23.5976   3
  -4 -12  -1 41.4737 4.48357  10
  -4 -12  -1 42.3105 5.60103   3
   4 -12   1 47.4546 5.08968  11
  -4 -12  -1 37.3680 5.35879   4
   4 -12   1 41.5073 3.31758   5
  -4 -12  -1 30.8350 4.97118  11
  -4 -12  -1 39.3466 5.02848   8
  -4 -12  -1 45.9275 6.09897   8
   4 -12   1 38.7941 5.08727   9
   4 -12   1 35.2020 4.92763   3
  -4  12  -1 37.9091 2.38141   8
   4  12   1 37.6095 4.92115   7
   4  12   1 40.2968 5.23867   9
   4  12   1 41.2809 5.87161   3
  -4  12  -1 42.7127 5.04603  11
   4  12   1 44.0869 5.43811   5
   4  12   1 46.9972 5.60937  11
   4  12   1 33.4624 5.03806   6
  -4  12  -1 44.2583 2.68728   8
   4  12   1 37.5942 5.15434   4
  -6 -12  -1 41.0518 4.58503  10
   6 -12   1 53.3054 7.54341   9
  -6 -12  -1 37.2486 6.65486  11
   6 -12   1 45.7288 7.24828   3
   6 -12   1 44.7489 4.83984   5
   6 -12   1 48.1205 4.47389   5
  -6 -12  -1 54.0608 7.80610   8
  -6  12  -1 43.9431 3.68679   8
   6  12   1 45.6954 6.87449   9
  -6  12  -1 48.5130 6.51431  11
   6  12   1 38.1101 5.97463   5
   6  12   1 38.2895 7.30344   3
  -7 -13   1 171.701 12.1875  11
   7 -13  -1 172.872 12.4040   3
  -7 -13   1 186.398 12.8600   8
   7 -13  -1 163.151 12.2476   9
  -7  13   1 169.867 10.0742  11
   7  13  -1 171.200 12.4068   9
   7  13  -1 166.352 11.5074   5
  -5 -13   1 107.622 8.18770   4
   5 -13  -1 130.431 9.30345   6
   5 -13  -1 120.208 8.44388   9
  -5 -13   1 116.206 7.47296  10
   5 -13  -1 116.414 6.54435  11
   5 -13  -1 123.340 8.87181   3
  -5 -13   1 126.058 9.07367   8
   5 -13  -1 122.057 6.67806   4
  -5 -13   1 119.695 8.30502  11
   5 -13  -1 122.827 7.96114   5
   5  13  -1 138.053 9.32882   5
   5  13  -1 134.038 7.39339  10
  -5  13   1 115.382 7.43462  11
  -5  13   1 115.707 8.89841   7
   5  13  -1 114.879 8.40246   9
   5  13  -1 109.008 8.98270   3
  -5  13   1 113.116 5.72751   8
  -5  13   1 130.197 5.68176   8
  -3 -13   1 742.322 24.1743   8
  -3 -13   1 729.445 23.1860  11
  -3 -13   1 704.794 23.2215   3
   3 -13  -1 703.509 19.3231   8
   3 -13  -1 694.066 22.6906   5
   3 -13  -1 727.889 20.7405   4
  -3 -13   1 702.989 22.8519  10
   3 -13  -1 737.437 20.4924  11
   3 -13  -1 724.590 23.1086   3
  -3 -13   1 707.383 23.0782   4
   3 -13  -1 689.122 23.8187   7
  -3 -13   1 694.924 23.7226   8
   3 -13  -1 725.195 20.3468  10
   3  13  -1 675.555 23.2804   3
  -3  13   1 713.033 20.5940  11
   3  13  -1 735.938 23.6278   6
   3  13  -1 693.636 21.6056   7
  -3  13   1 720.875 23.6840   7
  -3  13   1 706.031 19.6994   8
   3  13  -1 706.963 22.4949  10
   3  13  -1 715.708 23.8472   5
   3  13  -1 686.751 22.8788   4
   1 -13  -1 785.955 21.8308   8
   1 -13  -1 781.299 21.3924   4
  -1 -13   1 786.714 23.1986   8
  -1 -13   1 771.346 23.2730  10
   1 -13  -1 768.368 21.7170   9
  -1 -13   1 782.270 23.0710   4
  -1 -13   1 791.659 23.5599   5
  -1 -13   1 773.001 22.9610   6
   1  13  -1 760.974 23.2041   4
  -1  13   1 777.503 21.5664   4
  -1  13   1 773.578 23.4617   7
   1  13  -1 786.662 22.6673   6
  -1  13   1 777.858 21.6227   8
   1 -13   1 380.935 12.3454   6
   1 -13   1 384.018 11.9575   5
  -1 -13  -1 369.978 12.9519   4
  -1 -13  -1 359.333 13.8858   3
  -1 -13  -1 383.495 13.6016   8
  -1 -13  -1 381.309 11.7591   9
   1 -13   1 380.751 12.6196  11
   1 -13   1 383.179 12.2463  10
  -1 -13  -1 377.004 13.2152   5
   1 -13   1 376.202 11.2436   9
  -1 -13  -1 379.066 12.8135  11
   1 -13   1 376.125 12.7798   4
  -1 -13  -1 373.038 12.8905  10
   1 -13   1 381.538 11.1905   8
   1  13   1 396.521 12.0407   6
  -1  13  -1 402.165 12.3728   7
  -1  13  -1 386.854 12.2988   6
   1  13   1 387.563 11.8161   9
  -1  13  -1 398.236 10.9883   8
  -1  13  -1 392.098 12.1081   5
   1  13   1 371.549 12.7917   4
   1  13   1 376.919 12.9874  10
  -1  13  -1 391.040 12.2530  10
   1  13   1 385.394 12.7542  11
   1  13   1 352.893 13.0266   5
  -1  13  -1 386.687 11.3062   9
  -1  13  -1 386.003 12.9371   4
   1  13   1 385.060 13.3175   8
   1  13   1 394.029 13.2308   3
   3 -13   1 93.5656 5.73969  11
  -3 -13  -1 103.590 6.52543   8
  -3 -13  -1 102.101 7.05136   8
   3 -13   1 104.532 5.96233   3
   3 -13   1 97.1887 6.77598   9
  -3 -13  -1 112.869 6.08606  10
  -3 -13  -1 108.685 6.94070   3
  -3 -13  -1 94.0833 6.52382  11
   3 -13   1 98.0031 4.67684   5
   3 -13   1 99.5356 3.61302  10
  -3 -13  -1 115.454 7.12782   4
   3 -13   1 97.3167 7.36960   7
  -3 -13  -1 102.763 6.59386   5
   3 -13   1 101.810 6.31110   6
  -3  13  -1 110.722 6.15033  11
   3  13   1 96.9027 6.40978   4
   3  13   1 110.845 5.99703  10
   3  13   1 109.691 6.31276   9
   3  13   1 101.934 6.88290   3
   3  13   1 89.6410 6.07838  11
  -3  13  -1 103.051 6.78466   7
   5 -13   1 74.3909 6.81689   9
  -5 -13  -1 77.1435 5.65755  10
   5 -13   1 89.7582 7.36738   6
   5 -13   1 87.9083 6.70027   4
   5 -13   1 83.1504 6.36731  11
   5 -13   1 74.0141 5.00070   5
   5 -13   1 80.6806 7.07300   3
  -5 -13  -1 80.9003 8.70800  11
   5  13   1 71.1730 6.54043   5
  -5  13  -1 84.6379 6.61615  11
  -5  13  -1 73.9323 3.93528   8
  -5  13  -1 75.8113 3.79374   8
   5  13   1 84.5632 7.27263   9
   7 -13   1 17.0322 4.67044   5
   7 -13   1 12.1912 5.28784   3
  -7 -13  -1 13.2195 5.08353   8
   7 -13   1 14.8328 4.76872   6
  -7 -13  -1 21.8581 5.59546  11
   7 -13   1 19.3022 5.35779   9
   7  13   1 21.4227 5.96464   3
  -7  13  -1 18.0328 4.48887  11
   7  13   1 14.8054 4.04813   5
  -6 -14   1 62.5437 8.03580   4
  -6 -14   1 49.0981 6.96290  11
  -6 -14   1 54.2491 8.13946   8
   6 -14  -1 51.0117 7.18553   9
   6 -14  -1 59.0725 5.00633   4
   6 -14  -1 38.1636 5.67701   5
   6 -14  -1 67.0226 8.55173   3
  -6  14   1 45.0575 3.48080   8
   6  14  -1 44.4545 5.33655  10
   6  14  -1 51.3220 7.67365   3
   6  14  -1 51.2572 7.26939   5
  -6  14   1 42.6407 3.43380   8
   6  14  -1 36.4304 6.24563   9
  -6  14   1 45.9332 5.33618  11
  -4 -14   1 65.1532 5.73847   4
  -4 -14   1 60.3809 5.80671   3
   4 -14  -1 70.2635 6.14461   3
   4 -14  -1 58.1862 3.43946  10
  -4 -14   1 66.9807 5.66046  11
   4 -14  -1 60.6430 4.08923  11
   4 -14  -1 61.5327 3.21988  10
   4 -14  -1 67.3216 5.36091   5
  -4 -14   1 69.5808 6.15603   8
  -4 -14   1 60.6656 5.25835  10
  -4 -14   1 67.7424 6.21296   8
   4 -14  -1 58.3640 4.06960   4
  -4  14   1 63.7178 3.35853   8
   4  14  -1 62.2822 5.40273   9
   4  14  -1 57.1813 6.80455   3
   4  14  -1 63.3769 5.70917   6
   4  14  -1 65.7852 6.17324   5
  -4  14   1 60.6846 4.21538  11
  -4  14   1 63.5133 3.14246   8
  -4  14   1 56.0620 6.62039   7
   4  14  -1 63.4453 5.59072   4
   4  14  -1 67.9353 5.08404  10
   4  14  -1 57.1335 4.74127   7
  -2 -14   1 619.829 20.5443  11
  -2 -14   1 649.406 21.5050   5
   2 -14  -1 652.364 18.2794   8
   2 -14  -1 663.616 21.3417   7
  -2 -14   1 666.153 21.4135   8
  -2 -14   1 657.793 20.8604   4
  -2 -14   1 692.985 20.6159   3
   2 -14  -1 651.779 18.5912  11
   2 -14  -1 660.759 19.5414  10
   2 -14  -1 631.074 20.5881   5
  -2 -14   1 655.129 20.7933   6
  -2 -14   1 645.249 20.9692  10
   2 -14  -1 663.018 18.8290   4
   2  14  -1 648.233 20.8744   6
  -2  14   1 669.317 21.1661   7
   2  14  -1 674.678 20.7446   3
   2  14  -1 673.680 21.0200   4
   2  14  -1 671.444 21.7462   5
   2  14  -1 665.450 21.1637   8
  -2  14   1 640.274 17.9605   8
   2  14  -1 667.266 20.9893  10
   0 -14  -1 27.1979 3.11791   3
   0 -14  -1 26.3340 3.02117   8
   0 -14   1 30.1168 3.23709  10
   0 -14  -1 29.0925 2.54540   4
   0 -14  -1 28.6288 1.76206   9
   0 -14  -1 29.8096 2.31941  11
   0 -14   1 31.4979 2.56712   8
   0 -14  -1 33.1171 4.13161   5
   0 -14   1 30.2050 2.78898   5
   0 -14   1 28.0137 3.16023   4
   0 -14   1 31.4114 1.84339   3
   0 -14   1 25.4700 2.45329   6
   0  14  -1 30.8956 3.20155  10
   0  14   1 30.0717 1.61184   6
   0  14  -1 26.0764 2.34340   6
   0  14  -1 29.8807 2.30988   8
   0  14  -1 34.1820 3.87724   4
   0  14  -1 28.9981 2.72112   5
   0  14   1 29.2664 3.12239   3
   0  14   1 33.7235 3.57125  10
   0  14  -1 30.5152 1.86392   7
   0  14  -1 27.9739 1.85653   3
   0  14   1 29.2652 1.80569   9
   0  14   1 30.3642 3.38611   5
   0  14   1 27.1556 2.38085   4
   0  14  -1 28.2740 1.31597   9
  -2 -14  -1 3598.78 118.777   2
   2  14   1 3654.79 119.615   2
   4 -14   1 27.5962 4.11239  11
   4 -14   1 36.0031 5.12495   6
   4 -14   1 31.5838 3.40735   5
  -4 -14  -1 33.3115 4.24422  10
  -4 -14  -1 37.0641 5.46142   4
   4 -14   1 38.6747 4.98589   3
  -4 -14  -1 31.7899 4.99545  11
  -4 -14  -1 36.6331 5.67249   8
   4 -14   1 26.4419 4.26067   9
   4  14   1 18.3286 4.41593   3
   4  14   1 36.6768 4.98823   9
   4  14   1 32.7236 4.86313   5
   4  14   1 32.6248 4.84993   4
  -4  14  -1 26.3315 4.04830  11
   4  14   1 33.7720 5.05055  10
   4  14   1 22.0370 4.02201   6
   6 -14   1 15.2745 2.98680   5
   6 -14   1 12.8496 3.00139   5
   6 -14   1 12.0109 4.19013   6
  -6 -14  -1 20.9116 3.63780  10
   6 -14   1 14.7095 4.49659   9
  -6 -14  -1 16.6957 4.96935   8
  -6 -14  -1 7.27651 3.59003  11
   6 -14   1 16.0465 5.09464   3
   6  14   1 15.8917 4.43159   9
   6  14   1 13.1242 4.92305   3
   6  14   1 18.3108 4.48049   5
  -6  14  -1 17.8144 1.68109   8
  -6  14  -1 10.7692 3.71224  11
  -7 -15   1 82.8276 9.54076  11
   7 -15  -1 80.2546 9.91651   9
   7 -15  -1 90.4007 10.6862   3
  -7 -15   1 81.0099 10.9266   8
   7  15  -1 83.7063 6.50774  10
   7  15  -1 83.6845 10.0633   9
   7  15  -1 92.2783 8.65778   5
  -7  15   1 83.9534 6.74570  11
   7  15  -1 76.1628 11.0359   3
   5 -15  -1 165.660 8.05480   4
  -5 -15   1 177.848 11.0960   8
  -5 -15   1 166.342 10.2656   4
  -5 -15   1 169.565 9.42083  10
   5 -15  -1 180.302 10.3091   9
   5 -15  -1 165.648 10.5094   3
   5 -15  -1 159.977 9.59250   5
  -5 -15   1 157.604 10.0776  11
   5 -15  -1 162.143 7.91520  11
   5  15  -1 167.248 10.1577   9
   5  15  -1 167.709 8.83544  10
   5  15  -1 159.230 10.5778   5
  -5  15   1 161.406 6.32038   8
  -5  15   1 167.688 10.8484   7
  -5  15   1 172.495 6.15952   8
   5  15  -1 168.184 10.9209   3
   3 -15  -1 672.100 22.4191   3
   3 -15  -1 681.770 18.3157   8
  -3 -15   1 698.530 23.3717   8
   3 -15  -1 662.931 22.0127   5
  -3 -15   1 676.110 22.5721  11
   3 -15  -1 708.072 19.9456  11
  -3 -15   1 688.021 22.7532   4
  -3 -15   1 666.122 22.5577   3
  -3 -15   1 682.413 23.5564   8
   3 -15  -1 685.236 20.1488   4
   3 -15  -1 637.050 22.8642   7
  -3 -15   1 671.132 22.4455  10
   3 -15  -1 660.156 19.8676  10
   3  15  -1 711.280 22.7813   4
   3  15  -1 688.702 22.9636   6
   3  15  -1 693.834 23.5704   5
  -3  15   1 694.052 23.0653   7
   3  15  -1 691.919 24.2282  10
   3  15  -1 712.682 23.7535   9
  -3  15   1 682.046 19.8422  11
   3  15  -1 662.828 22.7000   3
   3  15  -1 685.711 20.8817   7
  -1 -15   1 531.053 17.5658   5
   1 -15  -1 512.598 15.7579   8
   1 -15  -1 533.274 15.1847   9
   1 -15  -1 545.277 17.6154  10
  -1 -15   1 537.878 16.0236   3
   1 -15  -1 525.770 15.5489   4
  -1 -15   1 523.811 17.1459   8
   1 -15  -1 520.536 14.1257   6
  -1 -15   1 536.664 17.2265   4
  -1 -15   1 531.503 17.5652  10
   1 -15  -1 511.534 16.9218   5
  -1 -15   1 508.885 16.6067   6
  -1  15   1 536.379 17.4738   5
   1  15  -1 498.596 15.7180   3
  -1  15   1 551.683 15.8521   4
   1  15  -1 552.643 17.5430   5
   1  15  -1 530.434 16.7796   8
  -1  15   1 528.824 17.1641   7
   1  15  -1 532.333 17.0035   4
   1  15  -1 522.450 17.1165  10
  -1  15   1 538.260 15.7187   8
  -1 -15  -1 2267.37 77.7697   2
   1 -15   1 2151.59 62.7585   2
   1  15   1 2143.69 76.0088   2
  -1  15  -1 2144.46 65.8217   2
   3 -15   1 541.718 16.4387   5
  -3 -15  -1 523.211 19.1604   5
  -3 -15  -1 564.207 19.5596   3
  -3 -15  -1 538.139 19.3743   4
   3 -15   1 553.566 19.2303   7
  -3 -15  -1 515.923 18.1465  10
  -3 -15  -1 555.108 19.4810  11
   3 -15   1 532.158 18.5587   4
  -3 -15  -1 516.203 19.0180   8
   3 -15   1 559.264 18.5898   6
  -3 -15  -1 556.358 20.2863   8
   3 -15   1 508.769 17.9786  11
   3 -15   1 536.433 17.9180   3
   3 -15   1 537.258 15.3054  10
   3  15   1 532.192 19.1149  11
  -3  15  -1 538.260 18.2066  11
   3  15   1 540.276 18.2534  10
   3  15   1 542.641 18.4060   9
   3  15   1 537.327 18.9841   6
   3  15   1 537.431 19.0988   5
   3  15   1 527.567 19.1915   4
   3  15   1 542.397 19.5735   3
  -3  15  -1 540.188 18.9830   7
   5 -15   1 24.2498 4.24347  11
  -5 -15  -1 15.5746 3.43787  10
   5 -15   1 17.9953 3.81807   4
   5 -15   1 16.4798 2.88648   5
   5 -15   1 26.2586 5.16465   6
  -5 -15  -1 26.9253 5.28729  11
  -5 -15  -1 23.5822 5.16389   8
   5 -15   1 9.19933 3.62494   3
   5 -15   1 21.9385 4.49209   9
   5  15   1 18.0732 4.16174   5
   5  15   1 19.4920 5.07725   3
   5  15   1 16.2603 4.32715   9
  -5  15  -1 22.1422 4.35951  11
   7 -15   1 41.4095 8.79421   9
  -7 -15  -1 40.8914 7.64903  11
   7 -15   1 49.9478 7.66818   3
  -7 -15  -1 46.0646 7.99564   8
   7 -15   1 43.9046 7.69055   6
   7  15   1 41.4654 6.76519   5
   7  15   1 47.7421 7.39682   9
  -7  15  -1 55.0142 7.00631  11
   7  15   1 47.0213 8.04850   3
   6 -16  -1 6.29246 3.31619   5
   6 -16  -1 5.44581 2.55149   4
  -6 -16   1 7.73857 3.27105  11
  -6 -16   1 5.75578 3.55431   8
  -6 -16   1 4.94965 2.89328  10
  -6 -16   1 1.07560 3.12734   4
   6 -16  -1 0.62109 3.25761   3
   6 -16  -1 6.52883 2.42779   4
   6 -16  -1 13.2798 4.09109   9
   6  16  -1 4.20031 2.43559  10
   6  16  -1 3.56678 3.85020   5
   6  16  -1 2.56137 3.73685   3
  -6  16   1 8.21196 4.25792   7
  -6  16   1 12.5422 3.18989  11
   6  16  -1 3.17852 3.07931   9
   4 -16  -1 126.437 5.21013  10
  -4 -16   1 136.829 8.34459   4
  -4 -16   1 126.433 8.69093   8
   4 -16  -1 115.349 7.36705   5
  -4 -16   1 116.473 8.02122   3
  -4 -16   1 108.239 7.37333  10
   4 -16  -1 131.938 6.44446   4
   4 -16  -1 118.416 5.94409  11
  -4 -16   1 132.048 8.12633  11
   4 -16  -1 129.343 8.21347   3
   4  16  -1 124.027 8.59705   5
   4  16  -1 135.387 7.66423  10
   4  16  -1 124.632 7.71564   9
   4  16  -1 114.131 6.89959   7
  -4  16   1 127.837 6.15953  11
   4  16  -1 114.879 7.69127   4
  -4  16   1 117.504 3.99369   8
  -4  16   1 106.079 7.99900   7
   4  16  -1 121.588 8.46154   3
  -4  16   1 128.419 3.97340   8
   2 -16  -1 239.662 8.41182   4
  -2 -16   1 235.098 10.6408   5
   2 -16  -1 234.806 7.79542   8
   2 -16  -1 239.386 9.14078  10
  -2 -16   1 227.902 10.2727   8
   2 -16  -1 251.130 8.31239  11
  -2 -16   1 231.702 9.60523   3
   2 -16  -1 244.467 8.30145   6
  -2 -16   1 241.747 10.0139   6
  -2 -16   1 239.532 10.3131  10
   2 -16  -1 236.421 9.94295   5
   2 -16  -1 253.318 10.6387   7
  -2 -16   1 241.232 10.6701   8
   2  16  -1 258.463 10.4816  10
  -2  16   1 235.987 10.0734   5
   2  16  -1 232.024 10.0570   4
   2  16  -1 234.561 9.81960   3
  -2  16   1 251.321 10.4256   7
   2  16  -1 247.794 10.4063   8
   2  16  -1 242.512 10.1043   6
  -2  16   1 242.408 7.46951   8
   0 -16  -1 307.138 10.8914  10
   0 -16  -1 287.422 10.1638   4
   0 -16  -1 271.872 10.4060   3
   0 -16   1 282.799 8.78836   3
   0 -16  -1 285.022 8.62541   9
   0 -16  -1 302.347 10.0292  11
   0 -16   1 278.647 10.5149   4
   0 -16  -1 282.771 10.8766   5
   0 -16   1 288.028 10.7064  10
   0 -16   1 280.835 9.99338   8
   0 -16  -1 293.754 10.7039   8
   0 -16   1 276.975 9.99551   6
   0  16  -1 284.283 10.6417  10
   0  16   1 293.182 10.0884   4
   0  16   1 295.704 10.5412   3
   0  16   1 298.945 10.9078  10
   0  16   1 286.000 8.60319   9
   0  16  -1 304.915 9.93934   8
   0  16  -1 282.205 10.5266   5
   0  16  -1 291.036 10.0475   6
   0  16   1 286.802 8.43396   6
   0  16  -1 298.225 9.01492   3
   0  16   1 296.476 11.2312   5
   0  16  -1 272.376 10.6603   4
   0  16   1 288.417 10.3377   8
   0  16  -1 284.713 7.72530   9
   0  16  -1 306.917 9.05888   7
   2 -16   1 38.8732 3.59643   7
   2 -16   1 42.4054 3.15579   9
  -2 -16  -1 39.2727 4.63936   5
  -2 -16  -1 32.9111 4.51394   8
   2 -16   1 39.2690 3.40823  11
  -2 -16  -1 40.3048 4.55801   3
   2 -16   1 36.8630 2.86335  10
   2 -16   1 40.8776 3.02571   5
   2 -16   1 44.8714 3.63700   6
  -2 -16  -1 43.8791 4.06449   4
  -2 -16  -1 40.4115 4.35148  10
   2 -16   1 42.4129 3.80672   4
  -2 -16  -1 48.1267 4.15157  11
   2 -16   1 43.3751 3.13422   3
   2  16   1 42.5262 3.78545  11
  -2  16  -1 37.6382 3.01495   5
   2  16   1 45.5738 3.97475  10
  -2  16  -1 42.0613 2.95071  10
   2  16   1 45.0746 4.96473   8
   2  16   1 45.1009 4.04284   4
   2  16   1 41.5895 3.30884   9
   2  16   1 45.8412 4.19404   5
  -2  16  -1 39.6944 4.22950   7
   2  16   1 37.6858 3.49065   6
   4 -16   1 265.133 11.6236   9
  -4 -16  -1 250.935 12.3939  11
  -4 -16  -1 253.468 13.1204   8
   4 -16   1 246.171 11.4810   3
  -4 -16  -1 225.868 12.1382   4
   4 -16   1 243.499 11.7562   6
  -4 -16  -1 236.591 10.8008  10
   4 -16   1 231.519 10.7614  11
   4  16   1 231.012 10.6670  10
   4  16   1 261.193 11.9051   9
   4  16   1 255.683 12.0598   5
  -4  16  -1 241.686 10.9707  11
   4  16   1 233.348 12.5513   3
   6 -16   1 8.18221 3.71804   6
   6 -16   1 8.75978 2.65180   5
   6 -16   1 7.65007 3.90186   3
  -6 -16  -1 4.53458 3.65043  11
   6 -16   1 12.2555 2.68050   5
  -6 -16  -1 5.06919 3.59897   8
  -6 -16  -1 11.8525 3.62113  10
   6 -16   1 9.78162 4.10038   9
  -6  16  -1 7.35382 3.52056  11
   6  16   1 8.40109 3.75037   9
   6  16   1 11.7742 3.96011   5
   6  16   1 7.04921 4.20164   3
   7 -17  -1 2.05602 3.58179   3
   7 -17  -1 2.45533 3.48722   9
   7 -17  -1 2.21162 2.51801   4
  -7 -17   1 -2.8329 2.52626   8
  -7 -17   1 2.59431 3.12426  11
   7  17  -1 -0.6846 2.74306   5
   7  17  -1 -3.7301 3.17299   3
   7  17  -1 5.15498 2.57107  10
  -7  17   1 2.09108 2.43503  11
   7  17  -1 -0.9092 3.08543   9
   5 -17  -1 308.303 14.8370   3
  -5 -17   1 283.025 14.4796   4
  -5 -17   1 280.510 13.4775  10
   5 -17  -1 274.898 11.3896   4
   5 -17  -1 296.386 14.1361   9
  -5 -17   1 307.738 14.7766  11
   5 -17  -1 297.720 13.1127   4
   5 -17  -1 286.780 11.4483  11
  -5 -17   1 305.642 15.6651   8
   5  17  -1 283.178 12.8049  10
  -5  17   1 310.590 15.4091   7
   5  17  -1 295.255 14.1137   9
   5  17  -1 305.800 15.2723   5
   3 -17  -1 13.4199 2.16011  10
   3 -17  -1 14.9119 3.26935   3
   3 -17  -1 23.2446 3.93604   7
  -3 -17   1 18.2272 3.52148   3
  -3 -17   1 14.4070 3.21078   4
  -3 -17   1 17.0800 3.48082  11
   3 -17  -1 16.8642 3.18090   5
   3 -17  -1 16.6341 2.26926  11
   3 -17  -1 16.5266 2.35929   4
  -3 -17   1 15.7043 3.58201   8
  -3 -17   1 11.9109 2.95272  10
   3 -17  -1 15.0669 0.95791   8
  -3 -17   1 15.0404 3.52314   8
   3  17  -1 17.9585 2.70890   7
   3  17  -1 11.8624 3.15400   3
   3  17  -1 12.3388 3.01511   6
   3  17  -1 15.9494 3.71300   5
  -3  17   1 14.6730 3.15521   7
   3  17  -1 16.5981 3.12075   9
   3  17  -1 17.1323 3.43084   4
   3  17  -1 14.3680 2.98334  10
   1 -17  -1 853.306 25.6745   3
   1 -17  -1 857.991 24.6195   4
   1 -17  -1 877.861 24.6222   8
   1 -17  -1 862.583 22.5610   6
  -1 -17   1 862.504 25.1254   6
  -1 -17   1 844.955 25.9465   4
   1 -17  -1 843.600 23.7825   9
  -1 -17   1 845.861 26.2331  10
  -1 -17   1 856.149 25.8978   8
   1 -17  -1 836.080 25.5017  10
  -1 -17   1 846.104 26.3618   5
   1 -17  -1 854.960 26.1706   5
  -1  17   1 837.133 26.1242   5
   1  17  -1 867.317 25.8989   4
   1  17  -1 870.733 25.6110   8
  -1  17   1 876.694 25.7329   7
  -1  17   1 854.656 24.4645   4
   1  17  -1 856.029 24.7488   3
   1  17  -1 906.957 26.6773   5
   1  17  -1 862.621 26.2902  10
   1  17  -1 858.574 25.5252   6
  -1  17   1 863.274 24.0092   8
  -1 -17  -1 114.958 6.46798   5
   1 -17   1 116.360 6.04166   4
  -1 -17  -1 117.488 4.86651   9
  -1 -17  -1 125.142 6.45057  10
  -1 -17  -1 124.090 6.32824   4
   1 -17   1 118.912 6.69839  10
  -1 -17  -1 117.396 6.60973   8
   1 -17   1 106.659 5.71505  11
   1 -17   1 109.007 5.53686   7
   1 -17   1 118.209 5.58522   6
  -1 -17  -1 113.261 5.95371  11
   1 -17   1 121.616 4.43356   9
  -1 -17  -1 119.997 6.17371   3
   1 -17   1 115.081 4.78919   8
   1 -17   1 124.247 5.78034   5
  -1  17  -1 110.772 5.63781  10
  -1  17  -1 134.818 5.78094   7
   1  17   1 128.925 6.58624  10
   1  17   1 113.751 5.18443   6
  -1  17  -1 120.219 5.75992   5
   1  17   1 119.430 6.63391   5
   1  17   1 138.151 6.45711   4
   1  17   1 116.353 6.35282   8
  -1  17  -1 104.522 5.89794   4
   1  17   1 120.477 4.98540   9
   1  17   1 125.784 6.46501   3
  -1  17  -1 130.958 5.70932   6
   3 -17   1 196.318 7.08472  10
   3 -17   1 192.801 8.63892   3
   3 -17   1 192.772 8.89160  11
   3 -17   1 184.994 9.58169   7
   3 -17   1 216.238 9.50566   6
  -3 -17  -1 198.221 10.6287   8
  -3 -17  -1 178.328 9.65063   5
  -3 -17  -1 184.878 10.8610   8
  -3 -17  -1 189.762 9.82403  11
  -3 -17  -1 186.055 8.99182  10
  -3 -17  -1 195.454 10.0076   4
   3 -17   1 201.060 10.5591   4
   3 -17   1 192.776 7.80400   5
   3  17   1 184.787 9.53626  11
   3  17   1 188.264 9.76580   5
  -3  17  -1 184.867 9.87248  11
  -3  17  -1 193.318 9.62962   7
   3  17   1 198.187 9.07975   9
   3  17   1 208.101 10.4381   3
   3  17   1 185.728 9.14425  10
   3  17   1 181.398 9.74056   4
   3  17   1 190.877 9.51167   6
  -5 -17  -1 239.973 13.4365  11
   5 -17   1 250.247 13.1419   6
   5 -17   1 242.109 9.92323   5
   5 -17   1 253.119 12.7914   3
   5 -17   1 223.992 11.4289  11
  -5 -17  -1 234.551 11.5888  10
   5 -17   1 237.732 12.7053   9
  -5 -17  -1 249.515 14.4712   8
   5  17   1 244.679 12.7875   5
   5  17   1 234.293 13.7496   3
   5  17   1 255.050 13.0670   9
  -5  17  -1 258.212 12.2313  11
  -7 -17  -1 50.3044 9.19820   8
   7 -17   1 53.6886 8.16105   3
   7 -17   1 52.1979 8.04628   6
   7  17   1 46.3467 7.95249   9
   7  17   1 65.4545 9.51503   3
   7  17   1 49.9867 6.72821   5
  -7  17  -1 41.1713 6.21548  11
   6 -18  -1 201.594 9.96492   4
  -6 -18   1 213.057 12.7059   4
   6 -18  -1 194.577 9.57405   4
  -6 -18   1 223.496 14.1684   8
  -6 -18   1 196.828 12.5764  11
   6 -18  -1 199.822 12.4684   9
   6 -18  -1 192.069 9.66383  11
   6 -18  -1 207.069 12.8918   3
   6  18  -1 196.329 13.3344   3
   6  18  -1 202.285 12.3965   9
   6  18  -1 223.914 13.3848   5
  -6  18   1 192.975 13.1663   7
   6  18  -1 204.500 10.6882  10
  -6  18   1 206.895 9.99781  11
   4 -18  -1 72.0213 4.49046  11
   4 -18  -1 72.2342 5.84195   5
  -4 -18   1 63.0082 7.61515  10
   4 -18  -1 71.7669 4.81232   4
   4 -18  -1 68.3346 3.94029  10
  -4 -18   1 71.2318 6.22311  11
  -4 -18   1 67.4096 6.29932   4
  -4 -18   1 71.4937 8.00832   8
   4 -18  -1 75.2167 5.89861   9
   4 -18  -1 74.9057 6.36704   3
   4  18  -1 69.6564 5.16075   7
  -4  18   1 62.1440 7.07711   7
   4  18  -1 81.0011 6.06399   9
  -4  18   1 76.1700 4.61100  11
   4  18  -1 66.4696 5.97294   4
   4  18  -1 81.3461 8.69095   5
   4  18  -1 88.7752 7.20574   3
   4  18  -1 68.1037 5.66913  10
   2 -18  -1 2250.23 62.5433   7
   0 -18   1 1216.11 33.9382   8
   0  18   1 1209.39 34.6552   8
   0  18  -1 1244.94 33.9718   6
   0  18   1 1219.82 32.0655   6
   0  18   1 1213.26 34.1096   4
   0  18  -1 1200.02 35.2737   4
   2 -18   1 1785.91 48.3696  10
   2 -18   1 1755.27 48.0132   3
   2 -18   1 1826.96 49.5434  11
  -2 -18  -1 1729.64 49.5276   5
   2 -18   1 1812.93 49.9441   7
   2  18   1 1796.57 50.7547   4
   2  18   1 1748.30 51.1956   8
   2  18   1 1774.68 49.6606   6
   4 -18   1 268.320 11.7848   9
   4 -18   1 249.977 11.8794   6
  -4 -18  -1 251.368 13.6093   8
   4 -18   1 236.856 11.5409   4
  -4 -18  -1 251.935 12.5832   5
  -4 -18  -1 273.451 13.3365   4
  -4 -18  -1 269.096 11.8981  10
  -4 -18  -1 260.009 12.9757  11
   4 -18   1 253.454 11.2743  11
   4 -18   1 256.219 9.84222   5
   4 -18   1 249.459 11.4720   3
   4  18   1 242.923 12.9072   3
   4  18   1 243.721 12.2157   5
  -4  18  -1 243.246 12.6939   7
   4  18   1 271.174 11.7691  10
  -4  18  -1 253.986 11.4171  11
   4  18   1 243.979 11.7229   9
  -6 -18  -1 151.605 9.27949  10
  -6 -18  -1 177.511 12.0740  11
   6 -18   1 152.356 10.6249   3
   6 -18   1 175.128 10.6337   4
   6 -18   1 178.755 11.3133   9
  -6 -18  -1 158.115 12.0210   8
   6 -18   1 150.767 7.67702   5
   6 -18   1 151.200 10.9343   6
   6  18   1 166.223 12.3949   5
   6  18   1 169.591 12.2642   3
   6  18   1 149.523 10.8658   9
  -6  18  -1 182.539 10.5322  11
   7 -19  -1 95.0090 10.4490   9
  -7 -19   1 86.1458 9.76610  11
   7 -19  -1 87.1786 8.12289   6
   7 -19  -1 95.5309 6.57976   4
  -7 -19   1 93.8621 11.1613   8
   7 -19  -1 81.4821 9.97688   3
  -7  19   1 90.9033 6.42372  11
   7  19  -1 87.0045 6.70038  10
   7  19  -1 87.1001 10.5531   3
   7  19  -1 82.1022 10.0379   5
   5 -19  -1 164.402 10.5759   3
  -5 -19   1 162.001 9.93282  10
   5 -19  -1 166.525 8.03967  11
  -5 -19   1 173.480 11.6528   8
  -5 -19   1 186.047 12.7146  11
   5 -19  -1 173.673 5.59567  10
  -5 -19   1 160.074 10.5277   4
   5 -19  -1 165.690 8.09090   4
   5 -19  -1 180.471 10.2865   9
   5 -19  -1 169.755 5.50251  10
   5 -19  -1 151.078 9.35112   5
  -5  19   1 171.883 11.4233   7
   5  19  -1 171.190 11.3557   3
   5  19  -1 158.840 11.0003   5
   5  19  -1 177.815 9.68838  10
   5  19  -1 164.669 10.1357   9
   3 -19  -1 79.8110 4.50251   4
  -3 -19   1 79.4723 6.13849  10
  -3 -19   1 76.1352 6.35346   8
  -3 -19   1 71.3887 6.26484   5
  -3 -19   1 74.7686 6.46123   8
  -3 -19   1 85.5828 6.08578   3
   3 -19  -1 78.6311 5.85589   3
  -3 -19   1 76.8503 6.03014   4
   3 -19  -1 86.5738 5.80643   5
   3 -19  -1 73.1756 4.41342  10
   3 -19  -1 83.7570 4.38604  11
   3 -19  -1 81.1286 4.78558   6
   3 -19  -1 67.7791 5.89788   7
  -3 -19   1 77.4431 5.98043  11
   3  19  -1 73.4916 6.72869   4
   3  19  -1 71.5356 6.41533   5
  -3  19   1 86.0239 6.41442   7
   3  19  -1 82.0270 5.32280   9
   3  19  -1 74.4199 4.59564   7
   3  19  -1 76.9277 5.80804  10
   3  19  -1 71.9036 6.60366   6
   3  19  -1 74.4342 6.24544   3
   1 -19  -1 1150.01 33.0331  10
   1 -19  -1 1136.80 29.8267   6
  -1 -19   1 1166.48 33.0021   6
  -1 -19   1 1114.78 34.1571   5
  -1 -19   1 1168.56 33.7294   8
   1 -19  -1 1147.42 30.7889   9
  -1 -19   1 1118.51 34.0518  10
  -1 -19   1 1128.64 33.8318   8
   1 -19  -1 1175.23 32.1337   4
   1 -19  -1 1146.03 32.9459   3
   1  19  -1 1127.07 33.5325   4
   1  19  -1 1113.41 32.6679   6
  -1  19   1 1178.02 32.3266   4
  -1  19   1 1163.13 31.8448   8
   1  19  -1 1143.83 34.0601   5
  -1 -19  -1 1134.51 36.5962   8
   1 -19   1 1159.38 32.5030   6
  -1 -19  -1 1138.24 33.8903   4
   1 -19   1 1158.42 31.4520   8
  -1 -19  -1 1153.68 33.6952   3
   1 -19   1 1155.29 33.1583  11
  -1 -19  -1 1185.38 34.6002   5
   1 -19   1 1137.54 33.3699   4
   1 -19   1 1166.70 30.8893   3
  -1 -19  -1 1159.09 34.0472  10
   1 -19   1 1146.11 33.1189  10
   1 -19   1 1128.15 32.8135   5
  -1 -19  -1 1163.56 33.5975  11
   1 -19   1 1153.18 32.5691   7
  -1  19  -1 1160.20 32.2199   6
   1  19   1 1120.46 33.9230   8
  -1  19  -1 1140.08 33.0776  10
   1  19   1 1140.30 31.9649   6
   1  19   1 1147.44 33.5909   4
   1  19   1 1138.26 34.6512   5
  -1  19  -1 1160.86 33.7372   4
  -3 -19  -1 1292.39 39.5737   8
  -3 -19  -1 1171.58 37.4279   8
   3 -19   1 1199.16 33.3628  10
   3 -19   1 1251.35 36.1826   4
   3 -19   1 1185.27 34.9079   3
   3 -19   1 1226.23 35.6560  11
  -3 -19  -1 1258.11 38.0548  11
  -3 -19  -1 1219.53 36.8367  10
  -3 -19  -1 1231.56 38.0499   4
   3 -19   1 1160.61 36.7193   7
  -3 -19  -1 1214.98 37.9170   5
   3 -19   1 1189.94 34.2175   5
   3 -19   1 1208.97 35.8779   6
  -3 -19  -1 1233.71 38.0861   3
   3  19   1 1214.98 37.4264   5
   3  19   1 1251.54 37.8022   3
   3  19   1 1191.66 36.5622   6
   3  19   1 1213.39 36.5396  10
   3  19   1 1219.75 35.7997   9
   3  19   1 1182.72 37.1485   4
  -3  19  -1 1208.75 37.0527   7
  -3  19  -1 1196.27 35.7587  11
   5 -19   1 19.0932 4.07909   4
   5 -19   1 18.5825 4.40772   3
  -5 -19  -1 22.0045 5.29625   8
   5 -19   1 20.0281 3.08964   5
   5 -19   1 20.4352 4.70813   9
  -5 -19  -1 11.6688 4.03068  11
  -5 -19  -1 11.8003 4.30942   4
   5 -19   1 14.8453 3.42517  11
  -5 -19  -1 18.1356 3.88249  10
   5 -19   1 25.9566 4.85638   6
   5  19   1 12.5688 3.93611   9
   5  19   1 13.8905 4.72740   3
  -5  19  -1 21.9636 4.38829  11
   5  19   1 19.0649 4.80494   5
   6 -20  -1 141.433 7.88175  11
  -6 -20   1 151.972 10.8174  11
   6 -20  -1 150.786 11.0476   3
   6 -20  -1 155.274 8.37133   4
   6 -20  -1 158.715 10.6118   9
   6 -20  -1 147.744 8.08092   4
  -6 -20   1 143.599 10.9028   4
  -6 -20   1 180.177 12.5613   8
  -6  20   1 140.595 7.96298  11
  -6  20   1 122.505 10.6545   7
   6  20  -1 152.532 10.5311   9
   6  20  -1 142.353 9.16832  10
   6  20  -1 152.352 11.1127   5
   6  20  -1 144.708 11.5707   3
   4 -20  -1 128.454 6.55212   4
   4 -20  -1 127.725 6.46749  10
   4 -20  -1 125.799 6.25429  11
  -4 -20   1 113.471 8.00338  10
   4 -20  -1 130.768 7.98301   9
  -4 -20   1 141.163 8.86388  11
   4 -20  -1 134.125 8.07001   5
  -4 -20   1 129.564 9.34819   8
  -4 -20   1 116.237 8.30594   4
   4 -20  -1 119.303 7.19089   6
   4 -20  -1 128.893 8.41180   3
   4  20  -1 117.299 8.61295   3
   4  20  -1 126.426 8.08157  10
   4  20  -1 128.307 7.86226   9
   4  20  -1 139.396 7.35488   7
   4  20  -1 131.024 9.26366   5
  -4  20   1 133.813 9.04687   7
  -2 -20   1 323.919 14.0675   5
  -2 -20   1 342.853 14.2092   8
   2 -20  -1 346.408 13.3749   5
  -2 -20   1 360.307 14.0449  10
  -2 -20   1 331.008 13.0985   6
   2 -20  -1 346.172 12.4583  10
   2 -20  -1 336.833 10.8586   8
  -2 -20   1 354.414 13.7337  11
  -2 -20   1 349.040 13.7964   4
   2 -20  -1 339.523 11.4365  11
   2 -20  -1 352.347 10.9980   6
   2 -20  -1 345.475 11.7027   4
  -2 -20   1 335.719 12.7685   3
  -2 -20   1 328.115 13.7195   8
  -2  20   1 350.505 13.8876   5
   2  20  -1 354.453 13.0185   3
   2  20  -1 333.527 14.1803   5
   2  20  -1 347.950 11.6696   9
   2  20  -1 356.900 13.4889   6
   2  20  -1 343.400 13.6430   4
  -2  20   1 350.546 10.4015   8
   2  20  -1 334.847 13.6203  10
  -2  20   1 361.504 13.6953   7
   0 -20   1 5045.68 147.677   2
   0 -20  -1 5199.30 152.662   2
   0  20   1 5045.34 149.523   2
   0  20  -1 4999.47 149.399   2
   2 -20   1 205.722 8.55701  10
  -2 -20  -1 202.851 10.5863   8
  -2 -20  -1 193.201 10.0440   5
   2 -20   1 208.738 9.41973   4
   2 -20   1 214.183 9.52362   7
  -2 -20  -1 218.680 10.0095  10
   2 -20   1 196.055 8.37421   5
  -2 -20  -1 207.504 9.92771   8
  -2 -20  -1 206.852 10.0158   4
   2 -20   1 209.066 7.90206   9
   2 -20   1 207.372 9.10294  11
   2 -20   1 200.196 8.85158   6
   2 -20   1 203.963 8.07500   3
  -2 -20  -1 221.078 10.1086   3
  -2 -20  -1 211.440 9.93874  11
   2  20   1 221.105 8.54498   9
   2  20   1 190.383 9.58643   4
   2  20   1 221.076 10.5307   8
   2  20   1 217.094 10.1656   3
  -2  20  -1 219.193 8.94984   5
   2  20   1 197.608 8.88747   6
   2  20   1 223.302 10.3691   5
  -2  20  -1 226.391 8.61396  10
  -2  20  -1 199.217 9.20587   7
   2  20   1 214.802 9.99588  10
   4 -20   1 66.6951 5.71191   3
  -4 -20  -1 50.4753 6.59380  11
   4 -20   1 59.1940 4.37906   5
   4 -20   1 50.0011 5.83148   4
   4 -20   1 60.0453 6.11858  11
   4 -20   1 59.5682 5.67462   6
   4 -20   1 58.7773 2.89577  10
  -4 -20  -1 57.1435 7.11939   4
  -4 -20  -1 62.3367 8.01165   8
   4 -20   1 69.0949 5.62038   9
  -4 -20  -1 56.8509 5.40837  10
  -4 -20  -1 53.4582 6.72688   5
   4  20   1 65.2810 5.74219   9
   4  20   1 68.6847 6.37291   5
  -4  20  -1 71.3262 7.76290   7
  -4  20  -1 66.4547 5.32755  11
   4  20   1 60.2882 5.66873  10
   4  20   1 67.7078 7.70368   3
  -6 -20  -1 26.7561 5.79374  11
  -6 -20  -1 26.1568 6.31878   8
   6 -20   1 33.3940 5.96743   9
   6 -20   1 27.2471 5.53178   3
   6 -20   1 26.4048 5.11529   4
   6 -20   1 25.5437 5.42228   6
   6 -20   1 27.3635 3.69327   5
   6  20   1 27.8778 5.55793   5
   6  20   1 25.7521 5.33475   9
  -6  20  -1 28.7579 4.99941  11
   6  20   1 39.8580 7.36208   3
   7 -21  -1 43.8560 7.78958   9
   7  21  -1 33.1393 7.72908   9
  -5 -21   1 -0.3461 3.04749   4
   5 -21  -1 5.20019 2.04229  11
   5 -21  -1 8.67369 3.05717   5
   5 -21  -1 5.57471 1.24976  10
   5 -21  -1 8.23830 3.08624   6
  -5 -21   1 5.41968 3.72793   8
   5 -21  -1 6.57686 2.25938   4
   5 -21  -1 4.70518 2.78402   9
  -5 -21   1 3.29696 3.04840  11
   5 -21  -1 5.42799 3.05736   3
   5 -21  -1 6.81465 1.43159  10
   5  21  -1 3.23921 2.68991  10
   5  21  -1 7.52577 4.02709   3
   5  21  -1 2.00648 2.56580   9
  -5  21   1 0.85986 3.04664   7
   3 -21  -1 115.621 6.16834  11
  -3 -21   1 116.216 8.05390   8
  -3 -21   1 104.223 7.81398   8
   3 -21  -1 110.289 7.14594   3
   3 -21  -1 120.990 5.82498   4
   3 -21  -1 102.679 5.59900   6
  -3 -21   1 112.505 7.42653  11
   3 -21  -1 111.469 7.01465   5
  -3 -21   1 116.197 7.51412   3
  -3 -21   1 116.026 7.67299   4
  -3 -21   1 120.105 8.32910   5
   3 -21  -1 118.596 5.96909  10
   3  21  -1 114.783 5.76181   7
   3  21  -1 98.5749 7.07884   3
   3  21  -1 121.680 8.33133   5
  -3  21   1 125.747 7.94852   7
   3  21  -1 98.3126 6.97033   6
   3  21  -1 113.532 7.48559   4
   3  21  -1 94.8792 6.99214  10
   3  21  -1 111.062 6.33872   9
   1 -21  -1 1122.61 32.5762   3
   1 -21  -1 1116.83 33.3893   5
  -1 -21   1 1144.79 32.8929   6
  -1 -21   1 1102.15 34.2785   5
  -1 -21   1 1131.85 33.9273   4
   1 -21  -1 1114.18 29.2408   6
  -1 -21   1 1104.91 34.2001  10
   1 -21  -1 1149.20 31.8523   4
   1 -21  -1 1113.54 31.7975   8
  -1 -21   1 1133.94 33.9662   8
   1 -21  -1 1108.63 30.0196   9
   1 -21  -1 1106.36 32.6642  10
  -1  21   1 1133.85 31.7774   8
   1  21  -1 1116.33 33.3830   4
   1  21  -1 1102.05 33.6801   5
  -1  21   1 1178.91 36.2145   5
   1  21  -1 1123.11 29.7006   9
   1  21  -1 1119.15 31.6260   3
  -1  21   1 1154.35 32.3991   4
   1  21  -1 1094.45 32.3339   6
  -1  21   1 1150.66 33.6244   7
   1 -21   1 246.134 8.55872   8
  -1 -21  -1 221.440 9.76650   3
   1 -21   1 232.131 9.32004   7
   1 -21   1 229.660 9.13186   6
   1 -21   1 205.850 9.37985  11
   1 -21   1 259.250 10.2430  10
  -1 -21  -1 221.120 10.4372   5
  -1 -21  -1 249.396 10.5747  10
   1 -21   1 242.639 10.1226   4
   1 -21   1 239.656 8.28707   3
  -1 -21  -1 236.860 10.7544   8
  -1 -21  -1 232.667 11.0587  11
  -1 -21  -1 229.278 10.2407   4
   1 -21   1 236.140 7.30918   9
  -1 -21  -1 247.973 8.07670   9
   1 -21   1 240.758 8.59391   8
   1 -21   1 241.279 9.83361   5
  -1  21  -1 223.853 9.58170   5
   1  21   1 212.916 9.90159   3
  -1  21  -1 223.756 11.7830   6
   1  21   1 246.530 8.88848   6
   1  21   1 253.207 10.8023  10
   1  21   1 230.788 10.3382   8
   1  21   1 249.767 10.3508   4
  -1  21  -1 237.165 10.0794   4
  -1  21  -1 231.062 9.63681  10
   1  21   1 242.903 8.23181   9
   1  21   1 250.315 11.1722   5
  -1  21  -1 256.947 9.37664   7
   3 -21   1 806.722 25.0633   3
   3 -21   1 800.592 25.8669   6
  -3 -21  -1 836.797 27.5107  11
   3 -21   1 832.564 26.0051   4
  -3 -21  -1 811.126 27.6282   4
  -3 -21  -1 806.120 28.7629   8
   3 -21   1 798.236 27.0244   7
   3 -21   1 790.782 25.6896  11
  -3 -21  -1 807.609 27.6629   5
   3 -21   1 805.363 24.3000   5
   3 -21   1 812.594 23.7173  10
  -3 -21  -1 808.946 27.2203   3
  -3 -21  -1 795.083 26.7886  10
  -3 -21  -1 795.614 27.4517   8
   3  21   1 820.615 26.4408   6
   3  21   1 838.532 26.7727  10
   3  21   1 808.125 27.3222   5
   3  21   1 807.259 25.4156   9
   3  21   1 769.280 26.9955   4
  -3  21  -1 843.721 27.0030   7
   3  21   1 779.860 27.3778   3
   5 -21   1 266.446 13.4358   4
  -5 -21  -1 279.459 15.3667   4
   5 -21   1 299.975 11.6616   5
   5 -21   1 288.550 13.2579  11
  -5 -21  -1 292.087 13.8524  10
   5 -21   1 297.773 14.2967   9
  -5 -21  -1 264.512 15.7180   8
   5 -21   1 306.031 14.3563   3
  -5 -21  -1 293.205 15.3436  11
   5 -21   1 273.203 14.1484   6
  -5  21  -1 297.723 13.4962  11
   5  21   1 303.980 16.4848   9
   5  21   1 304.666 15.1889   5
   5  21   1 300.928 15.9819   3
  -6 -22   1 27.0743 5.71596  11
   6 -22  -1 35.6011 6.71360   3
  -6 -22   1 27.2330 5.63823   4
   6 -22  -1 26.9284 3.88055  11
   6 -22  -1 27.3606 4.09504   4
   6 -22  -1 34.5855 5.98823   9
  -6 -22   1 25.5661 6.54278   8
   6 -22  -1 27.4695 4.20247   4
   6  22  -1 42.3769 7.69220   3
   6  22  -1 37.8846 5.66506  10
  -6  22   1 23.8995 5.87326   7
   6  22  -1 27.4628 5.45268   9
   6  22  -1 18.4365 5.11242   5
  -4 -22   1 133.429 8.89862   4
   4 -22  -1 121.455 6.00697  10
   4 -22  -1 114.379 6.28028   4
   4 -22  -1 129.086 8.35185   3
   4 -22  -1 127.882 7.66480   9
  -4 -22   1 122.424 8.44062  10
   4 -22  -1 113.309 7.62415   5
  -4 -22   1 124.021 9.41646   8
   4 -22  -1 114.110 5.99679  11
   4 -22  -1 123.296 7.20512   6
  -4 -22   1 109.142 8.24254  11
   4  22  -1 111.667 7.73101  10
   4  22  -1 128.237 9.32771   5
   4  22  -1 109.440 7.30423   9
   4  22  -1 125.946 7.02637   7
   4  22  -1 114.709 8.59957   3
  -4  22   1 119.323 8.75270   7
   2 -22  -1 69.8628 4.07428  11
   2 -22  -1 60.6428 3.85612   9
  -2 -22   1 69.7216 5.42047  11
  -2 -22   1 71.2677 5.17491   6
   2 -22  -1 73.8190 5.39135   5
   2 -22  -1 68.9634 3.51211   6
  -2 -22   1 68.3802 5.44355   4
   2 -22  -1 64.9027 4.61323  10
  -2 -22   1 66.6844 5.66650   8
  -2 -22   1 65.0200 5.50899  10
   2 -22  -1 68.0040 4.24717   4
  -2 -22   1 60.3119 4.68284   3
  -2 -22   1 57.5100 5.24982   8
  -2 -22   1 64.0842 5.74263   5
   2 -22  -1 70.1365 3.71447   8
  -2  22   1 66.4200 4.26013   4
   2  22  -1 62.0314 4.82461   3
  -2  22   1 62.2235 5.36055   5
   2  22  -1 62.0291 5.57876   5
   2  22  -1 68.1197 3.98065   9
  -2  22   1 66.1002 3.18820   8
   2  22  -1 58.8089 4.86697   6
   2  22  -1 71.0404 5.46539   4
   2  22  -1 73.7651 5.67305  10
   0 -22  -1 407.224 14.5513   3
   0 -22  -1 431.944 11.8005   9
   0 -22  -1 418.127 14.6167   4
   0 -22  -1 419.588 15.3099  10
   0 -22   1 408.729 15.2304  10
   0 -22   1 428.527 14.3892   8
   0 -22   1 393.953 15.0594   5
   0 -22  -1 415.150 15.5207   5
   0 -22  -1 416.714 15.0322   8
   0 -22   1 419.598 12.9590   3
   0 -22   1 402.206 13.8641   6
   0 -22   1 413.758 15.2466   4
   0  22   1 420.841 15.7742   5
   0  22  -1 428.833 14.0865   6
   0  22  -1 386.505 16.2107  10
   0  22  -1 438.359 15.4057   5
   0  22   1 389.233 14.3071   8
   0  22   1 409.209 12.2791   6
   0  22  -1 404.776 13.0007   7
   0  22  -1 431.556 15.2799   4
   0  22   1 431.116 11.7622   9
   0  22   1 436.988 14.6495   4
   0  22   1 422.371 14.8648   3
   0  22   1 426.945 15.4881  10
   2 -22   1 137.215 7.37863  11
   2 -22   1 150.376 6.58271   3
  -2 -22  -1 134.548 7.96678  10
  -2 -22  -1 153.136 9.09411   8
  -2 -22  -1 164.223 8.48049  11
   2 -22   1 135.656 6.98696  10
  -2 -22  -1 144.615 8.17015   8
   2 -22   1 147.605 4.57302   8
  -2 -22  -1 152.538 8.45697   4
  -2 -22  -1 142.426 8.50817   5
   2 -22   1 155.776 7.96243   7
   2 -22   1 143.976 7.74256   4
   2 -22   1 147.972 7.17058   5
   2 -22   1 146.670 7.18515   6
   2 -22   1 149.056 6.22552   9
  -2 -22  -1 138.471 8.03153   3
   2 -22   1 138.173 4.63015   8
   2  22   1 152.737 8.68725   5
  -2  22  -1 157.472 7.75561   7
   2  22   1 153.090 6.83226   9
  -2  22  -1 133.123 6.84283  10
   2  22   1 140.186 8.17204   3
   2  22   1 146.637 7.32481   6
  -2  22  -1 138.368 7.21082   5
   2  22   1 143.181 8.10233   4
   2  22   1 144.550 8.23852  10
   4 -22   1 83.5286 7.28756  11
   4 -22   1 79.6213 6.32369   9
   4 -22   1 97.5914 6.77717   3
   4 -22   1 90.3321 4.33272  10
   4 -22   1 96.3725 5.70088   5
  -4 -22  -1 106.046 7.54262  10
   4 -22   1 87.0143 6.69563   4
  -4 -22  -1 96.5382 8.12668   4
   4 -22   1 103.445 7.18895   6
  -4 -22  -1 88.4608 7.68827  11
  -4 -22  -1 109.408 9.07017   8
   4  22   1 98.1308 7.77214   5
   4  22   1 96.5829 6.90499   9
  -4  22  -1 99.4048 7.85354   7
   4  22   1 76.8514 8.79241   3
   4  22   1 91.1003 7.09562  10
   6 -22   1 80.0841 7.13418   4
  -6 -22  -1 80.6926 9.70135  11
   6 -22   1 74.6155 8.69269   3
   6 -22   1 62.4861 7.91147   6
  -6 -22  -1 62.3574 9.21405   8
   6 -22   1 84.3215 9.07823   9
   6 -22   1 74.0214 5.12829   5
   6  22   1 59.4972 8.07270   9
   6  22   1 67.1688 8.53246   5
  -6  22  -1 59.4955 7.02916  11
   6  22   1 71.6055 9.76300   3
   5 -23  -1 5.99781 1.52810  10
   5 -23  -1 4.50272 2.00024  11
   5 -23  -1 -0.6595 1.72616   5
  -5 -23   1 7.29980 3.41630  11
  -5 -23   1 7.57306 3.59632   4
   5 -23  -1 2.62489 1.93563   4
   5 -23  -1 1.08506 1.79699   4
   5 -23  -1 4.19169 2.42605   6
   5 -23  -1 2.15574 2.93826   3
  -5 -23   1 6.05504 4.07213   8
   5 -23  -1 2.29254 2.49380   9
   5  23  -1 3.97978 3.65708   3
   5  23  -1 3.67324 2.70700  10
  -5  23   1 0.18109 2.71664   7
   5  23  -1 0.50307 2.82350   5
   5  23  -1 -0.0914 2.19955   9
   3 -23  -1 42.0942 3.55729   6
   3 -23  -1 48.0725 5.53700   5
  -3 -23   1 48.0823 6.07830  10
   3 -23  -1 43.6344 3.41876  11
  -3 -23   1 46.1245 6.07077   8
  -3 -23   1 42.2790 5.47220  11
   3 -23  -1 41.0658 3.78736  10
  -3 -23   1 39.1279 5.51460   4
  -3 -23   1 44.2933 6.15460   8
  -3 -23   1 45.7264 6.32485   5
   3 -23  -1 46.7237 3.68386   4
   3  23  -1 54.1281 5.99352  10
   3  23  -1 49.7405 6.59003   5
   3  23  -1 39.5019 4.37915   9
   3  23  -1 51.4374 5.97617   4
   3  23  -1 42.3353 5.69156   6
   3  23  -1 37.4980 3.49449   7
   3  23  -1 49.3403 5.76673   3
  -3  23   1 50.9605 6.15112   7
   1 -23  -1 634.307 17.6364   9
   1 -23  -1 623.682 20.6068  10
   1 -23  -1 627.091 19.7028   4
  -1 -23   1 635.802 21.8179  10
   1 -23  -1 620.904 21.0136   8
   1 -23  -1 642.636 17.0421   6
  -1 -23   1 652.525 21.5488   8
  -1 -23   1 619.999 21.7488   5
   1 -23  -1 629.715 20.3519   3
  -1 -23   1 656.079 21.5593   4
  -1 -23   1 645.436 19.6022   3
   1 -23  -1 632.346 21.2067   5
  -1 -23   1 613.247 20.1303   6
  -1 -23   1 641.010 21.1885   8
  -1  23   1 628.602 20.9168   7
   1  23  -1 621.263 21.3458  10
   1  23  -1 641.488 21.4021   4
   1  23  -1 616.223 17.1938   9
   1  23  -1 596.149 19.9765   6
  -1  23   1 623.123 19.8675   4
  -1  23   1 638.020 19.3268   8
   1  23  -1 636.507 17.1518   9
   1  23  -1 626.556 21.6041   5
  -1  23   1 623.643 21.5997   5
   1  23  -1 619.298 19.4676   3
   1 -23   1 85.7406 5.76365   4
   1 -23   1 85.6895 5.37956  11
   1 -23   1 85.6868 4.48322   8
   1 -23   1 87.5552 4.97881   6
  -1 -23  -1 81.6132 5.49188  11
  -1 -23  -1 82.1629 5.61569   3
   1 -23   1 82.4424 3.12891   9
   1 -23   1 79.6265 4.18399   3
   1 -23   1 83.1141 5.55546   5
  -1 -23  -1 90.9564 5.90042   4
   1 -23   1 78.9359 5.53897  10
  -1 -23  -1 82.8087 3.87818   9
  -1 -23  -1 73.7978 5.81404   8
  -1 -23  -1 75.0674 5.66349  10
  -1 -23  -1 83.9931 6.18802   5
   1 -23   1 83.0976 4.49069   8
   1  23   1 77.9202 5.61520   8
   1  23   1 85.3197 4.03689   9
  -1  23  -1 85.7795 4.82095   6
   1  23   1 85.0748 6.29683   5
  -1  23  -1 85.4124 5.64274   5
  -1  23  -1 81.3149 4.93437   7
  -1  23  -1 88.7621 5.56533  10
   1  23   1 77.1218 4.51562   6
   1  23   1 84.7564 6.03602  10
   1  23   1 87.2547 5.72755   4
  -1  23  -1 84.8355 5.66084   4
  -3 -23  -1 559.873 21.5353   5
  -3 -23  -1 563.192 21.1789  11
   3 -23   1 594.653 20.3543   4
   3 -23   1 568.337 18.5160  10
  -3 -23  -1 571.944 21.5447   4
  -3 -23  -1 514.655 20.2246  10
   3 -23   1 587.846 20.3379   9
   3 -23   1 586.805 19.9598   6
   3 -23   1 536.163 19.6601  11
  -3 -23  -1 567.017 21.3126   8
   3 -23   1 562.551 18.7897   5
   3 -23   1 571.741 19.1421   3
  -3 -23  -1 583.348 22.6201   8
   3  23   1 603.779 21.8389   3
   3  23   1 551.882 20.8413  10
   3  23   1 591.478 19.5581   9
   3  23   1 596.130 21.7562   5
   3  23   1 547.997 22.2018   6
  -3  23  -1 594.699 20.7405   7
  -5 -23  -1 95.7336 8.96647   4
   5 -23   1 90.9734 7.57118   4
  -5 -23  -1 110.087 9.24877  11
   5 -23   1 108.323 8.52330   6
  -5 -23  -1 122.330 10.3484   8
   5 -23   1 105.734 7.95207   3
   5 -23   1 110.645 6.36895   5
   5 -23   1 113.343 8.08537   9
   5  23   1 111.817 10.3019   5
  -5  23  -1 111.420 7.74525  11
   5  23   1 98.8101 9.25118   3
  -6 -24   1 41.9454 6.87674  11
   6 -24  -1 38.8441 6.52554   9
   6 -24  -1 31.1092 4.27366   4
   6 -24  -1 31.5509 4.56748   4
  -6 -24   1 41.2389 7.36693   4
   6 -24  -1 24.1950 5.39221   3
   6 -24  -1 32.2777 4.26313  11
  -6 -24   1 42.7906 7.80162   8
   6  24  -1 49.2082 8.10311   5
   6  24  -1 41.1152 6.59069   9
   6  24  -1 42.1834 7.47998   3
   4 -24  -1 131.169 6.61308  10
   4 -24  -1 129.390 6.51512  11
  -4 -24   1 123.390 9.54611   8
   4 -24  -1 128.460 7.34030   6
   4 -24  -1 144.535 7.07490   4
  -4 -24   1 100.664 8.25649   4
   4 -24  -1 127.919 8.52495   3
  -4 -24   1 125.135 8.88411  11
   4 -24  -1 112.321 7.57047   9
   4 -24  -1 127.233 8.26469   5
   4  24  -1 137.691 9.34339   3
   4  24  -1 128.478 7.99776   9
   4  24  -1 116.862 8.24418  10
   4  24  -1 121.819 9.44496   5
   4  24  -1 128.081 7.14863   7
  -4  24   1 125.206 9.05331   7
  -2 -24   1 116.992 7.42705   4
   2 -24  -1 102.872 6.94453   5
   2 -24  -1 104.976 5.52049  11
  -2 -24   1 107.740 7.08479  11
  -2 -24   1 113.304 6.57331   3
  -2 -24   1 106.292 7.26029   8
   2 -24  -1 114.412 4.82284   6
  -2 -24   1 102.141 6.65054   6
  -2 -24   1 110.304 7.61450  10
  -2 -24   1 110.628 7.80648   5
   2 -24  -1 112.513 5.15262   8
   2 -24  -1 106.524 5.28165   9
   2 -24  -1 112.410 6.48523  10
   2 -24  -1 116.088 5.91129   4
  -2 -24   1 105.054 7.53372   8
   2  24  -1 112.114 7.71920   3
   2  24  -1 110.455 7.33424  10
  -2  24   1 109.081 5.98471   4
  -2  24   1 120.990 7.47563   5
   2  24  -1 103.500 7.15854   4
  -2  24   1 112.770 7.14514   7
   2  24  -1 120.800 6.99015   6
   2  24  -1 103.805 7.55170   5
   2  24  -1 114.183 5.30737   9
   0 -24  -1 727.592 24.7783   4
   0 -24  -1 713.041 24.5892   5
   0 -24   1 731.254 23.9162   4
   0 -24  -1 780.829 24.5229  10
   0 -24  -1 749.588 19.8997   9
   0 -24  -1 759.245 23.0836  11
   0 -24   1 725.578 24.3844  10
   0 -24  -1 758.578 24.0243   8
   0 -24   1 739.747 21.5005   3
   0 -24   1 772.263 23.3566   8
   0 -24   1 741.669 22.5414   6
   0 -24  -1 738.815 23.2987   3
   0 -24   1 734.017 24.1860   5
   0 -24   1 768.288 23.2294   8
   0  24   1 733.972 24.7299   5
   0  24   1 750.344 24.4477  10
   0  24   1 727.752 23.4422   4
   0  24  -1 717.370 24.0897   4
   0  24  -1 751.078 24.1318  10
   0  24  -1 756.116 21.6734   7
   0  24  -1 741.304 22.6113   6
   0  24  -1 760.135 24.3525   5
   0  24   1 732.724 20.7349   6
   0  24   1 754.322 23.3851   8
   2 -24   1 472.999 14.9871   3
  -2 -24  -1 441.428 17.1786   3
   2 -24   1 452.317 13.0915   8
  -2 -24  -1 438.572 17.5781  10
   2 -24   1 474.836 16.8870   7
   2 -24   1 461.609 12.9826   8
  -2 -24  -1 479.062 17.5644  11
   2 -24   1 467.682 15.9933   6
   2 -24   1 457.671 16.1525   5
   2 -24   1 451.407 16.4864  11
  -2 -24  -1 469.975 18.1698   5
  -2 -24  -1 454.570 17.4831   8
   2 -24   1 446.707 16.7873   4
   2 -24   1 466.233 14.4360   9
  -2 -24  -1 438.060 17.4960   4
   2 -24   1 456.428 16.2032  10
  -2 -24  -1 469.416 18.7148   8
  -2  24  -1 484.264 16.6785   7
   2  24   1 455.438 17.5254   4
   2  24   1 445.884 16.1127   6
   2  24   1 441.816 17.3724   3
   2  24   1 468.279 18.2034   5
   2  24   1 478.112 17.8524  10
   2  24   1 468.865 15.3009   9
  -2  24  -1 454.617 16.3327   5
  -2  24  -1 461.508 16.0116  10
  -4 -24  -1 403.717 17.9476   4
   4 -24   1 401.481 16.0321   3
   4 -24   1 437.222 16.8402   6
   4 -24   1 416.514 16.4503   4
   4 -24   1 388.676 16.0165  11
   4 -24   1 398.912 15.6444   9
   4 -24   1 398.621 13.2158  10
  -4 -24  -1 389.056 17.8607  11
  -4 -24  -1 397.888 19.0870   8
   4 -24   1 398.745 14.6071   5
   4  24   1 396.842 16.3693   9
   4  24   1 419.402 17.1389  10
  -4  24  -1 400.386 17.5263   7
   4  24   1 388.160 17.8649   5
   4  24   1 428.432 18.4898   3
   6 -24   1 10.8156 3.98623   3
   6 -24   1 5.31595 3.18758   9
   6 -24   1 5.30613 2.94551   4
   6 -24   1 4.56138 2.95497   6
  -6 -24  -1 8.25547 4.29927   4
  -6 -24  -1 -0.3851 3.39658   8
  -6 -24  -1 6.97946 4.07432  11
   6  24   1 7.07938 4.71774   3
   6  24   1 3.30877 2.92607   5
   6  24   1 6.54816 3.39416   9
   5 -25  -1 43.4807 4.54742  11
   5 -25  -1 48.8433 4.40573   4
  -5 -25   1 49.0996 7.06092  11
   5 -25  -1 35.3749 6.04900   5
   5 -25  -1 40.8028 3.27894  10
   5 -25  -1 53.9766 6.40372   6
   5 -25  -1 36.6409 6.14681   3
   5 -25  -1 57.3372 6.93101   9
  -5 -25   1 36.9579 7.70054   8
  -5 -25   1 49.6496 7.30352   4
   5  25  -1 40.9664 6.80438   3
   5  25  -1 62.3662 8.57114   5
  -5  25   1 41.8184 7.01049   7
   5  25  -1 41.6685 6.00429   9
   5  25  -1 51.1651 6.70796  10
   3 -25  -1 413.699 16.7151   5
  -3 -25   1 405.343 16.5098   3
  -3 -25   1 456.850 17.8570   4
  -3 -25   1 406.024 17.7780   8
   3 -25  -1 431.117 15.4500  10
   3 -25  -1 431.177 14.8240   4
  -3 -25   1 430.085 17.2773  11
  -3 -25   1 403.208 17.4571  10
  -3 -25   1 426.517 18.4031   8
   3 -25  -1 422.261 14.4682  11
   3 -25  -1 432.085 14.4671   6
  -3  25   1 418.313 17.2684   7
   3  25  -1 405.862 16.8099   3
   3  25  -1 444.006 18.5209   5
   3  25  -1 451.960 17.5982  10
   3  25  -1 427.829 17.2001   6
   3  25  -1 449.258 15.3607   9
   1 -25  -1 47.7696 3.94412   8
   1 -25  -1 48.3421 2.32666   6
   1 -25  -1 55.3470 4.64744  10
   1 -25  -1 45.1750 4.13591   3
   1 -25  -1 45.1331 3.92111   4
  -1 -25   1 45.1628 5.25587   8
   1 -25  -1 54.2020 4.84934   5
   1 -25  -1 46.5970 2.57179   9
  -1 -25   1 51.2394 4.76295   4
  -1 -25   1 45.6308 5.66012  10
  -1 -25   1 46.9680 4.09156   6
  -1 -25   1 45.1446 5.59063   5
  -1 -25   1 46.9208 4.41914   8
  -1 -25   1 49.1784 3.85601   3
   1  25  -1 53.7967 2.28712   9
   1  25  -1 53.0428 4.95030  10
  -1  25   1 48.2516 5.13124   7
  -1  25   1 49.5550 4.02348   4
   1  25  -1 48.4421 4.14224   6
   1  25  -1 53.0160 4.79214   4
  -1  25   1 49.9745 5.74482   5
   1  25  -1 52.8635 2.33062   9
   1  25  -1 55.0243 6.11612   5
  -1  25   1 53.0273 3.74863   8
   1  25  -1 50.4922 3.98450   3
   1 -25   1 405.181 15.4512   4
   1 -25   1 417.885 11.2448   9
  -1 -25  -1 408.050 16.1313  10
  -1 -25  -1 428.738 15.7112   8
   1 -25   1 422.198 15.1380  11
   1 -25   1 414.847 14.1733   6
   1 -25   1 415.600 13.6887   8
  -1 -25  -1 448.707 16.1618   4
   1 -25   1 420.883 13.1988   3
  -1 -25  -1 439.030 16.7559   8
   1 -25   1 409.964 15.4050  10
  -1 -25  -1 406.681 15.5071  11
   1 -25   1 422.343 15.3649   5
  -1 -25  -1 421.013 15.4486   3
   1 -25   1 416.546 13.7907   8
  -1 -25  -1 418.444 16.7361   5
  -1  25  -1 410.028 15.5899   4
   1  25   1 401.761 16.5786   5
   1  25   1 403.773 15.6065   4
   1  25   1 400.448 15.5387   3
   1  25   1 405.135 16.1902  10
  -1  25  -1 409.958 14.3319   7
  -1  25  -1 404.820 17.0371   5
  -1  25  -1 422.510 15.4105  10
  -1  25  -1 406.888 14.0955   6
   1  25   1 402.478 12.6544   9
   1  25   1 425.249 14.7043   6
  -3 -25  -1 4.24615 2.55936  11
   3 -25   1 1.01074 1.85533   3
   3 -25   1 -0.7309 1.51046  11
   3 -25   1 2.18187 1.70483   9
  -3 -25  -1 0.26105 2.15287   4
   3 -25   1 -1.1198 1.59764   6
   3 -25   1 -1.6505 1.62195   4
  -3 -25  -1 4.21600 2.64699   8
  -3 -25  -1 2.06132 2.39282   8
   3 -25   1 2.53991 1.91031   5
  -3 -25  -1 0.98783 1.94852  10
   3 -25   1 5.84437 2.04215  10
   3  25   1 4.98397 2.66773  10
   3  25   1 -0.2737 1.95702   6
   3  25   1 -0.4396 2.07323   3
   3  25   1 2.22041 2.03288   9
  -3  25  -1 1.51952 2.29787   7
   3  25   1 2.43698 2.49779   5
   5 -25   1 306.425 14.4210   3
  -5 -25  -1 306.037 16.3682  11
   5 -25   1 311.815 14.9244   6
   5 -25   1 307.540 12.2342   5
   5 -25   1 310.342 14.4502   4
  -5 -25  -1 308.454 16.3729   4
   5 -25   1 317.261 14.4755   9
   5  25   1 316.976 16.6613   3
   5  25   1 303.256 15.8095   5
   5  25   1 259.569 16.0967   9
  -6 -26   1 88.1904 10.3142  11
  -6 -26   1 124.057 10.1030   4
   6 -26  -1 101.308 8.52631   9
   6 -26  -1 107.433 6.68375   4
  -6 -26   1 122.695 11.0596   8
   6 -26  -1 114.661 9.40027   3
   6  26  -1 117.327 10.1752   5
   6  26  -1 117.486 8.79057  10
   6  26  -1 89.4906 8.34331   9
   6  26  -1 87.8832 10.5659   3
  -6  26   1 85.0243 10.4899   7
  -4 -26   1 320.878 16.6566   8
   4 -26  -1 334.492 13.1934   6
   4 -26  -1 366.693 15.3996   3
  -4 -26   1 338.920 16.1268   4
   4 -26  -1 330.663 12.8260   4
   4 -26  -1 325.632 12.7351  10
   4 -26  -1 331.940 13.7525   9
   4 -26  -1 325.670 14.7036   5
   4 -26  -1 325.517 12.4391  11
   4  26  -1 364.735 17.0124   5
   4  26  -1 333.364 12.9965   7
   4  26  -1 350.716 15.5779  10
   4  26  -1 334.004 13.9986   9
  -4  26   1 319.100 15.7610   7
   4  26  -1 333.788 15.6717   3
  -2 -26   1 84.0670 6.77670   8
  -2 -26   1 80.7246 5.84836   6
   2 -26  -1 88.9685 5.24791   4
   2 -26  -1 79.9869 3.86274   6
   2 -26  -1 85.0505 3.99543   8
  -2 -26   1 83.1751 5.68385   3
   2 -26  -1 83.6723 4.43946   9
  -2 -26   1 82.6851 6.97779   5
   2 -26  -1 78.7854 4.84338  11
   2 -26  -1 76.3277 6.01483   5
  -2 -26   1 79.4074 6.57544  10
   2 -26  -1 78.2198 5.72366  10
  -2 -26   1 83.5329 6.34256  11
  -2 -26   1 83.0861 6.50254   4
  -2 -26   1 79.0932 6.42362   8
   2  26  -1 92.4233 6.64236   4
   2  26  -1 74.9403 4.21435   9
   2  26  -1 56.7619 6.55191  10
  -2  26   1 75.8713 6.07027   7
  -2  26   1 73.3339 5.01737   4
   2  26  -1 80.0839 6.78749   5
   2  26  -1 76.3442 5.88969   6
   2  26  -1 88.3086 5.89767   3
  -2  26   1 76.8588 6.43130   5
   0 -26  -1 178.370 9.69539   5
   0 -26   1 179.978 9.26163   4
   0 -26   1 184.409 9.56998   5
   0 -26  -1 191.318 9.01940   4
   0 -26   1 193.178 7.59830   3
   0 -26  -1 189.641 5.65131   9
   0 -26  -1 177.749 9.37969  10
   0 -26   1 178.578 8.59469   8
   0 -26   1 186.790 9.62069  10
   0 -26  -1 204.838 9.59758   8
   0 -26  -1 182.885 8.73849   3
   0 -26  -1 190.379 9.76371  11
   0 -26   1 188.133 8.25724   6
   0 -26   1 200.579 9.00287   8
   0  26  -1 197.301 9.59053  10
   0  26   1 199.326 10.1779   5
   0  26   1 190.970 6.86011   6
   0  26  -1 187.088 9.37861   4
   0  26  -1 191.382 7.56309   7
   0  26  -1 197.106 8.36785   6
   0  26   1 180.212 8.70200   8
   0  26   1 204.509 9.15949   4
   0  26   1 206.935 10.0310  10
   0  26  -1 187.439 9.58940   5
   2 -26   1 1030.36 27.5053   8
   2 -26   1 1024.33 29.4932   3
   2 -26   1 1014.76 31.6904   4
   2 -26   1 1001.46 31.6215  11
   2 -26   1 1045.53 27.6690   8
  -2 -26  -1 1013.95 32.4734   8
   2 -26   1 1051.04 33.6656   7
   2 -26   1 1038.90 31.0701   5
  -2 -26  -1 1008.21 32.7319   4
   2 -26   1 1029.02 31.2038  10
  -2 -26  -1 1051.68 32.5946  11
   2 -26   1 1022.71 30.5105   6
   2 -26   1 1057.82 28.5829   9
  -2 -26  -1 1067.73 34.1867   8
  -2 -26  -1 993.765 33.4734   5
  -2 -26  -1 959.785 32.6747  10
  -2  26  -1 1052.77 30.9472  10
   2  26   1 1022.81 32.6372   3
   2  26   1 1030.60 33.6066   5
   2  26   1 1005.56 32.8369  10
   2  26   1 958.619 32.5655   4
   2  26   1 997.379 30.8608   6
   2  26   1 1024.66 29.6064   9
   4 -26   1 329.878 14.4909  11
   4 -26   1 336.180 13.3667   5
   4 -26   1 368.474 15.1540   4
   4 -26   1 352.934 14.3064   3
  -4 -26  -1 318.244 16.3338  11
  -4 -26  -1 376.147 18.3458   8
  -4 -26  -1 340.740 16.6412   4
   4 -26   1 346.641 14.0481   9
   4 -26   1 335.321 14.9414   6
   4  26   1 343.862 16.3276   5
   4  26   1 342.996 15.7381  10
  -4  26  -1 361.655 16.2943   7
   4  26   1 361.390 17.1868   3
   4  26   1 333.439 14.6317   9
  -6 -26  -1 8.77790 4.90843   8
   6 -26   1 17.7102 4.65358   4
  -6 -26  -1 19.0450 5.80544   4
   6 -26   1 8.55524 3.82959   6
   6 -26   1 15.2844 4.72095   3
   6 -26   1 20.1965 5.01131   9
  -6 -26  -1 11.1739 4.65856  11
   6  26   1 12.4348 4.83151   5
   6  26   1 16.9532 4.77272   9
   6  26   1 11.1072 5.13020   3
   5 -27  -1 10.0268 2.69190   4
   5 -27  -1 9.85289 2.29245  10
  -5 -27   1 9.32070 4.14878   4
  -5 -27   1 5.47817 3.62031   8
   5 -27  -1 8.85824 3.01127   6
  -5 -27   1 6.99693 3.52622  11
   5 -27  -1 10.0461 3.18013   9
   5 -27  -1 8.18191 2.40734  11
   5  27  -1 7.64804 3.93547   5
   5  27  -1 6.34353 2.95638   9
   5  27  -1 12.1319 4.49418   3
  -5  27   1 13.8307 4.58942   7
  -3 -27   1 881.288 29.8860   3
   3 -27  -1 895.939 27.3806  11
  -3 -27   1 941.655 31.2177   4
  -3 -27   1 917.341 32.0471   8
   3 -27  -1 935.846 29.1954   9
  -3 -27   1 890.500 31.6339   8
   3 -27  -1 897.831 28.5910  10
   3 -27  -1 929.513 27.6794   4
   3 -27  -1 935.632 30.1072   5
  -3 -27   1 938.300 30.8984  11
   3 -27  -1 907.811 26.7790   6
  -3  27   1 929.106 30.8988   7
   3  27  -1 894.849 30.5177  10
   3  27  -1 937.341 27.8703   9
   3  27  -1 925.140 31.8658   5
   3  27  -1 875.875 30.2914   6
   3  27  -1 925.162 30.0205   3
  -1 -27   1 325.560 14.3979   5
  -1 -27   1 353.140 13.1161   6
  -1 -27   1 346.360 14.1924   4
   1 -27  -1 331.578 13.4767  10
   1 -27  -1 326.418 12.8001   3
   1 -27  -1 332.665 13.8385   5
   1 -27  -1 313.490 12.4110   8
  -1 -27   1 348.000 14.2204   8
  -1 -27   1 330.621 13.7164   8
   1 -27  -1 337.371 9.55983   6
  -1 -27   1 317.321 14.3264  10
   1 -27  -1 325.424 11.7272   8
   1 -27  -1 317.323 11.3986   9
  -1 -27   1 338.120 12.2351   3
  -1  27   1 308.544 12.6068   4
   1  27  -1 327.201 12.6095   6
   1  27  -1 307.791 13.6165   4
   1  27  -1 323.807 9.10359   9
   1  27  -1 346.942 14.1842  10
  -1  27   1 321.517 14.3313   5
   1  27  -1 318.488 9.00849   9
  -1  27   1 334.245 13.4232   7
   1  27  -1 321.272 12.1936   3
   1  27  -1 320.509 14.1568   5
   1  27  -1 318.613 10.8947   7
  -1 -27  -1 211.303 10.0917   8
   1 -27   1 208.222 8.93227   6
  -1 -27  -1 210.518 10.6665  10
  -1 -27  -1 194.713 9.73346   3
   1 -27   1 213.179 10.2329  10
   1 -27   1 206.992 10.0163   5
  -1 -27  -1 215.453 11.0855   5
   1 -27   1 211.181 8.68529   8
   1 -27   1 208.194 8.59983   8
   1 -27   1 227.045 10.4003   4
  -1 -27  -1 218.555 11.0751   8
   1 -27   1 203.583 8.06794   3
  -1 -27  -1 216.697 10.1240  11
  -1 -27  -1 208.023 10.2759   4
  -1  27  -1 220.598 10.3348   4
  -1  27  -1 205.213 8.97210   7
   1  27   1 205.011 10.2692   4
   1  27   1 217.223 7.40769   9
   1  27   1 212.235 10.7945  10
  -1  27  -1 222.903 10.3157   5
   1  27   1 208.274 10.2566   3
   1  27   1 214.136 8.60529   6
  -1  27  -1 213.980 10.0647  10
  -1  27  -1 201.201 8.64588   6
   1  27   1 212.317 11.1491   5
  -3 -27  -1 383.740 17.0022   4
   3 -27   1 381.672 15.0273  11
  -3 -27  -1 386.418 16.6178  11
   3 -27   1 390.921 15.4631   4
   3 -27   1 385.378 13.5833   9
   3 -27   1 371.366 14.1967  10
   3 -27   1 382.627 14.3722   5
   3 -27   1 383.156 14.7117   6
  -3 -27  -1 368.577 17.7712   8
   3  27   1 358.894 16.4398   3
   3  27   1 347.917 15.2316   6
  -3  27  -1 388.015 14.8630   5
  -3  27  -1 369.097 15.8596   7
   3  27   1 381.066 14.3932   9
   3  27   1 373.922 16.4692  10
   3  27   1 364.271 16.8005   5
  -5 -27  -1 138.973 10.7179   4
   5 -27   1 109.457 8.11522   9
   5 -27   1 131.807 8.96712   4
   5 -27   1 141.178 9.40634   6
   5 -27   1 127.255 7.29725   5
  -5 -27  -1 144.110 10.8454  11
   5 -27   1 115.548 8.58681   3
  -5 -27  -1 133.284 11.3627   8
   5  27   1 130.120 9.14889   9
   5  27   1 145.247 10.6779   5
   5  27   1 126.735 10.6277   3
  -6 -28   1 3.99011 3.39863   4
   6 -28  -1 -0.2141 2.24819   9
  -6 -28   1 -4.6346 2.66125   8
   6 -28  -1 -1.0337 2.28023   6
   6 -28  -1 0.40882 1.97655   4
   6 -28  -1 -0.6647 3.06959   3
  -6 -28   1 -2.0034 3.14154  11
  -6  28   1 -2.7229 2.74977   7
   6  28  -1 2.19815 2.84129  10
   6  28  -1 1.74472 3.29612   5
   6  28  -1 0.25373 3.62256   3
   6  28  -1 3.11042 2.87790   9
   4 -28  -1 567.732 18.9009   6
   4 -28  -1 562.004 21.5137   3
  -4 -28   1 542.972 22.6982  11
   4 -28  -1 555.944 19.8669   9
   4 -28  -1 565.348 18.5092  11
  -4 -28   1 580.870 24.1399   8
   4 -28  -1 564.842 18.8677   4
  -4 -28   1 560.879 22.9795   4
   4 -28  -1 545.781 21.1309   5
   4 -28  -1 554.214 19.0068  10
   4  28  -1 548.928 19.8685   9
   4  28  -1 531.193 18.6587   7
   4  28  -1 518.037 21.6437   3
   4  28  -1 540.909 21.8293  10
   4  28  -1 564.328 23.5129   5
  -4  28   1 572.111 22.7216   7
   2 -28  -1 270.924 12.1568   3
   2 -28  -1 295.915 10.6030   8
  -2 -28   1 279.300 12.0477   3
   2 -28  -1 289.076 11.2276  11
   2 -28  -1 289.395 9.90529   8
  -2 -28   1 300.577 12.6430   6
  -2 -28   1 277.758 13.4029   8
   2 -28  -1 295.459 10.1913   9
   2 -28  -1 287.541 12.9366   4
   2 -28  -1 276.973 12.3632  10
   2 -28  -1 295.777 9.44809   6
  -2 -28   1 295.686 14.0225   8
  -2 -28   1 282.005 13.1759  11
  -2 -28   1 306.821 15.6527  10
   2 -28  -1 287.443 13.0980   5
  -2 -28   1 272.270 13.2448   4
   2  28  -1 275.038 12.3913   6
   2  28  -1 304.933 10.0255   9
  -2  28   1 287.818 13.4826   5
  -2  28   1 286.575 11.6742   4
   2  28  -1 291.982 14.1314   5
   2  28  -1 286.753 13.4694  10
  -2  28   1 291.390 13.0624   7
   2  28  -1 290.898 12.3857   3
   0 -28  -1 453.459 15.6768   8
   0 -28  -1 412.140 16.9585   5
   0 -28   1 409.449 16.2763   4
   0 -28   1 416.473 18.7229  10
   0 -28   1 430.731 15.7035   8
   0 -28   1 425.295 15.4757   8
   0 -28  -1 420.843 15.4688  11
   0 -28  -1 430.318 16.3788   8
   0 -28  -1 429.326 15.9910   4
   0 -28  -1 403.791 15.5892   3
   0 -28   1 441.948 14.8876   6
   0 -28   1 415.978 16.6396   5
   0 -28  -1 429.427 16.7891  10
   0  28   1 415.016 17.0621   5
   0  28  -1 446.922 14.1757   7
   0  28   1 413.511 16.6823  10
   0  28   1 420.615 15.7852   4
   0  28  -1 422.328 14.8997   6
   0  28  -1 449.454 16.8455  10
   0  28  -1 413.536 16.6585   5
   0  28   1 427.222 13.0166   6
  -2 -28  -1 836.044 27.7908   4
   2 -28   1 757.982 25.7064  11
  -2 -28  -1 808.395 27.1252  11
   2 -28   1 760.381 25.6027  10
   2 -28   1 783.818 23.8986   3
   2 -28   1 802.676 22.2787   8
   2 -28   1 771.308 26.0508   7
  -2 -28  -1 771.638 27.2287   8
   2 -28   1 806.259 22.1090   8
   2 -28   1 790.665 25.6758   5
   2 -28   1 803.750 22.3650   9
  -2 -28  -1 783.588 26.9251   3
   2 -28   1 807.200 24.9569   6
   2 -28   1 782.068 26.1630   4
   2 -28   1 804.654 23.7110   3
  -2 -28  -1 838.124 28.8590   8
   2  28   1 792.528 27.0412   3
  -2  28  -1 811.607 25.7283  10
   2  28   1 788.176 23.6848   9
   2  28   1 767.419 25.0611   6
  -2  28  -1 789.285 26.0159   7
   2  28   1 795.030 27.4958  10
  -2  28  -1 785.879 26.2396   5
   2  28   1 803.747 27.9484   5
   4 -28   1 49.8526 6.16366   4
   4 -28   1 52.2831 4.76946   5
   4 -28   1 54.5334 6.22583   3
   4 -28   1 48.1009 4.14378  10
   4 -28   1 53.4611 6.22177   6
   4 -28   1 51.7694 5.79355   9
  -4 -28  -1 47.9271 7.12817  11
  -4 -28  -1 48.0434 7.13413   4
   4 -28   1 43.0422 5.69377  11
  -4 -28  -1 51.9586 7.72934   8
   4  28   1 50.3134 6.77953  10
  -4  28  -1 41.7649 6.41971   7
   4  28   1 63.2765 8.12141   3
   4  28   1 54.7375 6.35301   9
   6 -28   1 64.2617 8.57900   4
   6 -28   1 74.2462 8.35303   3
   6 -28   1 64.7577 7.74877   6
  -6 -28  -1 63.1107 11.2508  11
  -6 -28  -1 71.1312 10.1238   8
   6 -28   1 62.0748 7.70562   9
   6  28   1 64.2274 8.01746   9
   6  28   1 66.3105 8.60955   5
  -5 -29   1 48.9253 8.41834   8
  -5 -29   1 55.3820 8.08418   4
   5 -29  -1 46.0995 5.78143   6
   5 -29  -1 51.9487 6.42156   9
   5 -29  -1 43.5385 4.60041  11
   5 -29  -1 57.4230 7.30938   3
  -5 -29   1 66.8916 8.61756  11
   5 -29  -1 53.1760 4.27873  10
   5 -29  -1 55.2797 4.91676   4
   5  29  -1 58.3349 7.77982  10
   5  29  -1 40.9743 7.13523   3
   5  29  -1 57.2845 8.24704   5
   5  29  -1 49.7809 6.52956   9
  -5  29   1 59.1318 8.45363   7
  -3 -29   1 2108.82 61.5599  11
  -3 -29   1 2136.30 63.1700   8
   3 -29  -1 2089.37 56.9060   6
  -3 -29   1 2064.86 60.7778   3
   3 -29  -1 2130.53 58.0173   9
  -3 -29   1 2058.38 62.3311   4
   3 -29  -1 2096.07 57.8499  11
   3 -29  -1 2054.35 60.0283  10
   3 -29  -1 2068.85 61.5000   5
   3 -29  -1 2053.49 57.7881   9
   3 -29  -1 2264.19 60.0214   4
   3  29  -1 2189.05 59.6708   9
   3  29  -1 2146.38 60.7960   3
  -3  29   1 2152.30 61.7751   7
   3  29  -1 2093.30 62.8126   5
   3  29  -1 2058.55 62.1619  10
  -1 -29   1 13.7158 3.48356   8
  -1 -29   1 9.48744 2.98164   4
   1 -29  -1 8.37339 2.60974   3
  -1 -29   1 10.7139 3.49405   5
   1 -29  -1 17.3039 3.13938   4
   1 -29  -1 8.99632 2.74812  10
   1 -29  -1 9.88992 2.16463   8
  -1 -29   1 8.04949 2.39031   3
   1 -29  -1 12.3483 1.42773   6
  -1 -29   1 6.13594 2.67361  10
  -1 -29   1 9.04106 2.86074   8
   1 -29  -1 6.14468 2.10144   8
  -1 -29   1 10.3053 2.60110   6
   1 -29  -1 5.93932 2.56274   5
   1 -29  -1 10.6325 1.15144   9
   1  29  -1 7.13292 2.37339   6
   1  29  -1 9.63324 3.13078  10
  -1  29   1 6.48327 2.47390   7
  -1  29   1 9.71026 3.22156   5
   1  29  -1 11.1205 2.57038   3
   1  29  -1 10.1000 1.86589   7
  -1  29   1 9.27658 2.54529   4
   1  29  -1 13.4946 3.36267   4
   1  29  -1 11.2134 3.41520   5
  -1 -29  -1 103.117 7.25678   4
   1 -29   1 99.6211 5.93100   6
  -1 -29  -1 109.907 7.85385   8
   1 -29   1 116.325 7.38887   5
   1 -29   1 121.917 7.62985   4
  -1 -29  -1 114.740 7.99121   5
  -1 -29  -1 116.503 7.83113  10
  -1 -29  -1 114.514 7.25294   8
   1 -29   1 116.145 6.12513   8
   1 -29   1 118.994 6.31257   3
   1 -29   1 98.8750 7.25342  10
   1 -29   1 112.334 6.00867   8
  -1 -29  -1 115.730 7.27243   3
  -1 -29  -1 97.3521 6.84002  11
   1  29   1 106.962 5.76571   6
   1  29   1 101.752 7.54399  10
  -1  29  -1 107.963 7.20025  10
  -1  29  -1 115.617 6.13598   6
   1  29   1 108.951 4.54280   9
  -1  29  -1 115.269 6.39436   7
   1  29   1 109.808 7.24504   4
   1  29   1 114.516 8.14415   5
   1  29   1 115.097 7.43569   3
  -1  29  -1 109.186 7.22570   5
   3 -29   1 605.839 22.0319  11
   3 -29   1 617.036 21.4018  10
   3 -29   1 626.928 21.4612   6
  -3 -29  -1 588.180 23.9212   4
   3 -29   1 621.357 21.6446   5
   3 -29   1 622.008 19.8944   9
  -3 -29  -1 670.558 25.8360   8
   3 -29   1 640.066 21.8487   3
   3 -29   1 668.409 22.6304   4
  -3 -29  -1 628.596 23.7552  11
  -3  29  -1 615.837 22.0260   5
   3  29   1 621.568 23.5393  10
   3  29   1 634.485 20.8816   9
   3  29   1 617.464 24.5437   5
   3  29   1 624.821 22.2986   6
   3  29   1 619.959 23.5633   3
  -3  29  -1 660.877 23.1339   7
  -5 -29  -1 532.664 24.8796   8
   5 -29   1 514.251 20.1141   9
   5 -29   1 490.546 18.3834   5
   5 -29   1 535.605 21.1917   6
  -5 -29  -1 557.652 23.6807  11
   5 -29   1 551.605 20.8765   4
  -5 -29  -1 505.974 23.2183   4
   5 -29   1 543.896 20.6418   3
   5  29   1 494.801 22.4792   5
   5  29   1 530.464 20.9042   9
   6 -30  -1 1.44582 2.61186   6
  -6 -30   1 0.55094 3.28091   4
   6 -30  -1 -0.6917 2.97959   3
  -6 -30   1 5.99229 4.30446  11
   6 -30  -1 1.08972 1.82379   4
   6 -30  -1 -0.2102 2.51179   9
  -6 -30   1 3.18265 3.78637   8
   6  30  -1 -2.3252 2.18485   9
   6  30  -1 1.77421 2.70464  10
  -6  30   1 -1.0570 2.91546   7
   6  30  -1 -4.2581 2.62169   3
   6  30  -1 -0.6236 2.65892   5
   4 -30  -1 52.5738 4.48363  11
   4 -30  -1 61.6319 4.90360   4
   4 -30  -1 50.8529 5.30395   6
  -4 -30   1 59.6156 7.92231   4
  -4 -30   1 59.2450 8.55054   8
   4 -30  -1 50.1022 6.73229   3
   4 -30  -1 49.4531 5.40949  10
  -4 -30   1 51.7324 7.50902  11
   4 -30  -1 55.0921 5.03111   9
  -4  30   1 59.5869 7.84188   7
   4  30  -1 58.6256 5.41597   9
   4  30  -1 52.1826 7.21574   3
   4  30  -1 52.3506 4.70660   7
   4  30  -1 61.7801 8.24896   5
  -2 -30   1 0.92826 2.21272  11
  -2 -30   1 3.96457 2.24784   6
   2 -30  -1 5.99076 2.45806   3
  -2 -30   1 6.18844 2.65750   4
   2 -30  -1 4.03281 1.30902   9
   2 -30  -1 7.88663 1.91504   8
  -2 -30   1 2.29730 2.51916   8
   2 -30  -1 2.21322 1.03884   6
   2 -30  -1 5.48361 2.11333   4
  -2 -30   1 5.39293 2.88482   8
   2 -30  -1 6.88707 2.75232   5
   2 -30  -1 3.65098 1.60881   8
  -2 -30   1 3.83091 2.42861   3
   2 -30  -1 0.94529 2.33548  10
   2 -30  -1 4.99387 1.92773  11
   2 -30  -1 2.44088 1.23240   9
  -2  30   1 8.47657 2.98849   7
   2  30  -1 3.43177 2.57610   3
   2  30  -1 4.17656 1.40160   9
   2  30  -1 3.72523 2.24659  10
  -2  30   1 1.40990 1.88761   4
  -2  30   1 1.85441 2.42720   5
   2  30  -1 5.81025 3.18654   5
   0 -30   1 260.050 12.4006   4
   0 -30  -1 284.089 12.1703   4
   0 -30   1 274.334 11.8010   8
   0 -30  -1 267.792 11.5062  11
   0 -30  -1 259.791 11.6614   3
   0 -30  -1 264.996 12.8494   5
   0 -30   1 263.608 11.5183   8
   0 -30   1 276.402 10.1900   3
   0 -30  -1 265.754 12.2648   8
   0 -30   1 267.371 10.7373   6
   0 -30  -1 278.574 12.8375  10
   0 -30  -1 264.925 11.3787   8
   0 -30   1 274.520 12.8654  10
   0 -30   1 268.552 12.7198   5
   0  30  -1 259.353 12.3617   4
   0  30  -1 282.977 10.2779   7
   0  30   1 262.840 9.12025   6
   0  30   1 272.830 13.2185   5
   0  30  -1 245.841 12.3025  10
   0  30   1 265.943 11.6131   7
   0  30   1 279.009 12.9669  10
   0  30  -1 291.530 11.1798   6
   0  30   1 254.452 11.7170   4
   0  30  -1 278.351 12.9149   5
   2 -30   1 673.073 21.8910   6
   2 -30   1 652.454 22.9818   5
   2 -30   1 651.509 23.0338  10
  -2 -30  -1 675.948 25.0255   4
   2 -30   1 682.012 19.2498   8
   2 -30   1 669.150 21.0771   3
  -2 -30  -1 677.638 24.3059   3
  -2 -30  -1 686.692 24.4710  11
  -2 -30  -1 684.816 25.0758   8
   2 -30   1 685.903 19.2800   9
  -2 -30  -1 708.020 26.1199   8
   2 -30   1 684.585 19.5346   8
   2 -30   1 682.515 23.5780   4
  -2  30  -1 683.395 23.3525  10
   2  30   1 670.370 24.7185  10
   2  30   1 684.672 22.2587   6
  -2  30  -1 718.797 23.4027   7
   2  30   1 650.687 20.4723   9
   2  30   1 662.804 25.2991   5
   2  30   1 653.283 24.0043   3
  -2  30  -1 685.312 23.8088   5
   4 -30   1 256.847 12.1685  11
   4 -30   1 271.351 12.7996   4
  -4 -30  -1 257.148 14.2991  11
   4 -30   1 246.834 11.8689   3
   4 -30   1 254.340 11.5634   9
   4 -30   1 249.614 10.6921  10
  -4 -30  -1 254.489 14.5601   4
  -4 -30  -1 247.737 15.3406   8
   4 -30   1 232.605 11.2727   5
   4 -30   1 259.812 12.3758   6
   4  30   1 242.227 11.9037   9
   4  30   1 247.052 15.5235  10
   4  30   1 257.244 14.4825   3
  -4  30  -1 260.896 13.7572   7
   4  30   1 273.150 14.7271   5
  -6 -30  -1 20.3455 5.51097   4
  -6 -30  -1 16.6618 6.21027   8
  -6 -30  -1 5.23185 4.02157  11
   6 -30   1 8.96418 4.34746   3
   6 -30   1 12.7323 4.31962   6
   6 -30   1 11.2786 3.95180   4
   6 -30   1 10.2714 4.11579   9
   6  30   1 12.1706 4.95235   5
   6  30   1 14.7284 4.69672   9
   6  30   1 12.2487 5.37037   3
   5 -31  -1 0.87074 2.12614   9
   5 -31  -1 0.79922 2.55965   3
  -5 -31   1 4.81714 3.33577   4
   5 -31  -1 0.12569 2.05544   6
   5 -31  -1 -0.7053 1.62958   4
   5 -31  -1 1.04193 1.84796  11
   5 -31  -1 -0.2593 1.81245   6
  -5 -31   1 3.68599 3.64126   8
   5 -31  -1 2.48097 1.79961  10
  -5 -31   1 2.92925 3.12784  11
   5  31  -1 1.76426 2.96904   5
   5  31  -1 7.86071 3.80000   3
  -5  31   1 5.15470 3.67251   7
   5  31  -1 0.24855 2.51794   9
   5  31  -1 -1.4258 2.15225  10
   3 -31  -1 80.0204 5.23448   9
  -3 -31   1 86.4901 7.00112   3
   3 -31  -1 80.6649 5.44322  11
   3 -31  -1 86.2134 8.14631   5
   3 -31  -1 87.0624 4.85209   6
  -3 -31   1 64.6030 8.20560   8
  -3 -31   1 73.1200 8.29024   4
  -3 -31   1 71.5092 8.09641  11
   3 -31  -1 75.1875 5.04367   9
   3 -31  -1 83.9771 5.76174   4
  -3  31   1 76.2489 7.01703   7
   3  31  -1 82.0388 7.57211  10
   3  31  -1 89.2576 7.09206   3
  -3  31   1 85.8921 7.49554   5
   3  31  -1 66.3473 8.32336   5
   1 -31  -1 20.8295 4.07045  10
  -1 -31   1 27.0532 4.62337   4
  -1 -31   1 25.2598 4.37654   8
  -1 -31   1 24.3717 3.80341   6
  -1 -31   1 31.7646 3.99472   3
   1 -31  -1 26.9457 4.68473   5
   1 -31  -1 32.1461 3.81571   8
   1 -31  -1 26.6671 1.84813   6
   1 -31  -1 27.4217 4.18901   3
   1 -31  -1 25.5655 3.91035   4
   1 -31  -1 18.2053 3.36867   8
  -1 -31   1 29.3630 4.65762   8
  -1  31   1 23.8094 4.73189   5
   1  31  -1 32.0768 4.34080   6
   1  31  -1 25.3025 4.75367   5
   1  31  -1 30.6806 3.23713   7
   1  31  -1 26.1962 4.64463  10
   1  31  -1 23.6511 3.59173   3
  -1  31   1 30.0720 4.32869   4
  -1  31   1 23.9364 4.08501   7
  -1 -31  -1 563.567 20.9015   4
   1 -31   1 542.172 20.8841  10
   1 -31   1 549.882 22.5046   5
   1 -31   1 564.688 20.5725   4
  -1 -31  -1 591.981 21.9227   8
   1 -31   1 572.883 18.6924   6
  -1 -31  -1 564.627 20.5330   8
  -1 -31  -1 546.177 20.2953  11
  -1 -31  -1 562.988 20.2384   3
   1 -31   1 595.261 18.9289   8
   1 -31   1 548.173 18.5179   8
   1 -31   1 584.953 17.8907   3
  -1  31  -1 544.952 18.3936   6
   1  31   1 563.459 20.6249   3
   1  31   1 557.151 15.9627   9
  -1  31  -1 543.142 20.5397   4
  -1  31  -1 579.458 20.8915   5
  -1  31  -1 569.497 20.6259  10
  -1  31  -1 576.535 19.0421   7
   1  31   1 576.251 21.7263  10
   1  31   1 541.986 20.5926   4
   1  31   1 602.719 22.5296   5
   1  31   1 541.667 18.0531   6
   3 -31   1 232.077 11.0492  10
  -3 -31  -1 226.743 13.8616   8
   3 -31   1 227.625 10.1976   3
   3 -31   1 230.718 11.4326  11
   3 -31   1 222.768 9.37503   9
   3 -31   1 236.776 11.7278   4
   3 -31   1 220.090 10.8564   5
  -3 -31  -1 233.422 14.5904  11
   3 -31   1 232.924 10.8434   6
  -3  31  -1 235.673 12.8997   5
   3  31   1 226.373 12.6633  10
   3  31   1 220.388 13.2841   5
   3  31   1 225.104 10.1926   9
  -3  31  -1 235.088 12.0188   7
   3  31   1 237.086 11.6228   6
   3  31   1 233.622 12.7899   3
   5 -31   1 189.550 11.0425   3
   5 -31   1 187.476 11.0496   4
  -5 -31  -1 169.532 12.4481  11
   5 -31   1 176.096 6.78794  10
   5 -31   1 199.516 10.7724   9
   5 -31   1 181.376 11.0497   6
  -5 -31  -1 190.715 13.9246   8
   5 -31   1 183.827 9.64809   5
  -5 -31  -1 186.230 13.3391   4
   5  31   1 187.084 13.1990   3
   5  31   1 190.199 11.1064   9
   5  31   1 197.752 13.0522   5
  -6 -32   1 57.3222 9.90742   8
  -6 -32   1 67.7243 8.88906  11
   6 -32  -1 65.2592 7.31053   9
  -6 -32   1 62.8702 9.69481   4
   6 -32  -1 71.8574 6.47037   6
   6 -32  -1 70.3784 5.20282   4
   6 -32  -1 67.5229 8.12504   3
   6  32  -1 62.6788 10.7197   5
   6  32  -1 61.3274 7.87404  10
  -6  32   1 68.8710 9.06151   7
   4 -32  -1 32.9056 4.10202  11
   4 -32  -1 32.1132 5.42614   3
  -4 -32   1 31.8429 6.13997   4
   4 -32  -1 21.9528 3.82165  10
   4 -32  -1 25.6337 4.00625   9
  -4 -32   1 32.9719 6.31095  11
  -4 -32   1 31.1125 6.42841   8
   4 -32  -1 25.3720 3.76509   4
   4  32  -1 30.7607 5.79336  10
   4  32  -1 23.2267 4.16741   9
   4  32  -1 27.4452 3.99775   7
   4  32  -1 31.6621 6.09405   5
   2 -32  -1 135.177 7.61478   4
   2 -32  -1 130.607 5.50639   9
  -2 -32   1 120.797 8.61870  11
   2 -32  -1 136.075 10.0347   5
  -2 -32   1 122.255 8.86816   8
   2 -32  -1 129.305 7.17331  11
  -2 -32   1 137.661 9.48444   8
  -2 -32   1 122.541 7.70841   3
   2 -32  -1 129.521 8.40327  10
  -2 -32   1 137.752 8.11273   6
   2 -32  -1 116.520 7.67950   3
   2 -32  -1 133.722 6.65316   8
   2 -32  -1 123.075 4.91634   6
  -2 -32   1 137.769 9.16886   4
   2 -32  -1 136.380 5.39565   9
  -2  32   1 123.587 7.50786   4
  -2  32   1 120.319 8.26741   7
   2  32  -1 114.541 7.79125   6
   2  32  -1 130.290 5.49415   9
   2  32  -1 139.803 9.26162  10
   2  32  -1 124.653 5.38731   9
   2  32  -1 118.845 7.77582   3
   2  32  -1 115.353 8.94231   5
  -2  32   1 147.690 9.54678   5
   0 -32   1 74.1018 8.48549  10
   0 -32   1 51.6667 4.98321   8
   0 -32   1 52.3633 4.51048   6
   0 -32  -1 52.2539 5.70928  11
   0 -32   1 62.6726 4.43886   3
   0 -32  -1 59.9241 6.61619   8
   0 -32   1 62.1389 6.83482   4
   0 -32  -1 59.9001 5.54776   4
   0 -32  -1 54.3964 5.82317   3
   0 -32  -1 55.5523 4.88502   8
   0 -32   1 59.8534 7.03994   5
   0 -32   1 62.2086 5.39120   8
   0  32   1 60.1088 6.97883  10
   0  32   1 44.4504 6.38817   5
   0  32   1 59.3354 6.44692   4
   0  32  -1 56.1784 4.57973   6
   0  32  -1 65.0412 7.03139  10
   0  32   1 60.3881 3.54714   6
   0  32  -1 60.2469 6.95424   5
   0  32  -1 46.5340 3.85738   7
   0  32  -1 61.9766 5.65479   4
   2 -32   1 874.246 28.7606  10
  -2 -32  -1 850.599 30.2986   8
  -2 -32  -1 910.608 30.1136  11
   2 -32   1 860.391 26.4535   3
  -2 -32  -1 890.952 30.4841   4
   2 -32   1 869.234 28.8546   4
  -2 -32  -1 836.773 29.8226   3
   2 -32   1 888.012 23.8213   9
   2 -32   1 861.995 28.4309  11
   2 -32   1 862.245 25.0680   8
   2 -32   1 889.663 24.7141   8
  -2 -32  -1 858.792 31.6816   8
   2 -32   1 856.579 30.9449   5
   2  32   1 900.652 31.3186   5
  -2  32  -1 898.720 29.2873   5
   2  32   1 870.865 29.5887   3
   2  32   1 858.698 30.2624  10
   2  32   1 871.026 25.4335   9
  -2  32  -1 870.733 28.3228   7
  -2  32  -1 932.433 28.9867  10
   2  32   1 849.786 27.7364   6
   4 -32   1 48.8049 5.35154   9
   4 -32   1 38.3912 5.44929   6
   4 -32   1 45.1482 5.01137  10
   4 -32   1 43.2047 5.92598   4
  -4 -32  -1 39.3487 6.91476   4
  -4 -32  -1 43.2431 6.71631  11
   4 -32   1 38.3890 5.11664   3
  -4  32  -1 41.6115 6.62195   7
   4  32   1 36.9502 6.58165   3
   4  32   1 33.0200 5.92717  10
   4  32   1 42.1359 7.16272   5
   4  32   1 40.4313 5.42117   9
   5 -33  -1 106.857 7.59608   9
  -5 -33   1 111.827 9.91342   4
  -5 -33   1 98.5901 11.9235   8
   5 -33  -1 114.429 6.57545  11
   5 -33  -1 104.521 6.45210  10
  -5 -33   1 94.6987 10.5634  11
   5 -33  -1 105.970 8.73666   3
   5 -33  -1 112.775 6.90895   4
   5 -33  -1 98.9182 6.84848   6
   5 -33  -1 109.356 7.23811   6
   5  33  -1 99.4799 10.4738   9
   5  33  -1 108.066 9.99245   5
   5  33  -1 98.7994 8.87872  10
   5  33  -1 108.247 9.86343   3
  -5  33   1 119.192 10.0676   7
  -3 -33   1 532.150 22.7190   4
   3 -33  -1 557.214 20.9226   3
  -3 -33   1 565.291 22.4642  11
  -3 -33   1 560.021 23.6786   8
   3 -33  -1 549.432 18.7934  11
   3 -33  -1 571.272 17.9275   9
   3 -33  -1 534.376 18.2247   9
   3 -33  -1 561.225 19.2904   4
   3 -33  -1 570.371 17.1370   6
   3 -33  -1 544.091 20.6156  10
  -3  33   1 604.422 22.6760   7
   3  33  -1 472.031 21.4900   9
   3  33  -1 583.987 23.5912   5
  -3  33   1 548.647 22.3558   5
   3  33  -1 567.993 25.8476  10
  -1 -33   1 152.710 9.46422   8
  -1 -33   1 132.323 7.40443   3
   1 -33  -1 143.615 7.48355   8
   1 -33  -1 144.797 8.38625   4
  -1 -33   1 148.894 9.38955   4
   1 -33  -1 149.446 8.27291   8
  -1 -33   1 145.885 8.02002   6
  -1 -33   1 136.305 8.76928   8
   1 -33  -1 137.807 8.09772   3
  -1  33   1 148.613 8.73923   7
  -1  33   1 138.254 9.47098   5
   1  33  -1 145.377 8.06713   6
   1  33  -1 154.729 10.0184   5
   1  33  -1 149.947 9.61805  10
   1  33  -1 146.729 9.00771   3
   1  33  -1 143.696 6.57860   7
  -1 -33  -1 29.7654 4.84983   3
   1 -33   1 32.4796 5.22580  10
   1 -33   1 24.5933 3.64933   6
   1 -33   1 24.1417 4.37894   4
   1 -33   1 32.7012 3.63964   3
  -1 -33  -1 28.9940 4.78318   4
   1 -33   1 26.4344 4.88421   5
  -1 -33  -1 26.5700 5.00651   8
   1 -33   1 36.0586 4.22676   8
   1 -33   1 27.9415 3.91561   8
  -1 -33  -1 29.8265 4.82231   8
  -1 -33  -1 30.9636 4.80956  11
   1  33   1 27.0290 3.51802   6
   1  33   1 28.9177 5.24837  10
  -1  33  -1 28.4485 3.91378   7
  -1  33  -1 30.5723 3.82010   6
  -1  33  -1 29.4388 5.05333   5
  -1  33  -1 28.6151 4.75551   4
  -1  33  -1 31.0995 5.01365  10
   1  33   1 22.8254 4.34877   3
   1  33   1 22.8711 1.62866   9
   1  33   1 28.5892 5.48556   5
  -3 -33  -1 36.1662 6.65486   8
  -3 -33  -1 31.8513 5.88842   4
  -3 -33  -1 29.8155 5.47007  11
   3 -33   1 31.5420 3.62055   9
   3 -33   1 21.4281 4.09376  11
   3 -33   1 24.0543 4.55663   4
   3 -33   1 28.5461 4.10355   3
   3 -33   1 36.4516 4.46899   3
   3 -33   1 31.2535 4.52894   6
   3 -33   1 41.3107 5.52552   5
   3  33   1 31.5313 4.15888   9
   3  33   1 25.9309 5.51114   3
  -3  33  -1 39.1434 5.64229   7
  -3  33  -1 38.1554 5.44282   5
   3  33   1 31.1776 6.14563   5
   5 -33   1 77.3484 7.03158   4
   5 -33   1 70.7990 7.82282   5
  -5 -33  -1 71.5754 10.3022   8
   5 -33   1 74.1719 6.86167   3
   5 -33   1 57.7996 6.55926   9
   5 -33   1 65.7931 7.58648   6
  -5 -33  -1 64.3907 9.23889   4
  -5 -33  -1 65.9762 8.82111  11
   5  33   1 94.0429 10.9166   3
   5  33   1 73.3439 9.55815   5
   5  33   1 54.6082 7.13798   9
   4 -34  -1 8.45653 2.56920   4
   4 -34  -1 7.54980 3.26431   3
   4 -34  -1 8.74877 3.28048   9
  -4 -34   1 10.5284 4.04328  11
  -4 -34   1 6.42691 3.61165   4
   4 -34  -1 9.11241 2.59435  11
  -4 -34   1 15.3409 5.17457   8
   4 -34  -1 3.66885 2.18033   9
   4 -34  -1 7.10051 2.70767  10
   4  34  -1 3.67297 2.21469   7
   4  34  -1 2.85666 3.45231   5
   4  34  -1 5.45818 2.39257   9
   4  34  -1 2.22606 3.28432   3
   4  34  -1 4.85884 3.43906  10
  -4  34   1 6.36493 3.58059   7
   2 -34  -1 7.53801 1.26993   6
  -2 -34   1 8.58353 3.53075   4
  -2 -34   1 9.84859 2.98826   6
   2 -34  -1 9.15697 1.58411   9
   2 -34  -1 6.61700 1.39806   9
  -2 -34   1 9.68232 4.44050   8
   2 -34  -1 5.64314 1.92820   8
  -2 -34   1 9.79901 3.48199   8
   2 -34  -1 9.79018 2.75543   4
   2 -34  -1 7.32861 2.44898  11
   2 -34  -1 9.80981 3.57542   3
  -2 -34   1 6.86394 3.07629  11
  -2  34   1 7.51232 3.37246   5
  -2  34   1 10.5587 3.33772   7
   2  34  -1 5.87848 1.42591   9
  -2  34   1 10.3093 2.87734   4
   2  34  -1 7.54382 1.49783   9
   2  34  -1 11.0294 3.26071   6
   2  34  -1 6.50993 3.22612  10
   2  34  -1 3.52263 2.64075   3
   2  34  -1 15.7099 4.14736   5
   0 -34  -1 55.4889 6.36709   4
   0 -34  -1 54.9860 5.16100   8
   0 -34   1 55.2600 6.17103   8
   0 -34  -1 53.8013 5.87439   3
   0 -34   1 56.7946 6.69503   4
   0 -34   1 49.2372 4.19357   3
   0 -34  -1 50.4934 6.31753   8
   0 -34   1 55.3648 6.09336   6
   0 -34   1 48.3673 5.67226   8
   0 -34  -1 52.8859 6.02304  11
   0  34   1 50.2695 6.62421  10
   0  34  -1 52.5586 4.17296   7
   0  34  -1 54.0976 6.86013   5
   0  34   1 47.0930 5.78482   4
   0  34  -1 50.3063 6.39995  10
   0  34  -1 48.5024 4.42225   6
   0  34   1 54.4998 7.35851   5
   0  34   1 52.8195 3.40230   6
   0  34   1 57.9545 6.13433   7
   2 -34   1 210.743 7.93187   8
   2 -34   1 202.365 6.29812   9
   2 -34   1 205.316 10.6659  11
  -2 -34  -1 208.239 11.4579  11
   2 -34   1 201.516 8.02695   8
   2 -34   1 204.688 9.51912   6
   2 -34   1 201.690 10.7785   5
  -2 -34  -1 178.012 11.9300   8
  -2 -34  -1 193.593 11.4565   8
   2 -34   1 205.491 8.92219   3
   2 -34   1 193.242 10.8933  10
   2 -34   1 202.507 6.35333   9
  -2 -34  -1 202.747 11.8431   4
   2 -34   1 210.672 11.0192   4
   2  34   1 200.953 8.16971   9
  -2  34  -1 206.643 10.7030  10
   2  34   1 208.003 12.5618   5
   2  34   1 202.846 11.9447  10
  -2  34  -1 199.595 10.2917   7
  -2  34  -1 197.299 10.9386   5
   2  34   1 195.689 11.3267   3
   2  34   1 201.458 9.99950   6
   4 -34   1 103.136 7.48148   5
  -4 -34  -1 129.066 10.2605   4
   4 -34   1 123.552 7.77135   3
   4 -34   1 111.717 7.16145  10
  -4 -34  -1 92.5240 11.2650   8
   4 -34   1 106.984 7.79783   6
   4 -34   1 134.932 8.91120   4
  -4 -34  -1 119.800 9.81204  11
   4 -34   1 106.094 6.91086   9
   4  34   1 112.784 9.85803   5
   4  34   1 120.514 7.82147   9
   4  34   1 129.929 10.0517   3
   4  34   1 109.246 9.30978  10
  -5 -35   1 117.018 10.0483  11
  -5 -35   1 101.026 11.2570   4
   5 -35  -1 112.226 6.89128   4
   5 -35  -1 114.427 7.66964   9
   5 -35  -1 100.175 6.98761   6
  -5 -35   1 108.705 12.2513   8
   5 -35  -1 100.353 8.74153   3
   5  35  -1 106.658 10.0887   5
  -5  35   1 107.380 9.74780   7
   5  35  -1 123.532 9.82249  10
   5  35  -1 110.646 9.74906   3
   3 -35  -1 37.8371 5.42632   3
  -3 -35   1 17.0935 4.95618   8
   3 -35  -1 26.0494 5.38643  10
   3 -35  -1 33.3402 4.73625   4
  -3 -35   1 31.9232 5.94571  11
   3 -35  -1 38.0441 4.63507  11
   3 -35  -1 33.8654 3.80120   9
   3 -35  -1 34.3923 3.64452   9
  -3 -35   1 29.5533 5.70786   4
   3 -35  -1 32.8660 2.91230   6
  -3  35   1 31.4145 5.86026   5
   3  35  -1 33.2301 6.68785   5
   3  35  -1 37.2888 4.00240   9
   3  35  -1 34.6863 6.11702  10
  -3  35   1 29.4594 5.45648   7
   3  35  -1 35.8457 5.75314   3
  -1 -35   1 222.231 10.2769   3
  -1 -35   1 223.238 11.9335   8
   1 -35  -1 219.273 10.0850   8
  -1 -35   1 258.683 12.8362   8
   1 -35  -1 238.196 11.1967   8
  -1 -35   1 211.192 12.0489   4
   1 -35  -1 237.750 11.3281   4
   1 -35  -1 224.571 11.0580   3
  -1 -35   1 239.370 10.8275   6
   1  35  -1 237.721 12.9996   5
   1  35  -1 226.916 10.7491   6
   1  35  -1 226.371 10.4849   3
  -1  35   1 229.683 11.6280   7
   1  35  -1 219.439 12.4547  10
  -1  35   1 218.618 11.1869   4
   1  35  -1 230.139 9.08843   7
  -1  35   1 229.906 12.8735   5
   1 -35   1 447.565 15.1876   3
  -1 -35  -1 443.892 18.1499  11
  -1 -35  -1 444.241 17.9378   3
  -1 -35  -1 466.936 18.9733   4
   1 -35   1 446.554 17.2934   6
   1 -35   1 422.601 16.2098   8
   1 -35   1 445.360 18.1167   4
  -1 -35  -1 450.084 18.3435   8
  -1 -35  -1 459.232 19.5600   8
   1 -35   1 486.406 16.6585   8
  -1  35  -1 457.411 16.0204   6
   1  35   1 441.300 15.3917   6
  -1  35  -1 524.294 19.7179   5
  -1  35  -1 466.775 17.9767   7
   1  35   1 451.694 17.9974   3
   1  35   1 434.132 19.0742  10
   1  35   1 452.825 19.7755   5
  -1  35  -1 437.430 18.4030  10
   3 -35   1 21.7869 3.68193   3
   3 -35   1 14.2157 3.87544   4
   3 -35   1 25.1989 4.45220   5
  -3 -35  -1 17.0566 4.57128  11
  -3 -35  -1 22.9964 5.24620   4
  -3 -35  -1 18.9174 5.10845   8
   3 -35   1 19.8360 3.71641   6
   3 -35   1 16.8913 3.94629  10
   3 -35   1 12.8406 2.50167   9
   3 -35   1 22.2892 3.62318   3
  -3  35  -1 11.7615 3.71747   5
   3  35   1 22.1806 3.62186   9
   3  35   1 23.4123 5.91203   3
   3  35   1 18.6803 5.13665   5
  -3  35  -1 16.4523 4.19706   7
   3  35   1 31.4186 6.06253  10
   5 -35   1 46.1032 5.73551   9
  -5 -35  -1 41.5882 8.37151   8
   5 -35   1 45.3865 7.76985   4
   5 -35   1 35.7648 5.71342   3
   5 -35   1 50.6275 6.44784   6
  -5 -35  -1 35.9257 10.9553   4
   5  35   1 48.4622 8.07312   3
   5  35   1 56.2176 8.33386   5
   5  35   1 38.4445 6.15843   9
   4 -36  -1 78.6366 6.02295   4
   4 -36  -1 80.1296 6.46354  10
  -4 -36   1 75.5937 9.44907   4
  -4 -36   1 77.4757 9.40945  11
   4 -36  -1 85.0909 5.84039   9
   4 -36  -1 78.9192 5.22574   6
  -4 -36   1 75.8700 9.94791   8
   4 -36  -1 82.5124 5.78532  11
   4 -36  -1 87.4042 7.25780   3
  -4  36   1 85.6713 9.37672   7
   4  36  -1 73.2438 5.95422   9
   4  36  -1 77.9562 9.82341   5
   4  36  -1 66.6275 5.32603   7
   4  36  -1 82.4708 9.29924   3
   4  36  -1 72.9122 8.87808  10
  -2 -36   1 64.7145 7.88158   4
  -2 -36   1 64.5219 6.00189   3
   2 -36  -1 74.2571 3.12030   6
   2 -36  -1 75.3155 3.19913   9
   2 -36  -1 62.8523 6.00461   3
   2 -36  -1 79.1082 5.37716   8
   2 -36  -1 76.2458 3.30185   9
  -2 -36   1 74.0081 8.55588   8
  -2 -36   1 76.7321 9.71978  11
   2 -36  -1 79.2594 5.83701  11
  -2 -36   1 66.1354 8.17887   8
   2 -36  -1 79.4813 6.19255   4
   2  36  -1 68.2625 8.43419   5
  -2  36   1 78.1792 6.35152   4
  -2  36   1 78.3285 8.82002   5
   2  36  -1 74.2477 8.63733  10
   2  36  -1 84.1139 6.78425   6
   2  36  -1 72.5243 6.32149   3
   2  36  -1 77.0433 3.38994   9
  -2  36   1 86.8073 7.14482   7
   2  36  -1 72.8341 3.37244   9
   0 -36   1 408.761 17.5324   4
   0 -36   1 378.884 14.2100   3
   0 -36  -1 407.776 17.1811   8
   0 -36   1 391.169 16.4615   8
   0 -36   1 377.721 16.0643   8
   0 -36  -1 416.599 16.2423  11
   0 -36  -1 379.086 15.8018   8
   0 -36   1 416.238 14.9039   6
   0 -36  -1 376.905 15.7036   3
   0 -36  -1 403.029 16.7468   4
   0  36  -1 418.586 14.3794   7
   0  36   1 388.778 12.8284   6
   0  36   1 399.075 16.1011   7
   0  36   1 430.044 18.6334   5
   0  36  -1 375.850 17.1887  10
   0  36  -1 387.487 14.8331   6
   0  36  -1 378.885 17.4663   5
   2 -36   1 57.6959 4.88298   6
   2 -36   1 64.4435 4.69513   3
  -2 -36  -1 53.2414 7.03567  11
  -2 -36  -1 62.2279 8.07156   8
   2 -36   1 55.6973 3.90465   8
   2 -36   1 55.2892 6.82180   4
  -2 -36  -1 59.0298 8.75643   4
   2 -36   1 55.4804 3.89350   8
  -2 -36  -1 61.9292 7.65505   8
   2  36   1 59.4413 7.68850  10
   2  36   1 61.6801 3.82343   9
  -2  36  -1 54.9218 6.24649   7
  -2  36  -1 52.5247 6.49318  10
   2  36   1 53.0610 7.80837   5
   2  36   1 68.0612 5.49853   6
   2  36   1 59.7185 7.31603   3
  -2  36  -1 58.1161 6.89599   5
   4 -36   1 169.182 10.1691   4
   4 -36   1 142.595 8.93747   5
  -4 -36  -1 143.807 11.1898   4
  -4 -36  -1 149.476 12.1714   8
   4 -36   1 136.458 7.66757   9
  -4 -36  -1 133.893 10.6776  11
   4 -36   1 141.374 8.46618   3
   4 -36   1 138.142 8.74920   6
   4  36   1 161.732 8.99886   9
  -4  36  -1 128.953 9.84230   7
   4  36   1 127.039 10.4352   3
   4  36   1 143.126 11.2947   5
   5 -37  -1 20.6386 4.00779   6
  -5 -37   1 21.4088 5.83690  11
   5 -37  -1 27.2432 4.45991   9
  -5 -37   1 32.6692 7.08749   8
  -5 -37   1 12.0861 8.81287   4
   5 -37  -1 22.3827 5.01299   3
   5 -37  -1 20.6116 3.84095   4
  -5  37   1 29.0167 6.43913   7
   5  37  -1 19.7594 5.69310   3
   5  37  -1 25.3509 5.64874  10
  -3 -37   1 5.60529 2.95718  11
   3 -37  -1 2.15273 1.49676   9
   3 -37  -1 4.90963 2.30168   4
   3 -37  -1 1.89392 1.19331   6
   3 -37  -1 3.92291 2.25910  11
  -3 -37   1 2.98806 3.22318   8
   3 -37  -1 4.65257 1.69876   9
  -3 -37   1 6.46576 3.30975   4
  -3  37   1 -2.3970 2.46821   5
  -3  37   1 0.51413 2.65082   7
   3  37  -1 0.95587 2.98449  10
   3  37  -1 3.68529 1.77608   9
   3  37  -1 6.28896 3.49183   3
   3  37  -1 3.54059 3.44493   5
  -1 -37   1 361.397 16.8235   4
  -1 -37   1 350.673 14.1854   3
   1 -37  -1 357.562 14.9113   8
   1 -37  -1 345.778 14.9778   4
   1 -37  -1 344.007 13.7722   8
  -1 -37   1 378.076 16.4081   8
   1 -37  -1 318.450 14.2793   3
  -1 -37   1 358.783 17.0686   8
  -1 -37   1 360.338 14.5835   6
  -1  37   1 363.000 15.5814   4
   1  37  -1 354.208 14.0536   3
   1  37  -1 342.226 12.3433   7
   1  37  -1 344.591 16.9208   5
  -1  37   1 358.232 17.3798   5
  -1  37   1 365.086 15.7025   7
   1  37  -1 342.739 14.3308   6
  -1 -37  -1 93.7015 7.63150  11
  -1 -37  -1 80.8884 7.07936   8
  -1 -37  -1 91.7082 7.23923   3
   1 -37   1 86.5939 7.32583   4
   1 -37   1 89.8990 6.24525   8
  -1 -37  -1 84.7347 7.48358   4
   1 -37   1 83.8958 6.29272   6
   1 -37   1 85.5762 5.48147   3
   1 -37   1 94.9261 6.44285   8
  -1  37  -1 92.3107 7.87204   5
  -1  37  -1 91.0319 5.82272   6
   1  37   1 88.5202 5.65323   6
  -1  37  -1 93.4815 6.29437   7
  -1  37  -1 87.2131 7.46824  10
   1  37   1 96.0529 7.54680   3
  -3 -37  -1 50.8876 7.94531   8
   3 -37   1 39.1243 4.79699   3
  -3 -37  -1 36.0578 6.38777  11
  -3 -37  -1 34.7873 6.48780   4
   3 -37   1 41.6710 4.90959   3
   3 -37   1 40.6173 3.28117   9
   3 -37   1 55.9810 6.97128   4
   3 -37   1 34.1906 4.75988   6
   3  37   1 36.3530 4.40001   9
  -3  37  -1 35.1040 5.76486   5
  -3  37  -1 43.4338 6.36521   7
   3  37   1 54.5217 7.66473   3
   3  37   1 39.3606 7.19409   5
   3  37   1 38.7378 6.79190  10
  -5 -37  -1 148.435 12.7137   8
   5 -37   1 150.824 10.3478   4
  -5 -37  -1 149.116 11.7943   4
   5 -37   1 147.805 9.71460   6
  -5 -37  -1 149.098 11.6479  11
   5 -37   1 148.381 8.98725   9
   5 -37   1 153.965 9.63962   3
   5  37   1 158.616 11.7086   3
   5  37   1 160.909 12.0182   5
   5  37   1 140.285 9.85186   9
  -4 -38   1 152.417 11.4304  11
   4 -38  -1 159.335 10.0742   3
  -4 -38   1 138.453 11.0508   4
   4 -38  -1 138.378 7.69526   9
   4 -38  -1 138.133 8.48092   4
   4 -38  -1 143.652 6.99672   6
   4 -38  -1 141.908 7.95052   9
   4 -38  -1 160.507 8.42080  11
  -4 -38   1 138.105 12.4176   8
  -4  38   1 164.759 11.5782   7
   4  38  -1 158.173 8.35218   9
   4  38  -1 130.162 11.3250   5
   4  38  -1 168.040 11.7934  10
   4  38  -1 153.071 10.7356   3
   2 -38  -1 18.5513 3.17957   8
  -2 -38   1 30.4378 5.73479   8
  -2 -38   1 15.8088 4.61628   4
  -2 -38   1 16.6536 3.88579   3
   2 -38  -1 13.6516 3.37044   4
   2 -38  -1 12.9196 3.45478   3
  -2 -38   1 14.5482 4.27823  11
   2 -38  -1 15.6357 3.46906  11
  -2 -38   1 15.6375 4.59736   8
  -2  38   1 14.2896 3.79730   7
   2  38  -1 14.6986 3.73840   3
  -2  38   1 13.1669 4.31262   5
   2  38  -1 15.0958 4.37942  10
   2  38  -1 10.3322 2.35104   7
  -2  38   1 5.32555 2.72316   4
   2  38  -1 19.5481 5.09272   5
   0 -38   1 345.745 15.9491   4
   0 -38  -1 331.949 15.4493   8
   0 -38  -1 319.007 14.8579   4
   0 -38  -1 314.558 14.3265  11
   0 -38   1 355.303 13.5048   6
   0 -38  -1 302.881 13.9213   3
   0 -38  -1 306.919 14.0412   8
   0 -38   1 320.592 12.7376   3
   0 -38   1 327.056 15.0008   8
   0  38   1 322.759 14.3574   7
   0  38  -1 329.958 13.2429   6
   0  38   1 328.751 19.0168   5
   0  38  -1 336.839 16.2290   5
   0  38  -1 330.687 12.4989   7
   0  38  -1 311.276 15.5479  10
   0  38   1 327.442 11.1441   6
  -2 -38  -1 84.8341 7.92128   8
  -2 -38  -1 101.559 9.31079   8
   2 -38   1 96.9365 6.22929   6
   2 -38   1 97.1671 5.86837   3
   2 -38   1 105.707 5.49400   8
   2 -38   1 93.6885 5.36297   8
  -2 -38  -1 101.178 8.80371   4
   2 -38   1 100.232 7.70120   4
  -2 -38  -1 101.466 8.28457  11
   2  38   1 84.2073 7.37942   6
  -2  38  -1 112.836 8.11844  10
   2  38   1 110.179 9.43040   5
  -2  38  -1 97.7173 7.32703   7
  -2  38  -1 107.479 8.42322   5
   2  38   1 93.8985 4.67965   9
   2  38   1 102.507 8.83856  10
   2  38   1 94.3966 8.21405   3
   4 -38   1 26.5340 4.49897   3
   4 -38   1 27.2577 4.66995   6
   4 -38   1 26.9024 4.60406  10
  -4 -38  -1 25.0394 6.09362   4
  -4 -38  -1 37.3019 7.16733  11
   4 -38   1 26.6481 3.86110   9
   4 -38   1 36.4022 5.19194   3
  -4 -38  -1 26.3875 6.58689   8
   4  38   1 26.4381 6.12051   5
   4  38   1 20.5451 5.43355   3
   4  38   1 22.1052 4.30461   9
  -4  38  -1 21.3421 5.12875   7
   5 -39  -1 7.12798 2.46600   6
   5 -39  -1 6.54108 3.29272   3
   5 -39  -1 5.74166 2.48925   4
  -5 -39   1 1.48924 3.73766  11
  -5 -39   1 5.96109 4.31868   4
   5 -39  -1 3.88528 2.68154   9
  -5 -39   1 5.82003 5.87843   8
   5  39  -1 3.45326 3.61936  10
   5  39  -1 2.03495 3.92004   3
  -5  39   1 7.13203 3.68345   7
   5  39  -1 12.6167 4.74813   5
  -3 -39   1 3.23526 3.02772   4
   3 -39  -1 0.24340 2.12105  11
   3 -39  -1 2.73266 1.44542   9
  -3 -39   1 3.19960 3.08591  11
  -3 -39   1 1.65924 3.02158   8
   3 -39  -1 0.37089 1.89120   4
   3 -39  -1 0.30438 0.87658   6
  -3  39   1 0.49932 2.75310   5
   3  39  -1 -0.5931 2.47536   3
   3  39  -1 1.70179 1.47207   9
   3  39  -1 -1.2554 2.97878   5
  -3  39   1 2.38718 3.05030   7
   3  39  -1 -1.2502 2.35684  10
   3  39  -1 1.13611 1.37403   9
  -1 -39   1 27.6408 4.44846   3
   1 -39  -1 26.8078 4.64608   8
   1 -39  -1 24.2389 3.98953   8
  -1 -39   1 20.9891 4.65026   8
  -1 -39   1 25.3065 4.22621   6
   1 -39  -1 26.9592 4.75803   3
  -1 -39   1 30.3327 5.80113   4
   1 -39  -1 40.9721 6.00446   4
  -1 -39   1 31.7504 5.84781   8
   1  39  -1 41.4434 6.90171   5
   1  39  -1 31.0358 3.66099   7
   1  39  -1 31.4569 4.51080   3
  -1  39   1 32.0902 5.31299   7
   1  39  -1 24.4731 5.40669  10
   1  39  -1 29.9603 5.31427   6
   1 -39   1 7.95200 2.46765   3
  -1 -39  -1 8.36347 3.22904  11
   1 -39   1 7.25273 3.22046   4
   1 -39   1 6.83283 2.50700   8
   1 -39   1 9.06997 2.49939   6
   1 -39   1 6.94864 2.59643   8
  -1 -39  -1 7.67378 3.19307   8
  -1 -39  -1 12.4817 6.00246   4
  -1 -39  -1 11.9272 3.98524   8
   1  39   1 10.3874 3.56063   3
  -1  39  -1 10.5387 3.02362   7
   1  39   1 7.54327 3.69526  10
   1  39   1 6.20754 2.21836   6
   1  39   1 18.9881 5.03360   5
  -1  39  -1 9.37585 2.59344   6
  -1  39  -1 5.66575 3.38233   5
  -1  39  -1 10.4682 3.63279  10
   3 -39   1 111.691 5.05510   9
   3 -39   1 117.916 7.04524   3
   3 -39   1 120.321 7.35065   6
  -3 -39  -1 106.660 9.27211  11
   3 -39   1 110.026 8.58750   4
  -3 -39  -1 116.422 9.75605   4
   3 -39   1 118.166 7.06520   3
   3 -39   1 109.707 5.03054   9
  -3 -39  -1 96.3583 11.3147   8
   3  39   1 111.679 10.1949   5
  -3  39  -1 110.254 8.53578   7
   3  39   1 109.014 9.66434  10
   3  39   1 112.075 9.19692   3
   3  39   1 116.657 6.57793   9
  -3  39  -1 119.043 8.75675   5
   4 -40  -1 1.93583 1.49673   6
  -4 -40   1 1.62629 3.63103   4
  -4 -40   1 1.97108 3.22854  11
   4 -40  -1 -1.4831 2.64782   3
   4 -40  -1 3.64146 1.96309   9
  -4 -40   1 -1.7902 2.96180   8
   4 -40  -1 0.94366 2.16561   4
   4  40  -1 0.67053 2.08218   9
   4  40  -1 2.83799 3.18826  10
  -4  40   1 -2.0278 2.62594   7
   4  40  -1 3.04112 3.86492   5
   4  40  -1 0.88363 2.71995   3
   2 -40  -1 83.1936 5.86818   8
  -2 -40   1 90.2596 8.07363  11
  -2 -40   1 90.2455 8.52641   8
  -2 -40   1 76.6701 6.57983   3
   2 -40  -1 73.6048 6.54715   3
   2 -40  -1 87.6413 6.59016  11
   2 -40  -1 67.7154 6.41788   4
  -2 -40   1 74.0527 9.13025   4
  -2 -40   1 82.5840 9.33592   8
   2  40  -1 79.6798 9.46682  10
   2  40  -1 90.3680 7.10123   3
   2  40  -1 90.6555 5.14776   7
   2  40  -1 66.9637 8.88351   5
  -2  40   1 80.6760 7.36277   7
  -2  40   1 85.0981 9.72476   5
   0 -40  -1 36.2368 5.32423   8
   0 -40   1 38.5383 5.69376   8
   0 -40   1 44.8882 7.74023   4
   0 -40  -1 43.0235 5.92571  11
   0 -40   1 26.9566 5.70748   8
   0 -40   1 48.3481 5.20958   6
   0 -40   1 36.5943 4.50918   3
   0 -40  -1 35.8178 5.17098   3
   0 -40  -1 36.5639 5.73520   4
   0 -40  -1 35.7156 5.82108   8
   0  40   1 35.0319 6.49486   5
   0  40  -1 36.4031 4.79539   6
   0  40  -1 33.1001 4.02090   7
   0  40  -1 32.7696 5.90875  10
   0  40   1 43.7457 5.79258   7
   0  40   1 38.4234 3.05525   6
  -2 -40  -1 8.61131 3.92325   4
  -2 -40  -1 6.25451 3.41453  11
   2 -40   1 11.2232 2.33998   8
   2 -40   1 9.44406 3.67254   4
   2 -40   1 8.16929 2.40035   3
   2 -40   1 9.20689 2.27546   8
  -2 -40  -1 7.43242 3.94994   8
   2 -40   1 11.2942 2.78061   6
   2  40   1 3.12616 2.98790  10
   2  40   1 12.6409 4.10330   3
  -2  40  -1 4.42547 2.91601   7
   2  40   1 7.82298 1.39814   9
   2  40   1 6.57445 2.87449   6
  -2  40  -1 11.4367 3.51363  10
   2  40   1 11.3210 4.12283   5
  -2  40  -1 7.16694 3.34141   5
   4 -40   1 34.1497 4.06088   9
  -4 -40  -1 36.1012 6.59784  11
  -4 -40  -1 30.2423 6.89782   8
   4 -40   1 29.5128 4.69188   3
   4 -40   1 36.9714 5.60637   4
   4 -40   1 32.8271 4.94671   6
  -4 -40  -1 29.5851 6.52752   4
  -4  40  -1 34.8538 6.31831   7
   4  40   1 27.7706 6.49691   3
   4  40   1 35.0459 7.03517   5
   4  40   1 29.2774 4.76187   9
  -3 -41   1 38.8310 6.81725  11
  -3 -41   1 28.6259 6.26544   8
   3 -41  -1 40.4828 5.47053   4
  -3 -41   1 36.0389 6.67515   4
   3 -41  -1 39.4378 2.73178   9
   3 -41  -1 35.7764 5.08055  11
   3 -41  -1 40.1062 2.90479   9
   3  41  -1 43.9163 7.38493  10
   3  41  -1 44.7011 3.77263   9
   3  41  -1 37.4771 3.14011   9
  -3  41   1 41.8969 6.43762   7
   3  41  -1 34.6063 7.00143   5
  -3  41   1 47.9845 7.50528   5
   3  41  -1 30.9032 5.70993   3
  -1 -41   1 27.7565 5.61182   8
  -1 -41   1 28.8190 4.69686   3
  -1 -41   1 25.6498 4.35538   6
   1 -41  -1 27.2307 5.46656   8
   1 -41  -1 25.0911 4.43762  11
   1 -41  -1 21.6918 4.11358   3
  -1 -41   1 34.2089 6.18349   4
  -1 -41   1 34.2490 6.04377   8
   1 -41  -1 28.7650 5.03844   4
   1 -41  -1 26.2078 4.16997   8
  -1  41   1 30.6288 6.10909   5
   1  41  -1 29.1167 6.01911  10
   1  41  -1 34.1260 6.60684   5
   1  41  -1 31.5678 3.66495   7
  -1  41   1 25.9435 4.91101   7
   1  41  -1 22.4705 4.27633   6
  -1 -41  -1 7.55860 3.71145   8
  -1 -41  -1 8.98310 3.54251   4
   1 -41   1 5.65271 2.63265   8
   1 -41   1 12.3013 4.24382   4
   1 -41   1 8.32479 2.49158   3
  -1 -41  -1 11.0677 3.73651  11
   1 -41   1 7.54343 2.66422   8
  -1 -41  -1 8.81747 3.59437   8
   1 -41   1 10.7183 2.86765   6
  -1  41  -1 10.5451 2.70995   6
  -1  41  -1 9.65252 3.58832  10
   1  41   1 9.31478 2.53686   6
   1  41   1 9.34762 3.07202   7
  -1  41  -1 11.0571 3.15494   7
   1  41   1 6.72846 3.95681   5
  -1  41  -1 5.91060 4.27925   5
   3 -41   1 51.1371 2.31292   9
   3 -41   1 60.7482 5.08969   3
   3 -41   1 57.6176 5.20702   6
   3 -41   1 51.0517 2.53777   9
  -3 -41  -1 44.3300 7.85821   8
   3 -41   1 47.9291 5.36697   3
  -3 -41  -1 44.8190 7.10871  11
   3 -41   1 61.3360 7.20949   4
  -3 -41  -1 51.1186 8.11439   4
  -3  41  -1 52.8960 6.73798   7
   3  41   1 69.9288 9.56075   5
  -3  41  -1 64.7557 7.78171   5
   3  41   1 50.2673 7.13750   3
   4 -42  -1 12.5922 4.25221   3
   4 -42  -1 12.4194 2.20563   6
   4 -42  -1 18.5207 3.28896   9
   4 -42  -1 18.7616 4.03874   4
  -4 -42   1 24.9671 7.58083   4
  -4  42   1 14.6556 5.33241   7
   4  42  -1 19.6622 5.60041  10
   4  42  -1 18.1687 3.50299   9
   4  42  -1 13.1840 4.54629   3
   2 -42  -1 38.0583 5.57028   4
  -2 -42   1 39.2649 7.12367   8
   2 -42  -1 46.0764 5.07089   8
   2 -42  -1 40.9757 6.24921   8
  -2 -42   1 44.9796 7.11908   4
  -2 -42   1 34.9785 6.16842  11
  -2  42   1 36.7211 7.00109   5
   2  42  -1 31.6643 6.42423  10
   2  42  -1 47.5973 7.92457   5
  -2  42   1 54.9810 7.04638   7
   2  42  -1 38.6138 3.50887   7
   2  42  -1 45.9532 5.98053   3
   0 -42   1 142.975 9.52436   8
   0 -42   1 142.750 8.00599   3
   0 -42  -1 144.759 9.42071   8
   0 -42   1 149.525 8.05898   6
   0 -42   1 148.596 10.3674   4
   0 -42  -1 129.144 9.15542  11
   0 -42   1 138.417 9.52136   8
   0 -42  -1 147.989 10.2180   8
   0  42  -1 141.431 10.6342   5
   0  42   1 126.063 10.5491   5
   0  42   1 147.849 6.12818   6
   0  42  -1 138.126 10.3741  10
   0  42  -1 131.668 7.88664   6
   0  42   1 135.881 8.97925   7
   0  42  -1 155.054 7.79454   7
   2 -42   1 10.2631 3.85964   4
   2 -42   1 13.9387 2.59595   8
  -2 -42  -1 14.0189 4.87980   8
   2 -42   1 18.5599 2.95548   8
   2 -42   1 16.2114 3.17139   6
  -2 -42  -1 10.8755 4.12809   4
   2 -42   1 21.3243 3.40700   3
  -2 -42  -1 12.8268 4.14275  11
  -2  42  -1 15.9007 3.83383   7
   2  42   1 12.5424 4.70103   5
   2  42   1 17.6490 3.97786   6
   4 -42   1 10.6699 3.29992   6
  -4 -42  -1 11.3196 4.61984  11
   4 -42   1 12.6328 3.32451   3
  -4 -42  -1 10.6503 4.54773   4
   4 -42   1 10.3005 3.73881   4
  -4  42  -1 13.9016 4.58673   7
   4  42   1 11.8860 3.09896   9
   4  42   1 5.68549 3.82407   3
   3 -43  -1 8.71717 3.29597   4
  -3 -43   1 11.4037 4.49111   8
  -3 -43   1 9.28249 4.09889  11
  -3 -43   1 5.67786 3.92452   4
   3  43  -1 8.28891 2.23940   7
   3  43  -1 8.72841 1.67344   9
   3  43  -1 8.56258 1.60835   9
   3  43  -1 9.27486 4.33917   5
   3  43  -1 8.68359 3.83219  10
  -3  43   1 5.78382 3.48385   7
  -3  43   1 8.27398 3.84953   5
   3  43  -1 12.5655 4.07286   3
  -1 -43   1 188.720 9.99360   3
  -1 -43   1 214.535 12.8265   4
  -1 -43   1 192.126 12.1718   8
  -1 -43   1 187.191 12.2643   8
  -1 -43   1 172.039 9.71027   6
   1 -43  -1 190.460 10.2731   8
   1 -43  -1 197.274 10.8376  11
   1 -43  -1 203.427 11.5667   4
  -1 -43   1 201.788 12.1312  11
   1 -43  -1 198.376 11.1920   8
   1  43  -1 198.393 10.4660   6
  -1  43   1 190.182 11.1141   7
   1  43  -1 206.142 13.2743   5
   1  43  -1 187.587 8.53369   7
   1  43  -1 208.484 13.0983  10
  -1  43   1 212.047 13.4141   5
  -1 -43  -1 22.7744 5.17624  11
  -1 -43  -1 25.1436 6.27582   8
   1 -43   1 27.5758 5.43621   4
   1 -43   1 21.8532 3.65370   3
  -1 -43  -1 24.9482 5.45180   4
   1 -43   1 25.7437 4.33278   8
   1 -43   1 27.9021 3.97129   6
  -1 -43  -1 20.2575 4.99253   8
   1 -43   1 34.2113 5.01112   8
  -1  43  -1 33.5537 6.14669  10
  -1  43  -1 22.2657 4.06374   7
   1  43   1 28.7171 3.85316   6
   1  43   1 27.0164 4.72776   7
  -1  43  -1 25.3192 5.92170   5
   1  43   1 20.4245 5.47157   5
  -1  43  -1 22.6191 3.64126   6
   3 -43   1 13.6485 4.19981   4
  -3 -43  -1 6.56672 3.48289  11
  -3 -43  -1 10.3198 4.84198   8
   3 -43   1 9.31585 2.78926   3
   3 -43   1 11.7205 3.06831   6
  -3 -43  -1 6.73702 3.85357   4
   3 -43   1 6.76825 2.80546   3
  -3  43  -1 4.67141 3.11012   7
  -3  43  -1 8.99951 3.76423   5
   3  43   1 4.76932 3.69836   5
   3  43   1 4.37552 1.89485   9
   3  43   1 6.29360 3.76922   3
   4 -44  -1 22.1054 5.00568   3
   4 -44  -1 27.7840 4.47658   4
  -4 -44   1 34.5845 7.41453   8
  -4 -44   1 28.7414 6.24267   4
  -4 -44   1 27.6944 6.14378  11
   4  44  -1 16.4961 4.89079   3
   4  44  -1 19.8905 5.77179  10
   4  44  -1 24.9774 3.54248   9
  -4  44   1 30.2291 5.92540   7
   4  44  -1 14.3007 5.38023   5
   2 -44  -1 37.5991 5.80825   4
  -2 -44   1 31.1698 6.10494  11
   2 -44  -1 37.0704 4.34540   8
  -2 -44   1 39.1560 7.14800   8
  -2 -44   1 42.7712 7.32534   4
   2 -44  -1 32.1795 5.04780   8
  -2  44   1 36.1511 5.96407   7
  -2  44   1 34.8413 6.85261   5
   2  44  -1 41.5364 5.83778   3
   2  44  -1 32.7654 3.64647   7
   2  44  -1 26.4517 6.44223   5
   2  44  -1 29.0604 6.09870  10
   0 -44   1 214.734 10.1507   3
   0 -44  -1 206.358 12.3847   4
   0 -44  -1 231.353 14.1360  11
   0 -44  -1 219.850 12.7499   8
   0 -44   1 209.148 11.9964   8
   0 -44  -1 217.682 11.8956   8
   0 -44   1 213.610 13.0490   4
   0 -44   1 208.365 12.0726   8
   0 -44   1 214.373 10.1488   6
   0  44  -1 226.904 13.7490   5
   0  44   1 179.607 13.1295   5
   0  44   1 201.929 7.57082   6
   0  44   1 232.636 11.6839   7
   0  44  -1 208.598 10.4663   6
   0  44  -1 211.240 13.3295  10
   2 -44   1 79.8778 5.25097   8
  -2 -44  -1 61.9538 9.13408   8
  -2 -44  -1 72.1972 9.45893   4
   2 -44   1 76.9193 5.56889   3
   2 -44   1 78.9754 5.73555   6
   2 -44   1 83.4650 5.66028   3
   2 -44   1 86.2985 5.35763   8
   2 -44   1 88.5148 7.86085   4
  -2  44  -1 76.2685 6.82163   7
  -2  44  -1 77.5009 9.04007   5
   2  44   1 70.1699 6.36367   6
   2  44   1 84.5217 10.3960   5
   2  44   1 80.5527 9.06344   3
  -4 -44  -1 65.4231 10.3822   8
   4 -44   1 63.6072 7.73754   4
  -4 -44  -1 59.9979 9.10646  11
  -4 -44  -1 67.5225 9.33298   4
   4 -44   1 54.2017 6.13762   3
   4 -44   1 62.2294 5.72555   6
   4  44   1 46.9685 8.04980   3
   4  44   1 62.6504 5.13204   9
   4  44   1 55.5160 9.14480   5
  -4  44  -1 62.4556 7.71936   7
  -3 -45   1 274.450 19.0785   8
  -3 -45   1 246.851 16.9546   4
   3 -45  -1 277.015 12.9352   4
  -3 -45   1 232.403 14.5011  11
   3  45  -1 253.649 15.4102  10
  -3  45   1 237.944 14.6271   5
  -3  45   1 278.992 14.6940   7
   3  45  -1 232.703 17.5958   5
   3  45  -1 240.242 13.2622   3
   1 -45  -1 69.5676 7.39384  11
   1 -45  -1 47.3987 6.54905   8
   1 -45  -1 78.3941 8.75409   4
  -1 -45   1 62.5068 5.80711   6
  -1 -45   1 70.2798 8.89412   4
  -1 -45   1 66.8896 5.86294   3
  -1 -45   1 60.6207 8.36686   8
  -1 -45   1 62.6334 8.18160   8
  -1 -45   1 71.0688 8.49652  11
   1 -45  -1 66.6722 6.06243   8
   1  45  -1 66.5503 9.16893   5
   1  45  -1 55.6772 6.31101   6
  -1  45   1 55.0135 6.80969   7
  -1  45   1 60.0552 8.48272   5
   1  45  -1 58.0966 8.46364  10
   1  45  -1 61.6416 4.60823   7
   1 -45   1 36.7576 4.51797   6
   1 -45   1 46.6885 5.91085   8
  -1 -45  -1 44.0787 7.35538   4
   1 -45   1 56.3744 7.73685   4
  -1 -45  -1 50.9441 6.97982  11
   1 -45   1 50.1473 5.99584   8
   1 -45   1 48.2216 5.05455   3
  -1 -45  -1 35.2263 6.30603   8
  -1 -45  -1 52.1260 7.93894   8
  -1  45  -1 49.9739 5.77525   7
   1  45   1 41.6704 7.68559   5
  -1  45  -1 46.5909 7.31556  10
  -1  45  -1 45.9428 4.99897   6
   1  45   1 42.4950 4.70411   6
   1  45   1 44.0107 6.00209   7
  -1  45  -1 46.8074 7.23418   5
   3 -45   1 182.621 9.02368   3
  -3 -45  -1 179.742 14.1981   4
   3 -45   1 203.655 11.9322   4
  -3 -45  -1 184.836 12.5237  11
   3 -45   1 183.170 9.15726   6
   3  45   1 206.085 12.7735   3
  -3  45  -1 196.179 11.5358   7
  -3  45  -1 174.980 11.5198   5
   2 -46  -1 10.9935 2.94452   8
  -2 -46   1 5.15437 3.91004   8
   2 -46  -1 10.1390 2.64597   8
  -2 -46   1 10.1276 4.59785   4
  -2 -46   1 6.37876 3.79308  11
   2 -46  -1 5.06014 3.12766   4
   2  46  -1 9.67252 2.17915   7
   2  46  -1 13.8862 4.67667  10
   2  46  -1 8.47649 3.38247   3
  -2  46   1 16.3722 5.31905   5
   2  46  -1 12.1078 4.92539   5
   0 -46  -1 22.8367 5.15196   4
   0 -46  -1 17.5146 4.37942  11
   0 -46   1 23.2378 3.88931   6
   0 -46   1 17.2135 3.79074   3
   0 -46   1 20.7667 4.63493   8
   0 -46  -1 26.9487 5.56726   8
   0 -46   1 15.7928 4.24146   8
   0 -46  -1 18.6588 4.59364   8
   0 -46   1 16.3621 4.69864   4
   0  46  -1 16.7187 5.14834   5
   0  46   1 19.9191 5.72719   5
   0  46   1 11.9485 3.88121   7
   0  46  -1 18.8965 3.43941   7
   0  46  -1 10.3713 4.38278  10
   0  46   1 21.4408 2.27741   6
  -2 -46  -1 44.2690 7.09376  11
  -2 -46  -1 47.6240 7.53769   4
   2 -46   1 42.1968 3.95130   8
   2 -46   1 46.3445 4.96551   6
   2 -46   1 47.7881 4.37327   3
  -2 -46  -1 40.1990 7.22773   8
   2 -46   1 45.5366 4.91240   8
   2 -46   1 49.8166 6.90651   4
  -2  46  -1 54.3624 6.52485   7
   2  46   1 40.7569 6.63986   3
  -2  46  -1 52.5329 7.81760   5
   2  46   1 49.9991 8.32062   5
  -3 -47   1 23.7077 5.72756  11
  -3 -47   1 24.5590 6.21800   8
   3 -47  -1 16.6811 4.07781   4
  -3 -47   1 17.2089 5.41530   4
  -3  47   1 12.0307 4.90350   5
   3  47  -1 16.3098 5.67389   5
   3  47  -1 19.6486 5.50337  10
   3  47  -1 21.0474 4.66578   3
  -3  47   1 20.7268 5.13965   7
  -1 -47   1 121.764 8.00129   3
   1 -47  -1 118.920 8.19174   8
  -1 -47   1 119.000 9.85676   8
   1 -47  -1 122.704 8.65295  11
  -1 -47   1 118.361 10.1630   4
   1 -47  -1 121.311 9.06920   4
  -1 -47   1 116.663 10.0673  11
   1 -47  -1 118.051 8.72231   8
  -1  47   1 141.982 11.3739   5
  -1  47   1 121.529 8.89294   7
   1  47  -1 121.957 10.6857   5
   1  47  -1 114.645 6.42898   7
   1  47  -1 115.671 10.4491  10
  -1 -47  -1 9.03700 3.92830   4
   1 -47   1 4.99319 2.71595   8
   1 -47   1 5.75833 3.78302   4
  -1 -47  -1 6.06180 3.73274   8
   1 -47   1 4.80053 2.94418   8
  -1 -47  -1 9.78633 3.88893  11
   1 -47   1 3.61834 2.51795   3
  -1 -47  -1 9.86779 4.35704   8
   1 -47   1 3.61984 2.12270   6
  -1  47  -1 8.43077 2.81000   7
  -1  47  -1 7.01079 3.67195  10
  -1  47  -1 5.87645 3.14148   6
   1  47   1 2.05573 3.05100   6
   1  47   1 3.40590 3.82589   5
  -1  47  -1 6.47512 3.76430   5
   1  47   1 10.1394 3.48033   7
   3 -47   1 32.8443 4.28308   3
   3 -47   1 33.3134 4.50510   6
  -3 -47  -1 30.9697 7.87606   8
  -3 -47  -1 33.1531 6.84811   4
   3 -47   1 27.3642 5.85800   4
  -3  47  -1 34.7765 6.39834   7
  -3  47  -1 26.9633 6.02505   5
   3  47   1 22.6105 6.37498   5
   3  47   1 32.8349 6.00314   3
   2 -48  -1 26.9941 4.04472   8
  -2 -48   1 22.0589 5.85754  11
  -2 -48   1 39.4500 8.49405   4
   2 -48  -1 24.6877 4.35640   8
   2 -48  -1 27.0819 4.96835   4
   2  48  -1 30.3888 7.36687   5
   2  48  -1 32.9231 5.44008   3
  -2  48   1 34.8252 6.94091   5
  -2  48   1 27.6837 5.41343   7
   2  48  -1 26.4018 3.23305   7
   0 -48   1 89.5321 11.4388   8
   0 -48   1 97.1223 6.41937   6
   0 -48   1 78.7253 8.95615   8
   0 -48  -1 86.4868 7.60851  11
   0 -48  -1 87.7342 8.26164   8
   0 -48  -1 86.7524 8.07307   4
   0 -48  -1 75.8255 10.3405   8
   0 -48   1 94.6603 10.5454   4
   0  48  -1 90.0201 10.5479   5
   0  48  -1 87.2507 10.3542  10
   0  48  -1 84.0453 6.08522   7
   0  48   1 94.0116 7.55294   7
   0  48   1 87.5363 11.4299   5
  -2 -48  -1 49.8769 7.60967  11
   2 -48   1 43.9092 4.66036   6
   2 -48   1 47.3082 4.11105   8
   2 -48   1 39.4294 4.46966   3
  -2 -48  -1 53.5907 8.21107   4
   2 -48   1 46.1473 4.02959   8
   2 -48   1 45.9577 6.92666   4
   2  48   1 39.7474 6.60599   3
   2  48   1 49.8212 10.1126   5
   2  48   1 49.6699 6.17385   7
  -2  48  -1 36.8234 5.65899   7
  -2  48  -1 44.9270 7.37291   5
   1 -49  -1 58.2161 7.36127   8
  -1 -49   1 69.0816 9.06410  11
   1 -49  -1 76.9774 8.86210   4
   1 -49  -1 68.2823 7.97534  11
  -1 -49   1 69.6539 9.57198   4
  -1 -49   1 60.8654 8.52269   8
   1  49  -1 70.3693 10.0480   5
  -1  49   1 76.2070 8.12457   7
   1  49  -1 68.6402 9.41831  10
  -1  49   1 53.2993 8.54427   5
   1  49  -1 63.8395 4.77778   7
   1 -49   1 125.186 7.09141   6
   1 -49   1 154.403 10.8963   4
  -1 -49  -1 126.929 11.1755   8
  -1 -49  -1 142.077 10.1251  11
   1 -49   1 128.874 8.54162   8
  -1  49  -1 120.053 10.7250  10
  -1  49  -1 140.144 10.8604   5
   1  49   1 123.556 13.9266   5
  -1  49  -1 119.622 8.19809   7
   1  49   1 131.316 8.64391   7
  -2 -50   1 93.1818 10.7273  11
   2 -50  -1 96.7433 6.77256   8
  -2 -50   1 95.6404 11.4129   8
   2 -50  -1 92.1854 7.75408   4
   2 -50  -1 96.3984 7.39254  11
  -2 -50   1 107.693 9.68041   4
  -2  50   1 97.5483 8.07679   7
  -2  50   1 93.6370 10.7288   5
   2  50  -1 98.8055 11.0014  10
   2  50  -1 95.9096 12.2288   5
   0 -50  -1 53.3118 7.60964   8
   0 -50   1 60.5287 5.13699   6
   0 -50  -1 66.6926 7.73343  11
   0 -50   1 54.4124 7.40430   8
   0 -50   1 64.1820 8.64357   4
   0  50  -1 60.8082 8.77814  10
   0  50   1 83.7539 10.6305   5
   0  50  -1 59.5079 5.00752   7
   0  50  -1 53.8100 8.17263   5
   0  50   1 55.5038 6.94463   7
  -2 -50  -1 126.785 10.9293   8
   2 -50   1 107.042 6.13363   3
   2 -50   1 120.338 9.33402   4
   2 -50   1 103.408 6.23322   8
   2 -50   1 106.931 6.00906   6
  -2 -50  -1 106.672 9.86042   4
  -2  50  -1 99.7141 7.68481   7
  -2  50  -1 125.741 10.1545   5
   2  50   1 119.124 10.8087   5
  -1 -51   1 78.9549 9.46955   8
   1 -51  -1 73.5323 8.03817  11
  -1 -51   1 101.095 12.7195   4
   1 -51  -1 91.0474 8.12763   4
   1 -51  -1 78.1959 7.14943   8
  -1 -51   1 79.6101 9.04488  11
  -1  51   1 87.1120 12.3382   5
  -1  51   1 73.3432 9.05549   7
   1  51  -1 72.5065 5.02073   7
   1  51  -1 84.8426 10.2466  10
   1  51  -1 73.9695 10.0113   5
  -1 -51  -1 21.1177 5.21776  11
  -1 -51  -1 17.1706 5.41371   4
   1 -51   1 21.3108 4.35310   8
  -1 -51  -1 26.2219 6.22855   8
   1 -51   1 24.3544 5.37322   4
   1 -51   1 21.8856 3.23134   6
  -1  51  -1 21.4156 4.19213   7
  -1  51  -1 22.1071 5.65709   5
   1  51   1 32.6458 5.11764   7
   1  51   1 21.1438 6.55160   5
   0 -52   1 51.1393 7.46162  11
   0 -52  -1 39.7336 6.06906  11
   0 -52   1 47.1389 6.80384   8
   0 -52  -1 40.1217 6.63119   4
   0 -52   1 50.7040 11.6125   4
   0  52   1 43.4463 5.81827   7
   0  52  -1 37.6473 6.81263  10
   0  52   1 64.5934 9.30501   5
   0  52  -1 39.2006 4.73304   7
   6   0  -2 211.967 12.8302   9
   6   0  -2 226.764 13.1031   5
  -6   0   2 220.362 11.3826  11
   6   0  -2 228.756 8.66107  10
   6   0  -2 229.830 10.8312   4
  -6   0   2 239.479 12.2102   8
   6   0  -2 205.412 13.3254   3
   4   0  -2 156.692 7.00832  10
   4   0  -2 148.920 6.83978   4
   4   0  -2 147.657 7.77822   8
  -4   0   2 160.225 7.39902  11
  -4   0   2 148.350 8.44109   7
   4   0  -2 147.166 8.33221   7
   4   0  -2 145.355 8.42057   6
   4   0  -2 148.229 8.91374   3
   2   0  -2 505.386 16.0035   7
   2   0  -2 500.110 17.0736   6
  -2   0   2 530.325 15.9464   7
  -2   0   2 516.905 14.8541  11
   2   0  -2 517.966 16.3470   8
   2   0  -2 511.866 16.0573  10
  -2   0   2 518.503 14.6828   4
  -2   0   2 495.884 16.5175   8
  -2   0   2 499.700 16.1167   6
   2   0  -2 496.126 16.4074   3
   2   0  -2 513.474 14.5326   4
   0   0   2 7401.89 202.830   2
   2   0   2 2325.84 76.2192   2
  -2   0  -2 2437.67 80.8841   2
  -4   0  -2 272.720 11.0881   8
   4   0   2 274.887 11.7450   8
  -4   0  -2 286.409 7.90499  10
  -4   0  -2 254.933 12.2026   3
   4   0   2 303.086 13.2796   3
   4   0   2 273.371 12.6998   4
  -4   0  -2 263.973 12.6056  11
   4   0   2 281.840 12.6336  11
  -4   0  -2 280.565 12.0977   8
   4   0   2 293.318 10.1900   5
   4   0   2 279.575 12.7654   9
   6   0   2 14.1073 4.52222   9
  -6   0  -2 15.1610 3.99989   8
  -6   0  -2 11.8645 4.37250  11
   6   0   2 16.6984 4.81415   3
   7  -1  -2 124.026 11.4548   3
  -7  -1   2 131.490 9.61879  11
   7  -1  -2 128.986 10.6630   9
   7  -1  -2 142.113 10.7166   5
  -7  -1   2 150.223 10.1440   8
  -7   1   2 138.542 9.24817  11
   7   1  -2 159.443 11.6427   9
   7   1  -2 143.427 11.7065   3
   7   1  -2 142.501 10.8766   5
  -7   1   2 127.624 9.62260   8
  -5  -1   2 179.478 9.91737   8
  -5  -1   2 201.193 9.65568  11
   5  -1  -2 179.151 7.85113  10
   5  -1  -2 191.210 8.69264   4
   5  -1  -2 184.122 11.1060   3
  -5   1   2 190.960 9.25584  11
   5   1  -2 180.168 7.98411  10
  -5   1   2 193.933 10.8227   7
  -5   1   2 198.902 10.0175   8
   5   1  -2 200.288 9.05144   4
   5   1  -2 181.953 11.0919   3
  -3  -1   2 211.751 9.44885   8
   3  -1  -2 213.467 7.68038   4
  -3  -1   2 228.443 8.16997   4
   3  -1  -2 206.253 9.26260   7
   3  -1  -2 202.904 8.39882  10
   3  -1  -2 206.268 9.15681   6
  -3  -1   2 206.507 9.09467   7
  -3  -1   2 215.355 8.25045  11
   3  -1  -2 226.269 9.98978   3
   3   1  -2 219.038 9.85904   3
  -3   1   2 210.138 7.81552   4
   3   1  -2 203.334 9.29057   6
  -3   1   2 220.397 9.43953   8
   3   1  -2 219.849 8.00497   4
   3   1  -2 215.382 8.60662  10
   3   1  -2 213.704 9.18763   7
   3   1  -2 226.513 9.35836   8
  -3   1   2 222.499 8.06500  11
  -3   1   2 220.304 9.35032   7
   1  -1  -2 7984.60 221.969   2
  -1   1   2 8152.18 223.651   2
   1   1  -2 8171.66 222.891   2
  -1  -1  -2 276.635 8.41425   5
  -1  -1  -2 285.602 10.2503   8
   1  -1   2 284.638 9.76938   6
  -1  -1  -2 287.439 9.48180   3
   1  -1   2 272.996 9.68314  11
   1  -1   2 273.502 9.17377   3
   1  -1   2 292.058 9.74246   9
   1  -1   2 284.711 9.83024   8
  -1  -1  -2 290.011 9.91392  11
  -1  -1  -2 273.561 9.52310   9
   1   1   2 279.920 9.67041   6
  -1   1  -2 282.604 9.58903   9
   1   1   2 279.356 9.44158   3
   1   1   2 281.936 9.69404   9
  -1   1  -2 282.659 9.99723   8
  -1   1  -2 285.928 9.23656   3
  -1   1  -2 274.575 9.84625  11
   1   1   2 272.290 8.40091   5
  -1   1  -2 289.105 8.04448   5
   1   1   2 279.185 9.69400  11
   1   1   2 273.737 9.89282   8
  -3  -1  -2 73.5819 5.14637   8
  -3  -1  -2 64.3442 4.91801   9
   3  -1   2 73.9650 5.28794   9
   3  -1   2 75.6884 5.40780   4
   3  -1   2 67.6530 5.04962   7
  -3  -1  -2 77.1516 5.34906   3
  -3  -1  -2 73.3574 3.32174  10
   3  -1   2 72.2876 3.45404   5
  -3  -1  -2 74.2782 5.49429  11
   3  -1   2 80.0144 5.32459  11
   3  -1   2 67.5087 4.53890   8
   3   1   2 62.6179 4.95114   4
   3   1   2 73.4935 3.74585   5
  -3   1  -2 78.0325 5.17087   9
   3   1   2 69.7041 5.27327   3
  -3   1  -2 72.1147 2.99034  10
   3   1   2 74.9294 5.17843   9
   3   1   2 60.3682 4.82039  11
  -3   1  -2 76.5871 5.08741   8
  -3   1  -2 69.0926 5.01043   3
  -3   1  -2 65.7941 5.18969  11
   3   1   2 62.8331 4.53846   8
   5  -1   2 445.496 15.4829   5
  -5  -1  -2 449.527 18.9459  11
   5  -1   2 504.383 19.8337   9
   5  -1   2 458.313 19.3595   3
  -5  -1  -2 461.178 18.1890   8
   5   1   2 468.731 19.4311   9
   5   1   2 469.784 15.9018   5
  -5   1  -2 456.460 19.0541  11
   5   1   2 461.763 19.5203   3
  -5   1  -2 446.844 17.8445   8
   7  -1   2 19.9568 6.03448   3
  -7  -1  -2 30.6320 6.25182  11
  -7  -1  -2 35.2968 6.25066   8
  -7   1  -2 23.7796 5.80067   8
   7   1   2 37.6472 7.20655   3
   7   1   2 29.2683 4.05646   5
  -7   1  -2 22.7842 5.62995  11
   6  -2  -2 229.789 11.9284   4
  -6  -2   2 242.876 12.1859  11
  -6  -2   2 241.762 12.7595   8
   6  -2  -2 263.404 14.6654   3
   6  -2  -2 263.573 13.8243   5
   6  -2  -2 250.428 13.9843   9
   6  -2  -2 253.361 8.95514  10
   6   2  -2 240.786 14.3091   3
   6   2  -2 279.999 14.4964   5
  -6   2   2 252.862 11.9225  11
   6   2  -2 245.459 9.68435  10
   6   2  -2 241.113 11.6609   4
  -6   2   2 253.425 12.3828   8
   6   2  -2 248.083 13.9293   9
   4  -2  -2 54.2701 4.84602   6
  -4  -2   2 45.9343 5.34098   7
   4  -2  -2 41.4153 3.53811  10
   4  -2  -2 50.7812 5.85166   3
   4  -2  -2 47.6280 5.57816   7
   4  -2  -2 51.5274 4.26089   8
  -4  -2   2 50.6617 4.67815   8
  -4  -2   2 52.7944 4.09856   4
  -4  -2   2 44.9610 4.03141  11
   4  -2  -2 47.8834 3.52417   4
  -4   2   2 58.7463 4.11576  11
   4   2  -2 52.5406 5.57245   7
   4   2  -2 42.2229 5.51235   3
  -4   2   2 59.4898 6.17740   7
   4   2  -2 44.8741 8.42588   6
   4   2  -2 47.7881 3.85227  10
   4   2  -2 45.8728 3.82865   4
  -4   2   2 50.1687 4.62597   8
   4   2  -2 58.6775 4.81831   8
   2  -2  -2 57.0506 2.56635   4
   2  -2  -2 49.6050 3.89145   3
  -2  -2   2 58.2638 3.20147  11
  -2  -2   2 66.5887 4.11826   6
   2  -2  -2 59.5448 3.82190  10
   2  -2  -2 54.4778 3.80615   7
   2  -2  -2 53.0800 3.55399   6
  -2  -2   2 60.9685 4.18292   8
  -2  -2   2 58.4299 3.16044   4
  -2  -2   2 59.1415 3.59045   7
   2  -2  -2 55.5295 3.73983   8
  -2  -2   2 55.8538 3.75789  10
   2   2  -2 61.3373 3.65549   7
   2   2  -2 58.5306 3.08499   4
   2   2  -2 64.3535 4.19533   3
  -2   2   2 59.6097 3.71856   6
  -2   2   2 57.5598 2.76498  11
   2   2  -2 67.6643 4.08669   6
  -2   2   2 55.5916 2.57599   4
  -2   2   2 64.1447 4.12490   8
   2   2  -2 53.0436 3.80833  10
  -2   2   2 56.2383 3.84299   7
   2   2  -2 54.4346 3.90733   8
   0  -2   2 3958.67 115.494   2
   0   2  -2 4084.05 118.533   2
   0   2   2 3982.70 116.488   2
  -2  -2  -2 1123.64 30.4046   5
  -2  -2  -2 1108.63 32.4159   9
   2  -2   2 1124.56 32.1017  11
  -2  -2  -2 1139.05 32.6136  11
  -2  -2  -2 1125.04 32.4450   3
  -2   2  -2 1149.27 31.9725   8
   2   2   2 1130.67 32.2569   8
   2   2   2 1099.63 32.2858  11
   4  -2   2 467.843 17.8420   9
   4  -2   2 478.866 17.4936  11
  -4  -2  -2 475.444 13.3785  10
  -4  -2  -2 472.179 17.4745   8
   4  -2   2 454.151 17.7192   3
   4  -2   2 453.283 14.2687   5
  -4  -2  -2 472.338 18.0485  11
  -4  -2  -2 432.771 16.1232   8
   4  -2   2 439.701 17.4687   4
  -4  -2  -2 442.886 17.5832   3
   4  -2   2 458.344 16.2321   8
  -4   2  -2 439.135 17.4495   3
   4   2   2 419.834 17.1856   4
  -4   2  -2 438.658 16.6174   8
   4   2   2 457.012 17.4906  11
  -4   2  -2 462.065 17.2350   8
   4   2   2 472.370 18.0609   3
   4   2   2 466.140 16.9528   8
  -4   2  -2 474.037 17.9966  11
   4   2   2 462.486 17.8413   9
   4   2   2 449.681 14.9727   5
   6  -2   2 59.2758 4.54730   5
   6  -2   2 50.7330 7.54999   9
  -6  -2  -2 64.9198 7.57005   8
  -6  -2  -2 57.2691 7.97092  11
   6  -2   2 56.2363 7.83179   3
   6   2   2 58.1798 4.93800   5
  -6   2  -2 60.9915 7.83458  11
   6   2   2 72.0160 8.82820   9
   6   2   2 58.8373 8.63918   3
  -6   2  -2 54.7710 6.69772   8
   7  -3  -2 132.223 9.99746   5
   7  -3  -2 131.656 11.4133   3
  -7  -3   2 135.887 9.63532  11
  -7  -3   2 98.9057 12.6281   8
   7  -3  -2 134.441 10.7633   9
  -7   3   2 132.441 8.91548  11
  -7   3   2 137.714 9.28680   8
   7   3  -2 135.346 11.4144   3
   7   3  -2 131.979 10.8632   5
   7   3  -2 127.365 5.83404  10
   7   3  -2 130.837 10.7802   9
  -5  -3   2 323.374 13.4575  11
   5  -3  -2 311.808 11.2109  10
   5  -3  -2 331.566 15.4793   3
   5  -3  -2 305.189 12.0138   4
  -5  -3   2 328.842 14.2626   8
  -5   3   2 320.597 13.3684   8
  -5   3   2 310.157 12.6536  11
  -5   3   2 307.937 14.6437   7
   5   3  -2 336.273 15.5101   3
   5   3  -2 311.024 12.8019   4
   5   3  -2 321.637 15.0717   5
   5   3  -2 321.262 11.9804  10
  -3  -3   2 404.602 13.1265   4
   3  -3  -2 397.295 14.8143   3
  -3  -3   2 383.632 14.5812   8
  -3  -3   2 391.443 13.2643  11
  -3  -3   2 412.037 13.9458  10
   3  -3  -2 385.341 14.4018   7
   3  -3  -2 395.500 13.3198  10
   3  -3  -2 398.036 12.0731   4
  -3  -3   2 392.821 13.9417   7
  -3  -3   2 398.938 14.8526   3
   3  -3  -2 381.828 13.9839   6
   3  -3  -2 395.037 13.8197   8
  -3   3   2 406.190 14.0917   8
  -3   3   2 384.069 14.4166   7
   3   3  -2 421.656 14.8958   3
   3   3  -2 398.462 13.6164  10
   3   3  -2 385.915 14.1437   8
   3   3  -2 390.006 14.4759   6
  -3   3   2 398.214 12.5089  11
   3   3  -2 386.988 13.8601   7
   3   3  -2 397.250 12.9348   4
   1  -3  -2 9728.70 270.655   2
  -1  -3   2 9999.99 265.779   2
   1   3  -2 9647.70 263.641   2
  -1   3   2 9560.97 264.861   2
   1  -3   2 621.977 18.6832  11
  -1  -3  -2 641.081 18.8972   9
  -1  -3  -2 634.945 19.1271  11
   1  -3   2 631.622 18.5891   8
  -1  -3  -2 643.528 18.0000   5
  -1  -3  -2 636.671 18.9038   3
  -1  -3  -2 648.430 19.7510   8
  -1   3  -2 629.168 19.0077   8
  -1   3  -2 654.633 18.7491   6
  -1   3  -2 627.370 18.3141  10
   1   3   2 621.138 19.0373   8
   1   3   2 629.394 18.5851  11
  -1   3  -2 644.621 18.1107   3
   1   3   2 619.764 18.5766   3
   3  -3   2 578.687 15.7995   5
  -3  -3  -2 574.452 19.7404  11
  -3  -3  -2 578.129 16.6212  10
   3  -3   2 571.063 19.3481   9
  -3  -3  -2 532.273 19.1444   9
  -3  -3  -2 578.752 19.5259   8
   3  -3   2 553.676 19.0039   3
   3  -3   2 577.978 17.9946   8
   3  -3   2 570.296 19.2633  11
  -3  -3  -2 572.582 19.4989   3
   3  -3   2 568.074 19.6442   7
  -3   3  -2 579.223 19.6359  11
  -3   3  -2 575.740 15.2235  10
   3   3   2 556.596 17.1828   5
  -3   3  -2 572.329 18.5498   8
   3   3   2 551.386 19.3773   4
   3   3   2 566.332 19.4077   9
   3   3   2 582.621 19.3396  11
  -3   3  -2 585.057 19.2500   9
   3   3   2 571.698 19.5214   3
   3   3   2 561.056 18.9933   8
  -3   3  -2 570.501 15.5386  10
  -3   3  -2 567.208 19.0622   3
   5  -3   2 698.587 25.4893   3
   5  -3   2 701.994 25.3842   9
  -5  -3  -2 668.142 18.6952  10
  -5  -3  -2 674.222 25.3950  11
  -5  -3  -2 682.645 24.7763   8
   5  -3   2 667.102 20.9003   5
   5   3   2 664.801 22.0292   5
  -5   3  -2 699.712 23.7513   8
   5   3   2 697.920 25.7837   3
   5   3   2 688.934 25.3376   9
  -5   3  -2 734.115 25.5863  11
  -7  -3  -2 26.7641 5.83651   8
  -7  -3  -2 28.8278 6.03567  11
   7  -3   2 31.2823 6.79863   3
   7   3   2 22.7394 4.08726   5
  -7   3  -2 23.7250 6.02368  11
   7   3   2 29.2804 6.43915   9
   7   3   2 23.6633 6.40602   3
   6  -4  -2 173.507 8.92736   4
  -6  -4   2 194.506 11.4852   8
   6  -4  -2 201.641 12.1948   9
   6  -4  -2 180.032 6.69061  10
  -6  -4   2 210.184 11.0530  11
   6  -4  -2 175.751 11.9646   3
   6   4  -2 184.706 11.8165   9
   6   4  -2 182.615 8.22469  10
   6   4  -2 174.514 12.0671   3
   6   4  -2 172.357 9.62827   4
   6   4  -2 202.343 12.0561   5
  -6   4   2 187.305 9.86763  11
  -6   4   2 184.373 10.2203   8
  -4  -4   2 125.994 6.70271  10
   4  -4  -2 110.567 7.42359   7
  -4  -4   2 124.364 8.49873   7
  -4  -4   2 120.590 7.85682   3
  -4  -4   2 122.220 7.65268   8
  -4  -4   2 124.366 6.74098   4
   4  -4  -2 118.259 6.48486   8
   4  -4  -2 118.683 5.89362  10
   4  -4  -2 128.763 7.50542   6
   4  -4  -2 105.280 7.63713   3
   4  -4  -2 130.532 6.43693   4
  -4   4   2 127.021 7.79776   7
  -4   4   2 121.791 7.02878   8
  -4   4   2 126.542 6.18534  11
   4   4  -2 130.868 6.58250  10
   4   4  -2 117.256 7.54892   6
   4   4  -2 123.495 8.06458   3
   4   4  -2 126.123 7.29359   8
   4   4  -2 124.333 6.50102   4
  -2  -4   2 405.360 13.9643   6
   2  -4  -2 439.233 14.5159   7
  -2  -4   2 408.238 13.8339  10
  -2  -4   2 431.114 14.4857   8
  -2  -4   2 415.689 12.8925   4
  -2  -4   2 415.815 12.9604  11
   2  -4  -2 446.361 13.7968   6
   2  -4  -2 421.894 11.7083   4
   2  -4  -2 417.376 13.8983   8
  -2  -4   2 407.945 13.0154   7
   2   4  -2 467.966 14.5372   7
  -2   4   2 426.091 14.0321   7
   2   4  -2 425.581 14.3810   6
  -2   4   2 421.758 11.6843  11
   2   4  -2 404.170 14.0456  10
   2   4  -2 437.045 14.6015   8
   2   4  -2 424.690 13.2476   4
  -2   4   2 415.642 13.8305   8
   2   4  -2 425.565 14.2685   3
   0  -4   2 3399.33 101.940   2
   0   4   2 3516.91 103.331   2
   0   4   2 3385.69 103.522   2
   0   4  -2 3515.94 104.216   2
   2  -4   2 1206.82 34.3621  11
  -2  -4  -2 1225.75 34.7977   3
  -2  -4  -2 1198.73 33.1172   5
  -2  -4  -2 1243.81 35.1576  11
   2   4   2 1198.80 34.5608   4
  -2   4  -2 1198.72 34.2581   9
  -2   4  -2 1221.42 33.8121   3
   2   4   2 1200.75 34.4261  11
  -4  -4  -2 518.456 19.3752   8
   4  -4   2 507.115 19.2489   9
   4  -4   2 553.846 21.5852   4
   4  -4   2 516.370 19.1941   3
  -4  -4  -2 517.410 15.5059  10
  -4  -4  -2 517.294 19.4713   3
   4  -4   2 493.856 18.7866  11
   4  -4   2 531.196 15.5570   5
  -4  -4  -2 528.046 19.7953  11
  -4  -4  -2 510.869 18.1237   8
   4   4   2 522.756 19.4573   4
  -4   4  -2 483.404 16.6798   8
   4   4   2 527.784 19.9652   3
   4   4   2 503.211 16.8873   5
  -4   4  -2 514.436 17.9280   8
  -4   4  -2 535.301 19.3621  11
   4   4   2 517.931 19.2168  11
   4   4   2 510.848 19.4074   9
  -6  -4  -2 17.1751 4.73611  11
   6  -4   2 13.4164 4.44748   3
   6  -4   2 11.3262 4.14877   9
   6  -4   2 11.7016 2.42149   5
  -6  -4  -2 12.1037 4.07327   8
  -6   4  -2 8.49507 3.89432  11
   6   4   2 13.0714 3.07782   5
  -6   4  -2 9.81033 3.30900   8
   6   4   2 7.43099 4.16206   3
   6   4   2 11.1666 4.27375   9
  -7  -5   2 63.8895 8.37598   8
   7  -5  -2 63.8987 9.63841   3
   7  -5  -2 69.0007 8.61866   5
   7  -5  -2 64.3789 9.03870   9
   7  -5  -2 53.6658 8.61937   4
  -7  -5   2 69.2690 7.98981  11
   7   5  -2 65.9165 9.16659   9
  -7   5   2 67.8856 6.44494   8
   7   5  -2 66.8380 4.51083  10
   7   5  -2 58.4517 9.21641   3
   7   5  -2 60.6710 8.61468   5
  -7   5   2 69.0702 7.31949  11
  -5  -5   2 143.145 8.98579   8
   5  -5  -2 138.372 6.10240  10
  -5  -5   2 142.596 8.16919   4
   5  -5  -2 117.907 8.79755   3
   5  -5  -2 123.122 6.54491   4
  -5  -5   2 133.466 7.93647  11
  -5   5   2 125.066 7.41947   8
   5   5  -2 127.115 7.44582   4
  -5   5   2 130.518 8.98573   7
   5   5  -2 133.922 9.43846   3
   5   5  -2 139.187 7.06942  10
   5   5  -2 138.338 9.33401   5
  -3  -5   2 320.510 11.5102   7
   3  -5  -2 325.613 9.69386   4
  -3  -5   2 320.478 12.5267   3
   3  -5  -2 301.706 12.2671   7
  -3  -5   2 323.877 11.2254   4
   3  -5  -2 314.209 11.2562   8
   3  -5  -2 309.098 10.9858  10
   3  -5  -2 293.373 12.3672   3
   3  -5  -2 309.967 11.6566   6
  -3  -5   2 311.628 11.2424  11
  -3  -5   2 292.532 12.2822   8
  -3  -5   2 292.209 11.4387  10
  -3   5   2 301.439 12.1713   7
   3   5  -2 314.598 11.4744   7
   3   5  -2 310.648 12.4366   3
  -3   5   2 296.149 11.4396   8
   3   5  -2 294.046 12.1686   6
  -3   5   2 319.630 9.98214  11
   3   5  -2 301.340 12.0579   8
   3   5  -2 331.118 11.7667  10
   3   5  -2 311.877 11.0998   4
   1  -5  -2 3751.30 114.231   2
  -1  -5   2 3755.25 113.736   2
   1   5  -2 3944.54 116.317   2
  -1   5   2 3807.31 112.591   2
   1  -5   2 1020.47 41.9718   1
   1  -5   2 1074.12 39.3028   2
   1  -5   2 1079.59 41.9610   1
   1  -5   2 993.610 38.6548   2
  -1  -5  -2 1054.39 46.7462   1
  -1  -5  -2 1072.08 43.1784   2
   1   5   2 1070.53 42.9932   2
  -3  -5  -2 311.273 12.7164  11
   3  -5   2 323.784 11.0707   8
  -3  -5  -2 315.173 12.6806   3
   3  -5   2 315.668 12.0633   3
  -3  -5  -2 300.797 10.2819  10
   3  -5   2 303.833 9.01427   5
   3  -5   2 303.895 13.6876   7
   3  -5   2 299.157 12.2322  11
  -3  -5  -2 306.092 12.3201   9
   3  -5   2 304.815 12.2552   9
  -3  -5  -2 317.674 12.7679   8
   3   5   2 304.365 12.5440   4
   3   5   2 323.722 12.5576   9
   3   5   2 302.619 12.3464   8
  -3   5  -2 291.817 11.6773   3
   3   5   2 313.079 10.9157   5
  -3   5  -2 297.883 12.0821   9
  -3   5  -2 297.501 11.2999   8
   3   5   2 304.933 12.7260   3
  -3   5  -2 328.535 12.6823  11
   3   5   2 312.016 12.4637  11
  -5  -5  -2 491.792 19.5583   8
  -5  -5  -2 464.689 14.1414  10
   5  -5   2 459.816 14.8141   5
   5  -5   2 475.687 19.3846   9
   5  -5   2 492.981 19.4631   3
  -5  -5  -2 462.290 19.5589  11
   5   5   2 450.401 19.8895   3
  -5   5  -2 461.903 17.5865   8
  -5   5  -2 461.249 19.1936  11
   5   5   2 455.254 19.4836   9
   7  -5   2 5.77364 4.23711   3
  -7  -5  -2 0.17684 3.05412  11
  -7  -5  -2 0.35398 2.85594   8
   7  -5   2 2.88044 1.60827   5
   7   5   2 -0.8398 3.27917   9
  -7   5  -2 0.35122 3.78955  11
   7   5   2 3.44261 2.24266   5
   7   5   2 4.56445 4.44947   3
   6  -6  -2 42.8664 7.26700   3
   6  -6  -2 48.4755 2.68270  10
   6  -6  -2 37.3107 6.43221   9
   6  -6  -2 52.3907 4.67764   4
  -6  -6   2 49.4308 6.35932  11
  -6  -6   2 52.9696 7.12705   8
  -6   6   2 65.6436 5.65364   8
   6   6  -2 47.4077 7.38081   5
   6   6  -2 46.2817 7.28828  10
   6   6  -2 51.9924 7.89488   3
   6   6  -2 47.0043 7.17207   9
  -6   6   2 49.1485 5.55632  11
   4  -6  -2 119.343 6.28014  11
   4  -6  -2 120.661 5.44082   4
   4  -6  -2 120.202 7.56569   7
   4  -6  -2 138.252 8.42572   3
  -4  -6   2 116.957 6.67792  10
  -4  -6   2 125.204 7.72254   8
   4  -6  -2 118.918 6.25049   8
   4  -6  -2 117.055 5.85680  10
  -4  -6   2 105.658 7.51468   3
   4  -6  -2 108.554 6.88577   6
  -4  -6   2 127.045 6.89739  11
   4   6  -2 105.225 6.69553   7
  -4   6   2 112.870 6.66202   8
   4   6  -2 104.893 6.92238   8
  -4   6   2 115.823 5.75115  11
   4   6  -2 119.228 6.59908   4
   4   6  -2 109.483 7.44615   6
   4   6  -2 122.565 8.00304   3
   4   6  -2 119.127 6.51718  10
   4   6  -2 117.851 8.03491   5
  -4   6   2 118.695 7.69691   7
   2  -6  -2 228.614 5.91691   4
  -2  -6   2 218.819 8.14630   4
   2  -6  -2 210.198 7.96773   6
  -2  -6   2 206.005 8.81848   6
  -2  -6   2 217.373 7.72469   7
   2  -6  -2 216.254 8.40233   8
   2  -6  -2 224.698 9.11391   7
  -2  -6   2 221.244 9.28918   8
  -2  -6   2 219.978 8.71626   3
   2   6  -2 204.944 7.70534   7
   2   6  -2 223.243 8.20424   4
   2   6  -2 228.813 9.18764   8
   2   6  -2 214.901 8.67102   3
  -2   6   2 217.228 6.31044  11
  -2   6   2 227.832 9.10146   7
   2   6  -2 212.747 8.76492  10
   2   6  -2 223.108 9.02611   6
  -2   6   2 220.424 8.54995   8
   0  -6   2 48.2272 3.09760  11
   0  -6   2 53.0105 3.41805   8
   0  -6   2 51.1957 2.91772   9
   0  -6  -2 52.8774 3.69453   8
   0  -6  -2 54.4819 3.33586   5
   0  -6  -2 50.3253 3.04948   9
   0  -6   2 54.2170 3.39277   6
   0  -6  -2 50.2583 2.51274   6
   0  -6  -2 50.8675 2.69893  11
   0  -6  -2 51.3524 3.36823   3
   0  -6   2 48.6390 3.18873   4
   0  -6   2 48.3723 3.27906  10
   0   6   2 48.2277 3.25780   5
   0   6   2 53.5841 3.17432   9
   0   6  -2 54.7281 3.35647   4
   0   6  -2 54.5920 2.94522   9
   0   6   2 47.0914 3.29619   3
   0   6  -2 50.1242 3.28897   8
   0   6  -2 52.4492 3.38022  10
   0   6   2 46.5827 2.62693   4
   0   6  -2 49.8276 3.27172   6
   0   6   2 46.2880 2.49688   6
   0   6   2 54.6712 3.64776   8
   0   6   2 57.5186 2.73734  11
  -2  -6  -2 1666.44 64.6943   2
  -2  -6  -2 1737.88 69.4530   1
   2  -6   2 1595.84 55.4441   2
   2   6   2 1767.98 64.4529   2
   2   6   2 1740.37 68.5942   1
  -4  -6  -2 28.1737 3.02171  10
   4  -6   2 29.7116 4.74715   3
   4  -6   2 26.9488 5.44912   4
  -4  -6  -2 21.9652 3.59872   8
   4  -6   2 28.3906 4.46571  11
  -4  -6  -2 29.5142 4.72510  11
   4  -6   2 32.0312 4.62172   9
   4  -6   2 22.4249 2.15773   5
  -4  -6  -2 28.7293 4.64499   8
  -4  -6  -2 24.5520 4.38984   3
  -4   6  -2 32.5150 4.93491  11
  -4   6  -2 30.2885 4.68585   3
   4   6   2 30.7672 4.53352  11
   4   6   2 27.4425 3.53976   5
   4   6   2 32.6615 4.85614   4
   4   6   2 29.1124 4.50511   9
  -4   6  -2 30.4453 2.90466   8
   4   6   2 28.9369 4.45884   8
  -4   6  -2 26.5496 3.64908   8
   4   6   2 28.2777 4.90972   3
   6  -6   2 58.0108 8.04105   3
   6  -6   2 49.8917 7.56036   9
   6  -6   2 56.3665 3.99021   5
  -6  -6  -2 54.0826 7.64067  11
   6   6   2 49.5856 7.98730   3
   6   6   2 56.6775 5.30690   5
  -6   6  -2 59.0629 7.65756  11
  -6   6  -2 66.9559 7.33778   8
   6   6   2 65.3342 8.34170   9
   7  -7  -2 46.6790 7.40627   5
   7  -7  -2 51.8825 8.31586   3
  -7  -7   2 32.2041 5.96784  11
  -7  -7   2 44.2047 7.05660   8
   7  -7  -2 42.8207 7.61449   9
  -7   7   2 42.1526 5.78326   8
   7   7  -2 45.1432 7.61572   9
  -7   7   2 33.9692 5.28143  11
   7   7  -2 50.9941 8.82207   3
   7   7  -2 41.3149 7.65648   5
   5  -7  -2 75.7894 4.86903   4
   5  -7  -2 74.2228 7.10258   3
  -5  -7   2 71.4347 5.95071  11
   5  -7  -2 74.6486 4.33560  10
  -5  -7   2 74.6423 5.65078  10
   5  -7  -2 77.1484 4.92035  11
  -5  -7   2 81.1553 6.24665   4
   5   7  -2 77.9634 7.39882   5
  -5   7   2 81.2497 5.32765  11
   5   7  -2 91.2003 6.78376  10
  -5   7   2 87.9783 6.99008   8
   5   7  -2 72.6513 8.20548   3
  -5   7   2 73.5215 5.38146   8
  -5   7   2 73.2641 8.18086   7
   3  -7  -2 416.952 14.0291  10
   3  -7  -2 415.869 15.7026   7
  -3  -7   2 423.733 14.1878   7
   3  -7  -2 410.091 14.4849   6
   3  -7  -2 436.976 12.3815   4
  -3  -7   2 403.327 15.5886   8
  -3  -7   2 409.916 15.3562   3
   3  -7  -2 417.002 14.0389   8
   3  -7  -2 426.268 15.7975   3
   3  -7  -2 443.496 12.6090  11
  -3  -7   2 437.098 14.5360  11
  -3  -7   2 412.486 14.2985   4
  -3  -7   2 415.482 14.8392  10
  -3   7   2 430.698 15.5568   7
   3   7  -2 442.354 14.9735  10
   3   7  -2 430.146 16.1784   5
  -3   7   2 417.093 12.5007  11
   3   7  -2 445.463 15.8611   6
  -3   7   2 422.694 14.3355   8
   3   7  -2 400.396 15.3247   8
   3   7  -2 414.577 14.2864   7
   3   7  -2 437.492 15.7033   3
   3   7  -2 435.399 14.5549   4
  -1  -7   2 2895.33 91.8185   2
   1  -7  -2 2994.62 89.5251   2
   1   7  -2 2838.52 94.0283   2
  -1   7   2 2843.89 89.2915   2
   1  -7   2 2385.74 75.8030   2
  -1  -7  -2 2499.83 81.3048   2
  -1   7  -2 2386.12 75.4479   2
   1   7   2 2530.35 81.0602   2
  -3  -7  -2 186.896 8.16460   5
  -3  -7  -2 188.523 9.05959   9
   3  -7   2 208.273 8.99207   3
  -3  -7  -2 202.670 9.82348   8
   3  -7   2 190.695 7.63260   8
   3  -7   2 197.880 9.14632   9
   3  -7   2 201.127 5.88982   5
   3  -7   2 199.042 5.88044   5
  -3  -7  -2 201.212 9.57859   3
   3  -7   2 204.059 9.67277   6
  -3  -7  -2 187.840 9.45590  11
   3  -7   2 188.773 9.01845  11
  -3  -7  -2 188.022 7.60530  10
  -3   7  -2 212.760 8.20174   8
   3   7   2 188.202 9.60352   3
   3   7   2 191.678 9.30810   8
  -3   7  -2 193.877 8.64641   3
   3   7   2 192.043 9.39545   4
   3   7   2 205.210 8.33208   5
   3   7   2 208.136 9.51433  11
  -3   7  -2 192.649 8.93112   9
   3   7   2 192.058 9.24986   9
  -3   7  -2 201.753 9.37197  11
   5  -7   2 73.2985 8.04610   3
  -5  -7  -2 57.1501 7.30218   8
   5  -7   2 60.4767 7.37739   9
   5  -7   2 54.5275 3.63201   5
  -5  -7  -2 55.0185 7.16916  11
  -5  -7  -2 57.6257 4.28824  10
   5  -7   2 59.2827 3.73920   5
  -5   7  -2 62.8341 7.30286  11
   5   7   2 62.3955 7.45222   9
   5   7   2 43.6074 6.85107   3
   5   7   2 48.6587 4.70112   5
  -5   7  -2 55.5190 4.94316   8
  -7  -7  -2 186.590 12.6293  11
   7  -7   2 153.722 12.1343   3
  -7  -7  -2 178.322 12.1522   8
   7  -7   2 195.371 22.5385   6
   7  -7   2 152.897 7.36870   5
   7   7   2 169.262 12.0955   9
  -7   7  -2 170.007 11.8027  11
   7   7   2 163.497 9.00717   5
   6  -8  -2 150.933 4.83273  10
   6  -8  -2 164.750 10.9724   9
   6  -8  -2 140.401 7.70398   4
  -6  -8   2 152.443 10.3780   8
   6  -8  -2 149.717 11.1616   3
  -6  -8   2 136.737 9.46346  11
  -6   8   2 152.075 8.50761   8
  -6   8   2 151.792 8.33277  11
  -6   8   2 156.779 10.9554   7
   6   8  -2 157.407 11.2787   3
   6   8  -2 152.470 18.0766   5
   6   8  -2 152.572 10.6501   9
   6   8  -2 151.759 7.95317  10
   4  -8  -2 1631.30 44.4256   8
  -4  -8   2 1646.85 46.1755   4
  -4  -8   2 1626.37 46.1214  10
   4  -8  -2 1574.17 46.0032   6
   4  -8  -2 1589.69 43.2193  11
  -4  -8   2 1640.80 46.2450  11
   4  -8  -2 1653.83 44.0730  10
   4  -8  -2 1641.24 47.7978   3
  -4  -8   2 1553.89 47.5746   8
   4  -8  -2 1599.95 43.0387   4
  -4  -8   2 1561.34 47.5215   3
  -4   8   2 1644.49 43.8121  11
   4   8  -2 1640.73 47.8001   3
   4   8  -2 1613.38 48.0220   5
   4   8  -2 1535.45 45.4528   4
   4   8  -2 1568.35 47.4049   6
  -4   8   2 1559.45 45.2381   8
   4   8  -2 1550.72 45.7738   7
   4   8  -2 1552.15 46.5958   8
   4   8  -2 1630.10 45.4608  10
  -4   8   2 1609.96 47.5815   7
   2  -8  -2 303.476 9.91433   6
  -2  -8   2 292.903 9.49855   7
  -2  -8   2 304.727 10.5703   4
  -2  -8   2 299.924 11.5860   8
  -2  -8   2 282.321 11.0309  10
   2  -8  -2 293.305 11.4280   5
  -2  -8   2 297.853 10.7524   3
   2  -8  -2 306.873 11.5103   7
   2  -8  -2 289.756 10.3303   8
  -2  -8   2 282.928 11.0922   6
   2   8  -2 308.487 9.66387   7
   2   8  -2 270.406 11.3896   5
  -2   8   2 305.118 11.4040   7
   2   8  -2 303.130 10.8566   3
  -2   8   2 287.981 10.4124   8
   2   8  -2 288.479 11.1715   6
  -2   8   2 290.102 7.84753  11
   2   8  -2 291.230 11.1180  10
   2   8  -2 288.035 11.2337   8
   0  -8   2 1651.11 56.8830   2
   0  -8  -2 1622.39 57.7006   2
   0   8   2 1667.84 58.4425   2
   2  -8   2 2292.86 72.3892   2
   2  -8   2 2277.33 70.9985   2
  -2  -8  -2 2448.28 86.7712   2
   2   8   2 2411.00 83.4470   2
  -4  -8  -2 255.037 11.5784   8
   4  -8   2 267.397 8.56383   5
  -4  -8  -2 261.991 12.6018  11
   4  -8   2 255.070 11.9260  11
  -4  -8  -2 243.833 12.2580   3
   4  -8   2 272.888 12.4512   9
  -4  -8  -2 248.116 12.5665   8
   4  -8   2 279.500 12.9723   6
   4  -8   2 278.035 12.3159   3
  -4  -8  -2 259.855 9.81415  10
   4  -8   2 279.498 8.66620   5
   4   8   2 244.766 10.8009   5
  -4   8  -2 262.253 11.6911   3
   4   8   2 270.710 12.5811   8
   4   8   2 266.919 12.4429   9
   4   8   2 270.553 12.4879  11
  -4   8  -2 260.817 9.53410   8
  -4   8  -2 272.799 12.3552  11
   4   8   2 270.067 13.1911   3
   4   8   2 255.150 12.3416   4
   6  -8   2 22.4381 5.38745   3
   6  -8   2 15.4547 4.65465   9
  -6  -8  -2 9.86935 4.05915  11
  -6  -8  -2 13.7934 2.02227  10
   6  -8   2 14.0039 2.33355   5
   6  -8   2 13.4701 4.68146   6
  -6  -8  -2 15.1719 4.58031   8
   6  -8   2 15.3199 2.33776   5
   6   8   2 17.9347 5.44034   3
   6   8   2 11.8806 4.46176   9
  -6   8  -2 12.2699 4.35111  11
   6   8   2 15.9112 3.60157   5
   7  -9  -2 49.2747 8.55218   3
  -7  -9   2 37.9813 7.08623   8
   7  -9  -2 36.3004 6.81396   9
  -7  -9   2 53.1878 7.15849  11
   7   9  -2 46.1664 8.32699   3
   7   9  -2 38.1232 7.09648   5
   7   9  -2 54.6847 7.78060   9
  -7   9   2 37.8262 5.24637  11
   7   9  -2 47.3620 4.32063  10
   5  -9  -2 267.473 13.7476   3
   5  -9  -2 267.830 9.47452  10
  -5  -9   2 254.218 11.7076  10
  -5  -9   2 277.458 12.4469   4
   5  -9  -2 263.863 10.1316   4
  -5  -9   2 275.983 12.5099  11
   5  -9  -2 268.371 10.2634  11
   5  -9  -2 267.382 14.2753   6
  -5  -9   2 250.352 13.1370   8
   5   9  -2 267.737 11.3767  10
  -5   9   2 238.657 10.5744   8
   5   9  -2 244.499 11.8199   4
  -5   9   2 275.796 11.4712   8
  -5   9   2 270.822 10.5784  11
  -5   9   2 257.110 13.5231   7
   5   9  -2 267.083 14.0410   5
   5   9  -2 284.626 14.1852   3
   3  -9  -2 1295.21 38.0800   3
   3  -9  -2 1285.04 33.6995   4
  -3  -9   2 1307.68 38.5504   8
   3  -9  -2 1289.64 36.3076   6
   3  -9  -2 1311.09 35.7480   8
  -3  -9   2 1316.89 37.6382  10
   3  -9  -2 1270.99 38.1221   7
  -3  -9   2 1262.97 37.7434   3
  -3  -9   2 1317.82 37.0167   4
   3   9  -2 1286.64 38.5824   5
  -3   9   2 1250.20 37.9600   7
   3   9  -2 1311.07 36.8146   4
  -3   9   2 1262.59 36.1910   8
   3   9  -2 1228.28 37.5797   8
   3   9  -2 1286.34 37.9714   6
   3   9  -2 1265.44 37.6470   3
   3   9  -2 1243.08 35.9317   7
  -1  -9   2 371.366 12.5694   6
   1  -9  -2 381.803 12.5212   8
   1  -9  -2 363.454 11.8607   9
  -1  -9   2 354.438 12.1333   4
  -1  -9   2 368.814 9.90965   7
  -1  -9   2 380.208 13.0244   8
  -1  -9   2 391.798 14.3105  10
   1  -9  -2 368.937 10.1315   4
  -1  -9   2 361.962 11.3118   3
   1  -9  -2 351.807 10.4009   6
   1  -9  -2 358.962 12.8034   5
  -1   9   2 371.280 10.2258   4
   1   9  -2 337.332 11.9202   4
   1   9  -2 380.000 12.7019   8
   1   9  -2 357.418 11.4697   9
   1   9  -2 368.401 12.6445  10
  -1   9   2 381.985 10.5408   6
  -1   9   2 350.985 12.2113   8
   1   9  -2 351.198 12.3615   6
   1   9  -2 370.819 11.2118   3
   1   9  -2 386.966 12.8883   5
  -1  -9  -2 194.157 7.93500  10
   1  -9   2 209.488 6.54542   5
  -1  -9  -2 201.758 8.20465   3
   1  -9   2 204.890 7.50141   9
   1  -9   2 200.926 7.58145  10
   1  -9   2 207.544 8.25653   6
   1  -9   2 197.952 9.02742  11
   1  -9   2 207.749 6.39377   3
   1  -9   2 197.759 8.41897   4
  -1  -9  -2 206.669 8.79974   8
   1  -9   2 211.872 7.63256   7
   1  -9   2 214.004 7.64819   8
  -1  -9  -2 209.918 8.14878   4
  -1  -9  -2 201.805 7.98073  11
  -1  -9  -2 205.056 7.64095   9
  -1  -9  -2 197.608 7.84547   5
   1   9   2 218.262 8.83721   8
   1   9   2 210.305 8.03919  11
  -1   9  -2 204.699 7.26819   9
  -1   9  -2 202.163 8.06148  11
   1   9   2 203.678 7.88047   9
  -1   9  -2 198.858 8.10938   8
   1   9   2 221.882 9.15917   4
  -1   9  -2 196.997 8.68655   6
   1   9   2 219.084 8.72282   3
  -1   9  -2 195.427 7.29950  10
  -1   9  -2 210.323 6.23536   3
  -1   9  -2 204.413 6.30876   5
   1   9   2 198.787 8.05073   5
   3  -9   2 540.684 17.6226   3
   3  -9   2 502.399 18.0401  11
  -3  -9  -2 516.411 18.2394   9
   3  -9   2 508.882 18.4994   6
  -3  -9  -2 535.433 18.9553   3
   3  -9   2 508.265 18.5640   7
  -3  -9  -2 541.769 19.4909   8
  -3  -9  -2 537.224 16.9091  10
  -3  -9  -2 506.450 18.7685  11
   3  -9   2 522.358 14.0462   5
   3  -9   2 534.066 14.0180   5
   3  -9   2 568.379 18.3773   9
   3  -9   2 524.319 15.8799   8
  -3  -9  -2 518.410 17.4896   5
   3   9   2 511.877 18.6369   8
   3   9   2 494.922 18.2208  11
   3   9   2 509.935 18.8294   3
   3   9   2 514.773 18.5070   4
  -3   9  -2 551.662 18.6987  11
   3   9   2 540.492 17.4082   5
  -3   9  -2 522.347 18.0212   9
  -3   9  -2 521.497 17.5014   3
   3   9   2 519.486 18.3378   9
   5  -9   2 316.313 15.0397   9
   5  -9   2 316.843 10.4545   5
  -5  -9  -2 301.760 15.4450   8
  -5  -9  -2 367.092 16.3606  11
   5  -9   2 308.884 14.8456   3
  -5  -9  -2 315.381 11.7009  10
   5  -9   2 339.506 15.8389   6
   5  -9   2 312.208 10.3957   5
  -5   9  -2 317.805 14.9525  11
   5   9   2 331.493 13.5201   5
   5   9   2 322.569 15.5584   9
  -5   9  -2 308.089 11.5027   8
   5   9   2 306.820 15.9944   3
   7  -9   2 74.7457 11.1477   9
  -7  -9  -2 68.9292 9.54503   8
   7  -9   2 76.7195 9.63003   3
  -7  -9  -2 69.3231 9.65437  11
   7   9   2 71.7665 6.29175   5
   7   9   2 68.2216 10.0640   3
  -7   9  -2 71.0542 9.00067  11
   7   9   2 79.4470 10.0404   9
   6 -10  -2 13.6879 4.59711   3
  -6 -10   2 11.4030 3.29908  10
  -6 -10   2 10.3050 3.73191   8
  -6 -10   2 14.8884 3.98112  11
   6 -10  -2 11.8099 2.67749   4
   6 -10  -2 14.6373 4.42777   9
   6  10  -2 14.4883 4.61706   9
   6  10  -2 13.4509 3.21367  10
   6  10  -2 8.52623 4.44043   3
  -6  10   2 17.6394 4.91895   7
  -6  10   2 11.7446 2.98137  11
   6  10  -2 13.9162 4.67534   5
   4 -10  -2 171.295 9.73564   3
   4 -10  -2 161.873 6.41377   4
   4 -10  -2 167.972 6.60231  11
   4 -10  -2 166.587 7.30916  10
  -4 -10   2 181.217 8.99370  11
  -4 -10   2 159.029 9.37719   3
  -4 -10   2 162.182 9.47315   8
  -4 -10   2 176.022 8.87127   4
  -4 -10   2 161.025 8.70461  10
   4 -10  -2 166.163 7.30078   8
   4 -10  -2 166.535 8.47901   6
   4  10  -2 158.100 9.32173   6
  -4  10   2 164.359 7.86072   8
  -4  10   2 175.735 6.97429  11
   4  10  -2 174.076 8.50229  10
   4  10  -2 159.561 9.09258   8
   4  10  -2 177.528 10.0977   5
   4  10  -2 166.769 8.55881   4
  -4  10   2 172.541 9.71278   7
   4  10  -2 178.065 9.83162   3
   4  10  -2 145.574 7.93511   7
  -2 -10   2 1140.22 33.5618   8
   2 -10  -2 1121.61 31.5343   8
  -2 -10   2 1141.86 33.1634  10
   2 -10  -2 1145.07 33.0780   5
   2  10  -2 1104.80 30.2933   7
   2  10  -2 1107.95 32.7978   6
  -2  10   2 1115.76 31.7777   8
   2  10  -2 1133.43 33.3856   5
  -2  10   2 1133.43 33.2611   7
   0 -10   2 294.559 9.39443   9
   0 -10  -2 299.914 10.5547   5
   0 -10  -2 296.918 9.41237  11
   0 -10   2 291.239 10.5278   4
   0 -10   2 300.505 8.61409   7
   0 -10   2 298.842 10.4194   8
   0 -10   2 298.469 10.5015   6
   0 -10  -2 295.103 9.84665   9
   0 -10  -2 294.435 9.69729   4
   0 -10  -2 303.732 10.6120   3
   0 -10   2 306.749 10.7105  10
   0 -10  -2 291.951 11.0378   8
   0  10   2 308.967 9.72618   4
   0  10  -2 292.290 10.0673   8
   0  10  -2 309.971 10.5240   4
   0  10   2 300.428 9.95199   9
   0  10  -2 296.738 9.83260   5
   0  10   2 318.416 10.9786   5
   0  10   2 302.486 10.8247   8
   0  10  -2 296.858 10.3895  10
   0  10   2 296.763 8.81002   6
   0  10  -2 297.241 9.23419   9
   0  10   2 304.444 9.49727  11
   0  10   2 295.180 10.9300   3
   0  10  -2 286.820 10.4419   6
   2 -10   2 86.9531 2.93636   5
   2 -10   2 81.9085 4.80635   9
  -2 -10  -2 87.5994 4.89186  10
   2 -10   2 86.3168 5.18872   7
  -2 -10  -2 84.1021 5.50316   4
   2 -10   2 82.0074 5.28512   6
  -2 -10  -2 96.7115 6.09668   8
  -2 -10  -2 89.2005 5.61623   3
   2 -10   2 89.3263 4.11035   8
   2 -10   2 87.6173 4.06146  10
  -2 -10  -2 81.4345 4.88967   9
   2 -10   2 105.336 4.70719   3
  -2 -10  -2 87.2632 5.50387  11
   2 -10   2 82.8079 5.15116  11
  -2 -10  -2 84.7448 5.03298   5
  -2  10  -2 94.7893 4.48956   3
   2  10   2 82.3103 5.06009   9
   2  10   2 89.0944 5.13722   5
   2  10   2 84.5013 5.62101   8
   2  10   2 90.5592 5.46592   4
  -2  10  -2 84.3375 5.28113  11
   2  10   2 91.2403 5.78501   3
  -2  10  -2 83.7270 4.75371   9
   2  10   2 85.2711 5.27234  11
  -2  10  -2 85.4885 3.86323  10
   4 -10   2 10.3670 3.27258   6
   4 -10   2 13.9255 1.66592   5
   4 -10   2 9.66190 2.84225  11
   4 -10   2 7.65994 1.40659   5
  -4 -10  -2 9.46812 2.29910  10
   4 -10   2 7.63165 2.79961   9
  -4 -10  -2 10.1447 3.19786  11
  -4 -10  -2 18.3032 4.21821   8
   4 -10   2 16.1211 3.60459   3
  -4  10  -2 12.4578 2.30446   8
   4  10   2 11.6943 3.16966   4
  -4  10  -2 9.36190 2.74366   3
  -4  10  -2 11.7464 1.94597   8
   4  10   2 9.32305 2.74815   5
   4  10   2 13.9737 3.90362   3
   4  10   2 16.6842 3.76336   8
  -4  10  -2 11.9197 3.30296  11
   4  10   2 10.7298 3.24459   9
   6 -10   2 67.1959 8.62959   6
  -6 -10  -2 62.9933 8.30996  11
   6 -10   2 60.9831 8.11480   9
   6 -10   2 56.5336 3.52578   5
  -6 -10  -2 66.5138 4.80434  10
   6 -10   2 49.5792 7.40067   3
  -6 -10  -2 68.2292 8.69977   8
   6 -10   2 58.8112 3.53048   5
   6  10   2 61.3766 5.82637   5
   6  10   2 57.5822 7.83622   9
  -6  10  -2 54.2532 4.81712   8
   6  10   2 53.9274 8.27648   3
  -6  10  -2 62.2680 7.91172  11
   7 -11  -2 9.14461 4.42407   9
  -7 -11   2 12.1831 4.21608  11
  -7 -11   2 14.2407 4.93685   8
   7 -11  -2 17.2288 5.12498   3
   7  11  -2 16.9542 5.52142   5
   7  11  -2 16.6208 5.07418   9
   7  11  -2 9.42004 2.87070  10
   7  11  -2 10.9188 5.08642   3
  -7  11   2 15.5318 3.55454  11
   5 -11  -2 42.4174 3.12376  10
  -5 -11   2 36.4473 4.93368  10
   5 -11  -2 38.7607 5.21029   6
   5 -11  -2 38.0684 3.25655  11
  -5 -11   2 43.9265 6.53237   8
  -5 -11   2 32.2146 5.04884  11
   5 -11  -2 32.8655 5.74282   3
   5 -11  -2 34.1634 3.18476   4
  -5 -11   2 39.0970 5.46178   4
   5 -11  -2 36.1765 5.52552   5
   5  11  -2 38.4603 5.23724   4
  -5  11   2 39.5652 5.99596   7
   5  11  -2 34.8535 4.58812  10
  -5  11   2 37.2203 4.02422  11
  -5  11   2 38.1865 4.39553   8
   5  11  -2 34.1536 6.18408   5
   5  11  -2 36.4111 6.05906   3
   3 -11  -2 231.685 7.26043   4
  -3 -11   2 242.326 10.0111  11
  -3 -11   2 227.513 10.8345   8
   3 -11  -2 224.899 7.18327  11
   3 -11  -2 203.378 11.7279   7
   3 -11  -2 237.108 9.15199   6
  -3 -11   2 243.895 10.7749   6
  -3 -11   2 234.930 10.4506  10
  -3 -11   2 240.615 10.1521   4
   3 -11  -2 230.215 10.6361   3
   3 -11  -2 230.414 7.13377   4
  -3 -11   2 238.805 10.4473   3
   3 -11  -2 244.395 10.6859   5
   3 -11  -2 232.759 8.68810   8
  -3  11   2 239.868 10.8824   7
   3  11  -2 231.787 10.5049   3
   3  11  -2 225.977 10.5034   6
   3  11  -2 226.057 9.96339  10
   3  11  -2 226.539 9.77849   4
   3  11  -2 238.796 11.1236   5
   3  11  -2 237.876 8.95559   7
  -3  11   2 219.565 8.94769   8
  -3  11   2 223.302 7.34884  11
   3  11  -2 223.106 10.4104   8
  -1 -11   2 2459.40 84.4510   2
  -1  11   2 2536.90 81.8099   2
  -1  11   2 2618.45 80.2901   2
   1  11  -2 2427.55 83.1248   2
   1 -11   2 821.258 21.6971   5
  -1 -11  -2 770.419 24.1026   8
  -1 -11  -2 784.507 23.6144   3
   1 -11   2 796.963 23.6736  11
   1 -11   2 780.040 22.3059   9
   1 -11   2 801.203 23.5642   6
   1 -11   2 744.365 22.3482   8
  -1 -11  -2 782.208 23.2285   4
  -1 -11  -2 778.590 22.9453  11
  -1 -11  -2 759.754 22.9835  10
  -1 -11  -2 768.486 22.3769   9
   1 -11   2 803.607 22.8450  10
  -1  11  -2 723.442 22.5601   8
   1  11   2 776.597 24.0778   3
  -1  11  -2 791.893 21.8366   9
  -1  11  -2 773.954 23.1013  11
   1  11   2 764.000 24.0992   8
  -1  11  -2 752.319 22.9601   6
   1  11   2 773.028 23.0935  11
   1  11   2 751.150 23.4093   5
  -1  11  -2 767.557 21.1148   5
   1  11   2 784.261 23.3546   4
  -1  11  -2 790.171 22.3158  10
   1  11   2 816.342 23.0252   9
   3 -11   2 401.653 14.4340   3
   3 -11   2 404.662 11.4106   5
   3 -11   2 409.192 15.6512   7
   3 -11   2 429.370 15.8094   6
  -3 -11  -2 407.176 16.3652   8
  -3 -11  -2 423.490 16.1386   3
  -3 -11  -2 408.052 15.1293   9
  -3 -11  -2 380.731 15.5328  11
  -3 -11  -2 391.908 13.9433  10
  -3 -11  -2 411.160 14.8404   5
  -3 -11  -2 421.403 16.1828   4
   3 -11   2 423.821 15.0666   9
   3 -11   2 409.840 15.3468  11
   3  11   2 425.131 14.8702   5
  -3  11  -2 407.118 11.0927  10
   3  11   2 398.110 15.8940   8
   3  11   2 416.142 16.2815   3
  -3  11  -2 397.982 14.1308   3
   3  11   2 411.675 15.8982   4
   3  11   2 396.513 15.5221  11
  -3  11  -2 406.257 12.8425   8
   3  11   2 419.314 15.5682   9
  -3  11  -2 390.761 15.1061  11
  -5 -11  -2 53.4206 4.49384  10
   5 -11   2 47.9724 3.05744   5
   5 -11   2 49.7814 3.04132   5
  -5 -11  -2 54.7261 7.41248   8
   5 -11   2 65.8838 7.34095   3
  -5 -11  -2 62.8024 7.79030  11
   5 -11   2 42.9503 6.27906   9
   5 -11   2 37.7975 6.10190   6
  -5  11  -2 56.0216 6.90988  11
   5  11   2 42.1573 8.06987   3
  -5  11  -2 48.9499 3.62144   8
  -5  11  -2 49.5039 4.07770   8
   5  11   2 56.4748 5.28691   5
  -7 -11  -2 27.5411 6.32448  11
  -7 -11  -2 19.6969 5.77952   8
   7 -11   2 25.4766 7.08172   9
   7 -11   2 19.6967 5.71245   3
   7  11   2 27.2599 6.26166   9
   7  11   2 24.4848 4.71095   5
   7  11   2 24.6801 6.10981   3
  -7  11  -2 20.4198 5.06647  11
   6 -12  -2 13.8473 2.76414   4
  -6 -12   2 16.1762 3.64120  10
   6 -12  -2 14.5344 4.20413   9
  -6 -12   2 13.2609 4.11686   4
  -6 -12   2 21.1946 5.33577   8
   6 -12  -2 15.5286 2.94105  11
   6 -12  -2 15.8545 4.96645   3
   6  12  -2 9.99661 4.79607   5
   6  12  -2 15.2159 5.21945   3
  -6  12   2 19.5016 3.35206  11
   6  12  -2 14.4216 3.46445  10
   6  12  -2 9.97588 3.98619   9
  -6  12   2 15.3182 2.93949   8
  -6  12   2 16.8213 4.68920   7
   4 -12  -2 61.7669 3.39037  11
  -4 -12   2 62.6721 5.38693   4
   4 -12  -2 53.2896 4.73135   6
   4 -12  -2 61.3937 3.38801   4
   4 -12  -2 53.0097 4.05452  10
   4 -12  -2 65.7819 7.02530   3
  -4 -12   2 58.4367 6.60602   3
  -4 -12   2 53.5777 6.39163   8
  -4 -12   2 65.3424 6.46989  11
   4 -12  -2 53.3803 3.77131   8
   4 -12  -2 54.6667 6.28999   5
  -4 -12   2 66.8176 5.57209  10
   4  12  -2 69.3585 6.54360   5
   4  12  -2 59.9660 5.12183  10
  -4  12   2 54.3432 6.37859   7
   4  12  -2 53.3423 4.89975   4
   4  12  -2 64.3458 6.96495   3
   4  12  -2 57.5739 5.51415   6
   4  12  -2 59.5208 5.53673   8
  -4  12   2 66.1402 4.44515   8
   4  12  -2 61.9923 4.86800   7
  -4  12   2 57.9750 3.56520  11
   2 -12  -2 965.622 28.9183   5
  -2 -12   2 948.164 28.9776  10
   2 -12  -2 961.979 26.3680   6
   2 -12  -2 967.100 27.4399   8
  -2 -12   2 964.206 28.3002   4
  -2 -12   2 965.790 29.3601   8
  -2 -12   2 935.992 27.8445   3
   2 -12  -2 965.985 27.9047   9
  -2 -12   2 935.257 28.7010   6
   2 -12  -2 952.904 24.8733   4
  -2  12   2 967.763 28.9589   7
   2  12  -2 932.352 28.7092  10
   2  12  -2 970.768 27.8020   3
   2  12  -2 939.665 28.2132   4
   2  12  -2 913.721 29.2552   5
   2  12  -2 966.609 26.0054   7
  -2  12   2 962.983 27.3563   8
   2  12  -2 963.612 28.8932   6
   0 -12  -2 1154.95 33.0684   3
  -2 -12  -2 1320.60 38.0668  10
  -2 -12  -2 1360.08 39.2918   3
  -2 -12  -2 1331.72 38.4339   5
  -2 -12  -2 1375.72 40.9191  11
   2 -12   2 1374.93 36.9697  10
  -2 -12  -2 1347.46 38.1148   9
   2 -12   2 1357.31 38.9586  11
   2 -12   2 1394.47 38.7497   7
   2  12   2 1374.69 40.1076   8
  -2  12  -2 1369.96 38.6453  11
  -2  12  -2 1335.44 36.5262   3
  -2  12  -2 1340.65 37.4338   9
   2  12   2 1334.29 39.3521   4
   2  12   2 1352.16 39.1718  11
  -2  12  -2 1350.60 36.0521   8
  -4 -12  -2 90.2472 7.40075   8
   4 -12   2 88.4999 6.63369   9
   4 -12   2 84.9697 6.31286  11
   4 -12   2 90.8614 3.70789   5
   4 -12   2 77.9003 6.63863   6
  -4 -12  -2 92.9827 7.25368  11
   4 -12   2 85.7223 3.73821   5
  -4 -12  -2 94.1867 5.68955  10
   4 -12   2 86.9722 6.45730   3
   4  12   2 88.7898 6.23508   5
  -4  12  -2 88.0409 6.32434   3
  -4  12  -2 92.0412 6.71739  11
   4  12   2 79.6381 6.51891   9
   4  12   2 102.398 7.83325   3
  -4  12  -2 91.2948 4.69740   8
  -4  12  -2 84.0614 4.09702   8
   6 -12   2 44.5072 2.76144   5
  -6 -12  -2 54.8433 8.20706   8
  -6 -12  -2 44.2573 4.13223  10
   6 -12   2 55.8596 7.97012   6
   6 -12   2 41.8856 6.93660   3
   6 -12   2 38.5084 6.60401   9
   6 -12   2 42.1080 2.76078   5
  -6 -12  -2 44.4098 7.05705  11
   6  12   2 39.2661 7.29781   3
   6  12   2 40.2373 5.63591   5
  -6  12  -2 46.0012 6.63007  11
   6  12   2 52.0166 7.49327   9
  -6  12  -2 49.8804 4.02471   8
  -7 -13   2 16.6875 4.98312  11
   7 -13  -2 9.50547 5.00512   3
  -7 -13   2 19.8331 5.79439   8
   7 -13  -2 20.3431 5.13162   9
   7  13  -2 16.9082 5.45907   9
   7  13  -2 19.9069 3.84987  10
   7  13  -2 15.4371 5.78555   5
  -7  13   2 22.1507 3.67589  11
  -5 -13   2 30.1435 5.47743   8
   5 -13  -2 25.4942 4.78771   5
   5 -13  -2 31.3318 5.70349   3
  -5 -13   2 17.4093 4.01094   4
   5 -13  -2 20.2825 2.77593   4
   5 -13  -2 30.0659 4.70553   6
  -5 -13   2 26.2957 4.59807  11
   5 -13  -2 22.2910 2.56802  10
   5 -13  -2 25.6302 2.92035  10
   5 -13  -2 23.6247 2.95608  11
  -5 -13   2 21.3016 4.00149  10
   5  13  -2 24.5764 4.77990   9
  -5  13   2 24.0875 3.41704   8
   5  13  -2 26.0142 4.03907  10
  -5  13   2 26.2184 3.20831   8
  -5  13   2 22.4372 4.79660   7
   5  13  -2 20.1801 5.13277   5
  -5  13   2 21.5968 2.94843  11
   5  13  -2 20.1521 5.06398   3
  -3 -13   2 88.0818 5.98709  10
   3 -13  -2 86.3283 5.95805   5
   3 -13  -2 84.1147 3.32741   4
  -3 -13   2 81.7375 6.18167   8
   3 -13  -2 79.4117 3.31404   4
   3 -13  -2 71.4606 5.82916   7
  -3 -13   2 77.3462 5.64569   3
   3 -13  -2 78.0802 4.29280   8
  -3 -13   2 95.5271 5.87383  11
   3 -13  -2 84.8536 4.81284   6
   3 -13  -2 90.6362 6.23986   3
  -3 -13   2 80.1965 5.59843   4
   3 -13  -2 78.1602 3.21223  11
  -3 -13   2 87.2138 6.09427   6
   3  13  -2 80.9548 5.69733  10
   3  13  -2 84.0779 5.89433   3
   3  13  -2 88.9112 6.68899   5
   3  13  -2 74.1035 5.72733   6
   3  13  -2 79.4984 5.37290   4
   3  13  -2 82.9941 5.93387   8
  -3  13   2 79.6124 4.51186   8
   3  13  -2 87.8689 4.68980   7
  -3  13   2 79.4609 6.00057   7
  -1 -13   2 1499.87 63.1690   1
  -1 -13   2 1484.24 58.6031   2
  -1  13   2 1546.94 55.7654   2
   1  13  -2 1582.14 65.7688   1
   1  13  -2 1508.98 60.2350   2
  -1  13   2 1535.00 54.3807   2
  -1  13   2 1570.60 59.4858   1
   1 -13   2 16.6330 2.89095   4
   1 -13   2 17.5236 2.38571   7
   1 -13   2 19.8740 3.03337   6
  -1 -13  -2 20.6900 2.94764   4
  -1 -13  -2 21.2910 3.17515   3
  -1 -13  -2 21.9834 3.02938  10
  -1 -13  -2 23.6352 2.99810  11
  -1 -13  -2 18.7942 2.91513   5
   1 -13   2 17.9598 2.68520  10
   1 -13   2 21.4968 1.30046   3
  -1 -13  -2 24.8176 2.67545   9
   1 -13   2 20.2264 2.28954   9
   1 -13   2 18.6875 2.82906  11
  -1 -13  -2 20.8407 3.47663   8
   1 -13   2 19.9882 2.38627   8
   1 -13   2 18.6223 2.20860   5
   1  13   2 23.2505 2.69954   9
   1  13   2 16.6913 2.79334   3
  -1  13  -2 17.9030 2.10873   8
   1  13   2 26.3168 3.54099   8
  -1  13  -2 20.4552 2.21386   9
  -1  13  -2 20.6118 1.90004   5
  -1  13  -2 26.2687 2.97262  10
   1  13   2 19.4990 2.90924   4
   1  13   2 23.2153 2.86331  11
  -1  13  -2 26.3448 3.16980   6
   1  13   2 28.2795 3.57177   5
   3 -13   2 30.3302 4.37031   6
  -3 -13  -2 30.0143 4.52818  11
  -3 -13  -2 35.4185 4.93011   4
  -3 -13  -2 35.0315 4.34893   9
   3 -13   2 33.2615 4.45054  11
   3 -13   2 31.3171 1.91682   5
  -3 -13  -2 38.7423 3.64880  10
  -3 -13  -2 38.6382 4.67130   5
   3 -13   2 31.8827 2.18557   8
   3 -13   2 35.5958 4.31795   9
   3 -13   2 30.6099 4.43655   7
   3 -13   2 29.1325 3.75831   3
  -3  13  -2 37.7295 2.45005   8
   3  13   2 34.7596 4.98854   3
   3  13   2 38.5659 4.64012   9
  -3  13  -2 36.0057 4.56672  11
  -3  13  -2 33.7971 1.98462  10
   3  13   2 45.1392 5.50064   8
   3  13   2 30.1299 4.06866   5
  -3  13  -2 34.6644 3.88009   3
  -5 -13  -2 116.759 9.18741   8
   5 -13   2 123.201 8.64790   9
  -5 -13  -2 94.9720 6.32732  10
   5 -13   2 108.650 4.56688   5
  -5 -13  -2 96.2313 8.49149  11
   5 -13   2 122.831 9.12588   6
   5 -13   2 96.3788 7.81990   3
   5 -13   2 109.248 4.68506   5
   5  13   2 99.1666 7.47109   5
   5  13   2 101.514 8.93131   3
  -5  13  -2 95.8606 7.68362  11
  -5  13  -2 101.494 5.15644   8
  -7 -13  -2 1.49210 3.70596   8
   7 -13   2 9.48141 4.35964   3
   7 -13   2 9.17491 4.42431   9
  -7  13  -2 6.06261 4.22515  11
   7  13   2 7.16341 4.78363   3
   7  13   2 4.41284 4.26900   9
   7  13   2 10.3425 3.83035   5
   6 -14  -2 58.1623 4.62505  11
   6 -14  -2 57.1723 4.47145   4
  -6 -14   2 59.6427 7.44473  11
   6 -14  -2 75.9580 8.74308   9
  -6 -14   2 55.4851 6.71925  10
  -6 -14   2 52.6362 8.18516   4
   6 -14  -2 65.9337 8.62911   3
  -6 -14   2 70.6162 8.81295   8
  -6  14   2 61.6141 4.47540   8
   6  14  -2 64.2088 5.75895  10
   6  14  -2 58.4616 8.52331   3
  -6  14   2 69.6849 8.80706   7
   6  14  -2 52.0937 7.82507   5
  -6  14   2 70.4920 5.15989  11
   6  14  -2 66.0364 8.19192   9
  -4 -14   2 122.157 7.62266  11
   4 -14  -2 118.102 6.87399   6
   4 -14  -2 118.721 5.53180   8
   4 -14  -2 119.405 5.21563   4
  -4 -14   2 127.700 8.16465   3
  -4 -14   2 114.507 7.52239   4
   4 -14  -2 118.296 5.07795  11
   4 -14  -2 120.807 5.06721   4
   4 -14  -2 114.389 7.70579   5
  -4 -14   2 113.844 7.60799  10
  -4 -14   2 116.453 8.27760   8
   4 -14  -2 127.191 8.38069   3
   4  14  -2 107.070 8.26391   5
  -4  14   2 110.966 5.78387   8
  -4  14   2 116.242 5.14716  11
   4  14  -2 134.503 7.89009   4
  -4  14   2 119.084 8.32081   7
   4  14  -2 109.046 6.54016   7
   4  14  -2 129.651 8.21665   8
   4  14  -2 107.809 7.88553   3
   4  14  -2 125.188 7.46362  10
   2 -14  -2 277.858 8.72415   6
   2 -14  -2 272.709 9.81212   8
  -2 -14   2 270.757 11.5917   8
  -2 -14   2 268.795 10.2463   3
   2 -14  -2 278.407 11.3183   5
   2 -14  -2 262.187 10.0132   9
  -2 -14   2 266.037 11.1608   6
  -2 -14   2 285.901 10.9964   4
   2 -14  -2 268.912 7.57385  11
   2 -14  -2 261.520 7.93250   4
  -2 -14   2 288.755 11.5939  10
   2  14  -2 253.126 10.9737  10
   2  14  -2 264.928 10.9900   6
   2  14  -2 289.026 11.5010   8
   2  14  -2 260.938 10.6367   4
   2  14  -2 272.697 8.41598   7
  -2  14   2 257.821 11.2450   7
   2  14  -2 275.529 10.3459   3
  -2  14   2 266.467 9.67029   8
   0 -14  -2 236.507 9.45871   3
   0 -14  -2 232.740 9.46204  10
   0 -14   2 237.343 7.24437   7
   0 -14   2 233.668 9.44659  10
   0 -14   2 262.464 9.81238   4
   0 -14   2 234.616 7.82197   9
   0 -14  -2 233.296 9.61693   5
   0 -14   2 221.998 9.12650   8
   0 -14  -2 253.918 9.92073   8
   0 -14  -2 241.978 8.35239  11
   0 -14   2 256.628 9.47390   6
   0 -14   2 246.177 9.12276   5
   0 -14  -2 222.440 8.51236   4
   0 -14  -2 232.254 8.31981   9
   0  14  -2 228.538 9.24813   6
   0  14   2 237.456 8.39121   9
   0  14   2 254.310 10.1215   5
   0  14   2 248.148 9.60192   8
   0  14  -2 230.306 8.90133   8
   0  14  -2 238.069 9.37012  10
   0  14   2 241.162 8.57918   4
   0  14  -2 267.237 9.24754   5
   0  14   2 228.424 9.67449   3
   0  14  -2 233.658 9.40196   4
   0  14  -2 248.093 7.71663   9
   0  14   2 238.154 7.09018   6
   2 -14   2 839.289 26.6800   6
  -2 -14  -2 911.798 28.7259   8
   2 -14   2 876.828 24.6196   3
   2 -14   2 876.033 25.6700   9
   2 -14   2 917.121 24.2235   8
   2 -14   2 878.303 25.0142  10
  -2 -14  -2 866.674 27.2189  11
   2 -14   2 897.813 27.2276   4
  -2 -14  -2 890.301 27.6063   4
   2 -14   2 869.611 26.7428  11
  -2 -14  -2 873.726 26.5668  10
  -2 -14  -2 868.892 26.2116   9
  -2 -14  -2 901.524 27.7711   3
   2 -14   2 886.310 23.9342   5
  -2 -14  -2 851.320 26.8523   5
   2 -14   2 865.546 26.4055   7
   2  14   2 849.783 27.6757   8
   2  14   2 899.499 27.7914   3
  -2  14  -2 883.515 25.5979   9
  -2  14  -2 884.253 23.9816   8
   2  14   2 877.568 26.4039   9
   2  14   2 873.559 27.2432   4
  -2  14  -2 878.149 24.0498   5
  -2  14  -2 870.070 26.7846  11
   2  14   2 865.646 26.9740   5
  -2  14  -2 879.549 24.7732  10
   2  14   2 862.240 26.8429  11
   4 -14   2 539.492 18.7514   3
   4 -14   2 475.669 18.6880  11
   4 -14   2 534.679 20.1256   6
  -4 -14  -2 510.994 18.9625   5
  -4 -14  -2 500.988 20.0417  11
   4 -14   2 510.734 19.2498   9
   4 -14   2 511.269 14.7483   5
  -4 -14  -2 476.257 20.4162   8
  -4 -14  -2 530.636 17.8916  10
   4  14   2 483.302 20.2851   3
   4  14   2 518.659 18.9199   5
  -4  14  -2 518.511 19.3049  11
   4  14   2 535.862 19.8217   9
  -4  14  -2 497.197 14.8105   8
  -4  14  -2 507.386 14.4114   8
   6 -14   2 4.07713 3.32146   3
   6 -14   2 8.01178 1.31158   5
   6 -14   2 8.87255 1.31978   5
   6 -14   2 10.6239 4.17276   9
  -6 -14  -2 11.1032 4.43834   8
  -6 -14  -2 16.7720 4.71485  11
   6 -14   2 0.81724 2.89281   6
  -6 -14  -2 8.31786 2.74315  10
  -6  14  -2 13.7586 4.38592  11
  -6  14  -2 10.0830 1.53881   8
   6  14   2 16.4186 5.25375   3
   6  14   2 7.83792 3.24770   5
   6  14   2 7.67395 3.98812   9
  -6  14  -2 11.2080 1.74577   8
   7 -15  -2 5.31391 3.82109   9
  -7 -15   2 4.85484 4.59556   8
   7 -15  -2 11.2929 4.61236   3
   7 -15  -2 7.20139 2.61816   4
  -7 -15   2 8.37295 3.96542  11
   7  15  -2 22.0360 6.54967   9
   7  15  -2 3.00445 4.41526   3
   7  15  -2 9.51679 4.77029   5
  -7  15   2 7.07045 2.74435  11
   7  15  -2 4.33751 2.95445  10
  -5 -15   2 33.7745 5.21855  10
   5 -15  -2 29.9691 3.28288  10
   5 -15  -2 33.0425 5.31508   5
  -5 -15   2 25.8318 5.26147   8
   5 -15  -2 28.2673 4.50472   6
   5 -15  -2 34.8492 6.30090   3
  -5 -15   2 36.2392 5.49861  11
   5 -15  -2 31.9437 2.78898  10
   5 -15  -2 34.3883 3.62036   4
  -5 -15   2 29.1691 4.88149   4
   5 -15  -2 31.0007 3.24406  11
   5  15  -2 32.3917 5.19127   9
  -5  15   2 34.3868 3.03124   8
   5  15  -2 32.0542 4.85567  10
  -5  15   2 33.6464 3.53771  11
  -5  15   2 34.8461 3.66923   8
   5  15  -2 31.9883 6.21397   5
  -5  15   2 32.2272 5.84537   7
   5  15  -2 32.0732 6.14729   3
   3 -15  -2 25.8446 4.40985   7
   3 -15  -2 24.8788 3.04776   6
   3 -15  -2 26.0693 1.70244  11
   3 -15  -2 24.9372 2.80379   8
  -3 -15   2 20.5137 3.76485   6
  -3 -15   2 22.0034 3.99349  10
  -3 -15   2 22.9919 3.71745  11
  -3 -15   2 25.8303 4.36906   8
   3 -15  -2 21.6028 3.74429   5
   3 -15  -2 27.3200 1.86624   4
  -3 -15   2 26.2573 4.01104   3
  -3 -15   2 25.1455 3.83255   4
   3  15  -2 27.1226 2.97037   7
   3  15  -2 21.1833 3.82596   8
  -3  15   2 20.7183 3.69522   7
   3  15  -2 25.3068 4.08228   3
   3  15  -2 25.7450 4.14956   6
   3  15  -2 31.4940 4.18186   4
   3  15  -2 25.8570 4.62121   5
   3  15  -2 30.0028 4.18895  10
  -3  15   2 27.0784 2.90309   8
   1 -15  -2 549.380 17.2993   8
   1 -15  -2 545.974 15.5116   4
  -1 -15   2 519.907 17.9857  10
   1 -15  -2 533.980 18.0520   5
  -1 -15   2 537.149 17.6312   4
  -1 -15   2 537.132 17.5657   6
   1 -15  -2 532.508 15.2329  11
   1 -15  -2 524.968 16.3470   9
  -1 -15   2 528.876 17.8914   8
  -1 -15   2 549.584 17.9152   5
  -1 -15   2 533.225 15.7605   3
  -1  15   2 528.990 16.8901   8
  -1  15   2 544.324 15.5748   4
   1  15  -2 526.061 15.8246   3
   1  15  -2 547.617 17.9206   5
   1  15  -2 544.249 17.5761   8
  -1  15   2 535.341 18.2827   5
   1  15  -2 543.405 17.6745   6
   1  15  -2 529.023 17.6512   4
  -1  15   2 535.590 17.9729   7
   1  15  -2 533.072 15.9037   9
   1  15  -2 542.941 18.0864  10
   1 -15   2 193.385 7.00778   9
  -1 -15  -2 191.685 8.63624   5
   1 -15   2 178.716 8.23565  11
   1 -15   2 175.310 8.35113   4
  -1 -15  -2 190.521 8.45441   4
   1 -15   2 196.513 7.28370   5
  -1 -15  -2 200.695 9.32556   8
  -1 -15  -2 194.967 8.68334   3
   1 -15   2 179.099 7.32431   7
   1 -15   2 200.374 5.63708   3
  -1 -15  -2 201.130 8.30690  11
  -1 -15  -2 193.717 8.50185  10
  -1 -15  -2 200.376 7.57342   9
   1 -15   2 195.730 8.33249   6
   1 -15   2 190.297 7.44020   8
   1  15   2 201.068 8.94960   3
   1  15   2 187.896 8.86225   8
   1  15   2 193.368 8.67424   5
   1  15   2 193.014 8.21087   4
  -1  15  -2 188.242 7.28882   5
   1  15   2 186.772 7.96371  11
  -1  15  -2 191.537 8.17520   6
  -1  15  -2 185.664 6.93177   9
  -1  15  -2 198.256 7.14681   8
   1  15   2 197.559 7.67490   9
  -1  15  -2 204.885 8.01025  10
  -3 -15  -2 44.3317 5.64719   3
  -3 -15  -2 50.6774 6.28535   8
  -3 -15  -2 45.2452 5.21523   5
   3 -15   2 51.0642 5.58603   7
  -3 -15  -2 48.5477 5.12977   9
   3 -15   2 45.1596 5.24043   6
   3 -15   2 44.4197 5.04589  11
   3 -15   2 37.8355 3.66232   3
  -3 -15  -2 51.7503 6.01200   4
   3 -15   2 48.5037 5.10359   9
  -3 -15  -2 46.4372 5.56695  11
   3 -15   2 42.4562 2.75494  10
   3 -15   2 42.7910 2.53331   5
   3 -15   2 44.1890 2.24176   8
  -3 -15  -2 46.1600 4.86001  10
   3  15   2 52.0813 6.50261   3
   3  15   2 42.5560 5.28045   4
  -3  15  -2 42.8007 2.18355   8
  -3  15  -2 51.4376 5.41732  11
  -3  15  -2 41.3170 2.51863  10
   3  15   2 46.5262 4.42596   5
   3  15   2 27.9605 4.22563  11
   3  15   2 51.0805 4.57233   9
   3  15   2 41.6291 5.41714   8
   5 -15   2 307.491 14.5094   9
   5 -15   2 298.329 9.49811   5
   5 -15   2 299.129 14.2756   3
  -5 -15  -2 306.732 16.0534   8
  -5 -15  -2 278.510 14.9201  11
   5 -15   2 293.835 9.56448   5
  -5 -15  -2 275.846 12.2117  10
   5 -15   2 309.853 15.1231   6
  -5  15  -2 304.161 14.1477  11
   5  15   2 304.050 15.9547   3
   5  15   2 281.434 16.9296   9
   5  15   2 302.977 13.9160   5
  -5  15  -2 281.356 8.39466   8
  -7 -15  -2 36.5437 7.09883   8
   7 -15   2 32.6220 6.54029   3
  -7 -15  -2 42.4671 7.36200  11
   7 -15   2 32.1193 6.35361   9
   7  15   2 35.8456 7.32771   3
  -7  15  -2 41.0909 6.35615  11
   7  15   2 44.0187 6.18585   5
   7  15   2 32.4753 6.53399   9
  -6 -16   2 98.9300 8.52720  11
   6 -16  -2 107.668 9.45134   3
  -6 -16   2 98.8058 8.65774   4
   6 -16  -2 107.997 5.86001   4
   6 -16  -2 112.223 6.03321  11
   6 -16  -2 104.891 8.95350   9
  -6 -16   2 121.400 10.1489   8
   6 -16  -2 102.084 6.03429   4
   6  16  -2 104.816 9.75672   3
   6  16  -2 112.968 9.06087   9
  -6  16   2 107.794 9.58337   7
   6  16  -2 101.717 7.34584  10
   6  16  -2 109.407 9.64477   5
  -6  16   2 110.642 5.35050   8
   4 -16  -2 745.826 29.3965   5
   4 -16  -2 810.092 27.9207   3
  -4 -16   2 833.240 27.2851   4
   4 -16  -2 827.240 23.0146   4
  -4 -16   2 802.001 28.5218   8
  -4 -16   2 766.287 27.5573   3
   4 -16  -2 825.998 25.6921   6
   4 -16  -2 835.098 23.1850   4
   4 -16  -2 818.943 24.2803  10
   4 -16  -2 804.812 22.9116  11
   4 -16  -2 848.352 23.4231   8
  -4 -16   2 825.791 29.3365  10
  -4 -16   2 828.060 27.3292  11
   4  16  -2 802.666 27.7946   3
   4  16  -2 846.216 27.0202  10
   4  16  -2 827.751 28.8708   5
  -4  16   2 858.802 28.7033   7
   4  16  -2 815.065 25.3022   7
   4  16  -2 793.400 26.9300   4
  -4  16   2 806.859 23.7530   8
   2 -16  -2 119.067 4.59273   6
   2 -16  -2 117.359 4.12512  11
  -2 -16   2 111.813 6.00896   3
  -2 -16   2 118.941 7.25239   8
   2 -16  -2 118.111 6.88894   5
   2 -16  -2 109.320 5.80186   9
   2 -16  -2 132.609 5.94021   8
  -2 -16   2 108.458 6.83248  10
   2 -16  -2 120.001 4.44212   4
  -2 -16   2 145.605 7.30780   6
  -2 -16   2 118.271 6.69936   4
   2  16  -2 112.864 6.76789   8
   2  16  -2 115.412 6.57081   4
   2  16  -2 117.311 4.36874   7
   2  16  -2 126.775 7.03941   6
   2  16  -2 119.154 6.21115   3
  -2  16   2 122.601 7.10671   7
   2  16  -2 122.213 7.40357   5
   2  16  -2 118.375 6.91414  10
  -2  16   2 114.967 5.49183   8
   0 -16   2 360.258 13.1092  10
   0 -16  -2 349.213 13.0258  10
   0 -16  -2 376.608 12.1931   4
   0 -16   2 354.801 13.1381   4
   0 -16  -2 365.993 11.8022  11
   0 -16  -2 358.622 11.4186   9
   0 -16   2 343.708 12.7212   6
   0 -16   2 366.457 10.8090   9
   0 -16  -2 353.935 13.2580   8
   0 -16   2 358.919 9.73126   3
   0 -16   2 363.303 10.4877   7
   0 -16  -2 354.604 13.2931   5
   0 -16   2 372.524 12.6893   8
   0 -16   2 380.896 12.9111   5
   0 -16  -2 369.972 13.0766   3
   0  16  -2 347.750 12.9020  10
   0  16  -2 358.694 12.4379   5
   0  16   2 373.497 13.3681   3
   0  16  -2 348.623 10.7357   9
   0  16  -2 370.409 13.1443   4
   0  16   2 362.310 10.1074   6
   0  16   2 355.277 12.9624   8
   0  16   2 359.087 10.1085   6
   0  16   2 351.548 13.5517   5
   0  16   2 356.770 12.0698   4
   0  16  -2 353.897 12.2436   8
   0  16  -2 361.772 12.5892   6
   0  16   2 356.435 11.6087   9
  -2 -16  -2 883.648 27.2079  11
  -2 -16  -2 888.394 28.4728   8
   2 -16   2 869.704 26.8171  11
   2 -16   2 838.790 27.1505   4
   2 -16   2 846.903 25.1045  10
   2 -16   2 857.995 23.7852   8
   2 -16   2 872.150 26.3958   7
  -2 -16  -2 857.802 27.1723   5
   2 -16   2 863.113 24.1374   5
  -2 -16  -2 876.177 27.3848   3
  -2 -16  -2 854.561 25.9581   9
   2 -16   2 871.235 26.7754   6
  -2 -16  -2 849.096 26.6518  10
  -2 -16  -2 887.661 27.4475   4
   2 -16   2 879.994 24.0669   3
   2 -16   2 838.062 25.2834   9
  -2  16  -2 864.496 25.3596   9
  -2  16  -2 857.216 24.3393   5
  -2  16  -2 865.601 24.9496  10
   2  16   2 856.747 27.0628   4
   2  16   2 864.981 27.6326   3
   2  16   2 856.677 28.9138   5
   2  16   2 856.851 26.7713  11
   2  16   2 867.475 27.8603   8
  -2  16  -2 861.124 23.5358   8
   2  16   2 882.867 26.0041   9
   4 -16   2 384.940 15.6801   9
  -4 -16  -2 374.387 17.3023   8
   4 -16   2 367.822 15.6174  11
   4 -16   2 385.018 15.1386   3
  -4 -16  -2 372.435 14.7003  10
   4 -16   2 381.386 11.6416   5
   4 -16   2 393.493 16.4736   6
  -4 -16  -2 363.370 16.5683  11
  -4 -16  -2 386.785 16.9970   4
  -4  16  -2 400.348 15.8998  11
   4  16   2 391.588 16.1905   9
   4  16   2 403.685 17.4615   3
   4  16   2 390.964 15.7777   5
  -6 -16  -2 130.899 8.84096  10
   6 -16   2 163.478 11.0550   9
  -6 -16  -2 174.958 12.0159  11
   6 -16   2 155.449 10.5702   3
  -6 -16  -2 128.724 11.3870   8
   6 -16   2 159.337 11.3129   6
   6  16   2 136.963 10.5994   9
   6  16   2 160.599 10.0261   5
   6  16   2 140.431 11.4936   3
  -6  16  -2 164.573 10.5101  11
   7 -17  -2 87.9840 6.82931   4
  -7 -17   2 79.1260 9.11046  11
  -7 -17   2 85.0867 10.4677   8
   7 -17  -2 78.5156 9.41863   9
   7  17  -2 79.8786 6.52224  10
   7  17  -2 90.0589 10.5309   5
   7  17  -2 74.7762 10.2638   3
  -7  17   2 73.2769 5.56180  11
   5 -17  -2 1.27218 1.29830  10
  -5 -17   2 1.86503 2.79430   8
  -5 -17   2 5.34843 2.80020  10
   5 -17  -2 2.27890 2.15867   6
  -5 -17   2 4.52711 3.04989  11
   5 -17  -2 2.00796 1.37422  11
   5 -17  -2 1.76532 1.41782   4
   5 -17  -2 0.38622 2.65359   3
   5 -17  -2 1.19659 1.93389   5
  -5 -17   2 1.77571 2.76208   4
   5 -17  -2 4.94108 1.84585  10
  -5  17   2 1.90683 2.18027   8
   5  17  -2 5.07352 2.76635   9
  -5  17   2 3.42251 1.52505  11
   5  17  -2 0.05888 2.90088   5
  -5  17   2 3.09371 3.00479   7
  -5  17   2 1.43984 1.17099   8
   5  17  -2 -0.1016 1.92991   7
   5  17  -2 1.26901 2.28125  10
   5  17  -2 3.64407 3.73159   3
   3 -17  -2 13.7416 1.53165  11
   3 -17  -2 14.4092 2.50382  10
  -3 -17   2 20.0662 3.65594   4
   3 -17  -2 17.6250 2.24445   8
  -3 -17   2 11.2664 3.08832   6
  -3 -17   2 10.5047 2.85267  11
  -3 -17   2 19.6092 3.66619  10
   3 -17  -2 14.2938 1.64770   4
   3 -17  -2 16.6244 3.51751   5
   3 -17  -2 9.10574 2.89808   7
  -3 -17   2 12.1205 3.27395   8
  -3 -17   2 14.5380 3.13736   3
   3  17  -2 15.2482 3.44911  10
   3  17  -2 15.6296 3.83790   5
   3  17  -2 16.9457 4.18534   6
   3  17  -2 7.70329 2.62961   8
   3  17  -2 18.3604 3.58244   3
   3  17  -2 15.7291 3.28879   4
   3  17  -2 11.5125 2.10496   7
  -3  17   2 14.1784 3.40540   7
  -3  17   2 13.4039 2.03736   8
  -1 -17   2 354.848 13.6302   5
   1 -17  -2 364.140 11.4172   4
  -1 -17   2 363.184 13.2159   6
   1 -17  -2 365.038 12.8912   8
   1 -17  -2 346.799 13.4553   5
   1 -17  -2 337.893 13.1350   3
  -1 -17   2 373.153 13.7481   8
   1 -17  -2 368.308 11.0015  11
  -1 -17   2 374.053 13.4342   4
   1 -17  -2 367.173 13.0830  10
  -1 -17   2 362.028 11.4765   3
  -1 -17   2 338.534 13.5960  10
   1 -17  -2 354.109 11.7236   9
  -1  17   2 354.347 13.5949   7
  -1  17   2 367.058 14.0339   5
  -1  17   2 364.805 12.5898   8
   1  17  -2 366.180 13.5606  10
   1  17  -2 347.326 11.3316   3
   1  17  -2 362.042 13.3376   4
   1  17  -2 346.517 12.9877   8
  -1  17   2 360.029 11.4853   4
   1  17  -2 349.442 13.5025   5
   1  17  -2 363.061 11.2888   9
   1  17  -2 361.074 13.1264   6
  -1 -17  -2 563.764 18.2460  11
  -1 -17  -2 562.526 17.0867   9
   1 -17   2 555.664 18.4382   4
  -1 -17  -2 545.082 18.4146   4
   1 -17   2 538.272 18.2485  11
   1 -17   2 550.747 16.7836   7
   1 -17   2 567.228 14.6475   3
   1 -17   2 545.460 14.7152   3
  -1 -17  -2 557.336 18.8707   5
   1 -17   2 545.387 17.7270  10
  -1 -17  -2 564.751 19.8427   8
   1 -17   2 546.936 16.8398   8
   1 -17   2 551.907 16.9211   5
   1 -17   2 569.976 18.0146   6
  -1 -17  -2 564.734 18.7123  10
  -1 -17  -2 552.510 18.7178   3
   1 -17   2 545.587 16.1066   9
  -1  17  -2 566.833 17.8771  10
   1  17   2 557.249 18.0464   4
   1  17   2 565.149 17.7729  11
   1  17   2 547.040 18.9048   8
  -1  17  -2 558.227 17.1754   5
  -1  17  -2 576.340 17.0941   7
  -1  17  -2 557.933 18.0477   6
  -1  17  -2 551.319 16.2026   9
   1  17   2 520.425 18.6665   5
  -1  17  -2 562.755 16.6861   8
   1  17   2 519.080 18.6247   3
   1  17   2 539.930 17.0835   9
  -3 -17  -2 149.860 9.00877   3
  -3 -17  -2 162.180 8.22659  10
   3 -17   2 157.994 8.57288  11
  -3 -17  -2 151.439 8.91753  11
   3 -17   2 162.900 7.57769   3
   3 -17   2 157.526 6.10318   5
  -3 -17  -2 154.451 8.81077   5
  -3 -17  -2 155.186 8.10521   9
   3 -17   2 185.072 8.47051   9
   3 -17   2 154.871 6.48662  10
   3 -17   2 170.464 9.12910   4
   3 -17   2 193.377 9.47779   6
  -3 -17  -2 147.692 8.99330   4
   3 -17   2 159.159 8.81586   7
  -3 -17  -2 165.306 9.86381   8
   3  17   2 156.856 9.49022   3
   3  17   2 159.873 9.06834   4
   3  17   2 159.768 8.85933  11
  -3  17  -2 148.997 8.22169  11
   3  17   2 164.961 9.01533   5
   3  17   2 162.376 8.47893   9
   3  17   2 162.946 9.49850   8
  -3  17  -2 148.880 5.89488  10
  -5 -17  -2 46.7885 7.50241   8
   5 -17   2 40.6876 2.59573   5
   5 -17   2 44.9912 6.25849   9
   5 -17   2 36.5143 2.65642   5
  -5 -17  -2 41.6337 6.60763  11
   5 -17   2 49.4074 6.93924   6
   5 -17   2 48.7578 6.25086   3
   5  17   2 37.8056 5.73822   5
  -5  17  -2 44.8821 6.25744  11
   5  17   2 39.1065 6.63051   3
   5  17   2 45.0635 6.72253   9
   6 -18  -2 2.71449 1.71010  11
   6 -18  -2 5.36179 1.90482   4
  -6 -18   2 8.85079 3.86614  11
   6 -18  -2 6.74448 2.15024   4
   6 -18  -2 12.5362 4.47859   3
  -6 -18   2 3.02940 3.37447   8
   6 -18  -2 5.63445 3.39646   9
  -6 -18   2 5.71472 3.21851   4
   6  18  -2 2.42181 4.31352   3
  -6  18   2 4.53096 1.92492  11
   6  18  -2 6.43657 2.91843  10
   6  18  -2 8.18354 3.70510   9
  -6  18   2 2.56038 3.48483   7
   6  18  -2 3.59692 4.00744   5
  -4 -18   2 58.6687 6.57210   4
   4 -18  -2 42.6574 4.06100   6
   4 -18  -2 43.9826 2.80054  11
  -4 -18   2 52.5423 6.17649  11
   4 -18  -2 50.1021 6.32230   3
   4 -18  -2 40.6935 2.89464   4
   4 -18  -2 43.9085 2.86415   8
  -4 -18   2 35.6003 5.52198  10
  -4 -18   2 43.8102 6.49970   8
   4 -18  -2 45.0938 2.94207   4
  -4 -18   2 44.9565 5.90855   3
   4 -18  -2 41.0652 5.64244   5
   4 -18  -2 45.5089 3.66357  10
  -4  18   2 45.9500 6.17867   7
   4  18  -2 41.2408 5.63201  10
   4  18  -2 41.2003 5.93214   3
  -4  18   2 48.9083 3.11095   8
   4  18  -2 44.8327 6.59808   5
   4  18  -2 40.1508 4.44886   7
   4  18  -2 48.1872 5.72526   4
   2 -18  -2 126.787 4.60718   6
   2 -18  -2 126.960 4.57924  11
   2 -18  -2 122.439 4.54267   6
   2 -18  -2 132.660 6.23427   9
   2 -18  -2 105.262 6.83192   5
   2 -18  -2 126.556 4.90669   4
  -2 -18   2 121.911 7.44637  10
  -2 -18   2 124.840 7.14875   4
   2 -18  -2 122.755 6.43192  10
  -2 -18   2 132.980 7.26860   6
  -2 -18   2 111.868 7.25677   8
  -2 -18   2 135.421 6.53394   3
   2 -18  -2 129.232 6.03255   8
   2  18  -2 128.722 7.25456   6
   2  18  -2 123.317 4.41661   7
  -2  18   2 128.663 7.58013   5
   2  18  -2 113.589 7.44912   5
   2  18  -2 120.569 6.41897   3
   2  18  -2 119.435 7.13666   8
  -2  18   2 120.269 5.67081   8
   2  18  -2 124.655 7.06319   4
  -2  18   2 123.743 7.48967   7
   2  18  -2 115.843 7.11047  10
   0 -18   2 611.804 19.5018   8
   0 -18  -2 606.235 20.0157   3
   0 -18  -2 624.823 20.4983   5
   0 -18   2 613.812 19.6498   6
   0 -18   2 616.523 16.5190   3
   0 -18  -2 620.618 19.1101   4
   0 -18  -2 611.506 18.0420   9
   0 -18  -2 606.985 20.0870  10
   0 -18   2 630.997 17.2273   9
   0 -18  -2 609.181 20.3575   8
   0 -18   2 608.316 20.0828   4
   0 -18   2 622.306 19.7448   5
   0 -18   2 636.986 20.3765  10
   0 -18  -2 624.487 18.7481  11
   0  18  -2 611.726 19.0349   8
   0  18   2 607.449 19.9595   8
   0  18   2 599.452 20.7988   5
   0  18   2 659.887 19.2212   4
   0  18  -2 606.256 20.1861   4
   0  18  -2 624.684 20.0233  10
   0  18  -2 623.631 17.1210   9
   0  18   2 599.950 20.4092   3
   0  18  -2 630.395 17.0505   7
   0  18  -2 609.457 19.4817   6
   0  18   2 605.109 18.1410   9
   0  18  -2 624.241 19.6133   5
   0  18   2 628.700 16.6599   6
   2 -18   2 110.843 6.90925   4
  -2 -18  -2 106.548 5.89105   9
   2 -18   2 120.401 5.94923   9
   2 -18   2 137.551 8.34575   6
  -2 -18  -2 121.894 7.15224  11
   2 -18   2 128.974 5.54433   5
   2 -18   2 122.447 5.26964   3
   2 -18   2 126.496 4.88617   8
   2 -18   2 119.545 6.60660   7
  -2 -18  -2 109.338 6.94208   5
  -2 -18  -2 129.027 7.48816   3
   2 -18   2 125.050 8.54661  10
  -2 -18  -2 122.841 8.03398   8
  -2 -18  -2 120.283 6.90273  10
   2 -18   2 116.113 6.84366  11
  -2 -18  -2 119.240 7.23118   4
   2  18   2 113.627 7.16925   5
  -2  18  -2 108.977 5.55125   9
   2  18   2 112.119 7.22161   3
   2  18   2 114.562 6.79910  11
   2  18   2 131.006 6.55635   9
  -2  18  -2 116.955 5.69763  10
  -2  18  -2 123.975 5.50109   5
   2  18   2 135.845 7.87554   8
   2  18   2 126.888 7.28866   4
  -2  18  -2 117.361 4.32190   8
  -4 -18  -2 83.8990 9.27063   8
   4 -18   2 68.8948 5.64461   3
   4 -18   2 62.0225 3.47121   5
  -4 -18  -2 70.6527 7.95701  11
  -4 -18  -2 62.1974 7.50024   4
   4 -18   2 64.1198 5.84877   9
   4 -18   2 63.4068 6.83894  11
   4 -18   2 64.6689 7.21350   6
  -4 -18  -2 63.5745 5.54913  10
   4 -18   2 67.5030 7.41897   4
  -4 -18  -2 67.2526 6.43327   5
   4  18   2 61.1729 6.85155   5
  -4  18  -2 63.5045 6.74541  11
   4  18   2 59.9202 7.43531   3
   4  18   2 72.5703 6.26900   9
  -6 -18  -2 49.2073 6.01156  10
  -6 -18  -2 38.0312 7.24034  11
   6 -18   2 48.5847 7.29059   9
   6 -18   2 41.1312 6.84773   6
   6 -18   2 58.6910 7.93542   3
  -6 -18  -2 52.5198 8.79368   8
   6  18   2 33.9898 6.48604   9
   6  18   2 56.6046 7.27954   5
  -6  18  -2 48.1061 7.06807  11
   6  18   2 40.4027 7.70722   3
   7 -19  -2 45.3088 8.90358   9
  -7 -19   2 48.5813 8.47744   8
  -7 -19   2 48.5653 7.58822  11
  -7 -19   2 43.4250 7.46965   4
   7  19  -2 47.8826 7.97598   5
   7  19  -2 44.7102 6.16719  10
   7  19  -2 49.2437 8.48274   3
  -5 -19   2 25.9110 5.56305   8
  -5 -19   2 21.7505 4.65968   4
   5 -19  -2 28.1426 4.25733   4
   5 -19  -2 28.4762 4.52780   6
   5 -19  -2 25.8173 3.02862   4
   5 -19  -2 26.4142 3.30917  10
  -5 -19   2 21.3921 4.72710  11
   5 -19  -2 17.1009 4.66422   3
   5  19  -2 17.4506 3.52827   7
  -5  19   2 24.8739 1.88272   8
   5  19  -2 32.1079 4.95723  10
   5  19  -2 22.6215 6.23957   3
  -5  19   2 25.5691 5.43501   7
   5  19  -2 34.3160 5.54611   9
  -3 -19   2 48.0452 6.01170   6
  -3 -19   2 43.3046 6.95708   8
  -3 -19   2 45.6758 5.43208  11
  -3 -19   2 47.0036 5.72923   4
   3 -19  -2 47.7051 3.36083   6
   3 -19  -2 42.1519 2.68435   4
  -3 -19   2 48.7706 5.44475   3
   3 -19  -2 44.7257 5.48511   5
   3 -19  -2 45.9779 3.83747  10
   3 -19  -2 45.9636 2.48584  11
   3 -19  -2 40.6233 3.03607   8
  -3 -19   2 58.6012 7.28446  10
   3  19  -2 46.5279 6.01584   5
   3  19  -2 47.0939 5.71897   8
   3  19  -2 45.3859 5.62272   6
  -3  19   2 46.3599 3.02456   8
   3  19  -2 48.4560 5.58343   4
   3  19  -2 41.1079 5.29376  10
   3  19  -2 44.4995 5.27936   3
   3  19  -2 44.3992 3.20559   7
  -3  19   2 44.5149 5.88143   7
  -1 -19   2 494.217 18.3313   8
  -1 -19   2 472.931 16.0900   6
  -1 -19   2 456.676 14.2413   3
   1 -19  -2 460.495 16.1319  10
   1 -19  -2 471.627 14.4398   9
   1 -19  -2 448.697 14.4021   4
   1 -19  -2 459.807 13.9935  11
  -1 -19   2 444.481 16.7875  10
   1 -19  -2 474.090 15.8144   8
   1 -19  -2 459.892 16.2891   3
  -1 -19   2 469.915 16.4472   4
   1 -19  -2 469.494 16.7641   5
  -1 -19   2 442.468 16.6095   5
   1  19  -2 466.136 14.2517   3
   1  19  -2 468.956 16.0428   8
  -1  19   2 467.698 14.5601   4
   1  19  -2 467.936 16.1265   6
   1  19  -2 442.646 16.3135   4
  -1  19   2 467.597 15.4951   8
   1  19  -2 458.072 13.8561   9
  -1  19   2 465.630 17.3606   5
  -1  19   2 471.166 16.6289   7
   1  19  -2 467.076 18.2556   5
   1  19  -2 455.791 16.6060  10
   1 -19   2 203.943 6.04343   3
   1 -19   2 200.885 8.84550   6
  -1 -19  -2 193.526 9.41950   5
  -1 -19  -2 202.593 9.95147   8
   1 -19   2 204.111 8.87280  10
   1 -19   2 201.255 5.98835   3
   1 -19   2 195.668 7.92432   7
   1 -19   2 204.367 7.17041   9
   1 -19   2 206.159 9.11859  11
  -1 -19  -2 195.149 9.18022   4
  -1 -19  -2 203.784 7.76430   9
   1 -19   2 200.740 9.45588   4
  -1 -19  -2 220.500 9.58260  10
  -1 -19  -2 197.566 8.80701  11
   1 -19   2 207.937 8.02184   8
  -1 -19  -2 207.006 9.50470   3
  -1  19  -2 210.311 7.08042   9
  -1  19  -2 189.759 7.76003   7
  -1  19  -2 218.891 9.61077   4
  -1  19  -2 220.232 8.90161  10
  -1  19  -2 193.347 8.63802   6
   1  19   2 199.114 7.59404   6
   1  19   2 201.538 8.94453   4
   1  19   2 184.868 9.31729   8
   1  19   2 209.255 9.72040   5
   1  19   2 183.022 9.37982   3
   1  19   2 200.490 7.98790   9
  -1  19  -2 196.080 7.57795   8
  -1  19  -2 208.267 8.31090   5
  -3 -19  -2 43.7303 5.77066   4
   3 -19   2 41.5523 3.08668   5
   3 -19   2 49.0074 3.48481  10
   3 -19   2 41.7470 3.92852   3
   3 -19   2 52.1277 5.81361   4
   3 -19   2 55.6511 4.57858   9
  -3 -19  -2 41.4933 5.55606   5
  -3 -19  -2 46.8744 5.88559  11
   3 -19   2 46.9323 5.55154   7
  -3 -19  -2 45.2878 6.30988   8
   3 -19   2 43.4070 5.28709   6
  -3 -19  -2 42.8286 5.82600   3
  -3 -19  -2 51.7853 5.53335  10
   3 -19   2 51.1556 5.57237  11
  -3 -19  -2 46.6928 5.00478   9
   3  19   2 50.5978 5.82473   4
   3  19   2 46.3488 5.36599   6
  -3  19  -2 44.1062 5.16399  11
   3  19   2 47.1437 5.83757   5
   3  19   2 41.2591 6.60397   8
   3  19   2 63.2290 6.45042  11
   3  19   2 45.3846 6.06676   3
   3  19   2 52.3655 5.50300   9
  -3  19  -2 38.8486 2.99950  10
  -5 -19  -2 2.93943 2.20933  10
   5 -19   2 1.52634 2.85054   6
   5 -19   2 0.21618 2.46723   3
   5 -19   2 4.71056 2.81939   4
   5 -19   2 1.21491 2.65525   9
   5 -19   2 3.15407 1.15746   5
  -5 -19  -2 1.58937 2.84010   8
  -5 -19  -2 3.20088 2.98685  11
   5  19   2 0.14633 3.05043   3
   5  19   2 0.63335 2.25105   5
   5  19   2 0.50011 2.41927   9
  -5  19  -2 1.69833 2.30909  11
   6 -20  -2 16.7930 2.64006   4
   6 -20  -2 11.2345 2.36852   4
  -6 -20   2 12.9522 4.81258   8
  -6 -20   2 11.4425 4.25197   4
   6 -20  -2 13.0300 2.44179  11
   6 -20  -2 17.4880 5.14671   3
   6 -20  -2 10.3674 3.98201   9
  -6 -20   2 10.1516 3.92320  11
   6  20  -2 17.6962 4.76871   9
  -6  20   2 18.7982 5.43913   7
   6  20  -2 17.8320 5.50309   3
   6  20  -2 13.3988 4.94120   5
   6  20  -2 15.5151 3.90280  10
   4 -20  -2 45.5792 6.02960   5
  -4 -20   2 41.5327 6.65239   8
  -4 -20   2 30.9812 5.15780  11
  -4 -20   2 39.0071 5.71965  10
   4 -20  -2 39.4477 3.65792  10
   4 -20  -2 39.7297 2.85290   4
  -4 -20   2 44.1728 5.87251   4
   4 -20  -2 43.4303 6.02230   3
   4 -20  -2 38.5219 2.39948   8
   4 -20  -2 38.6832 2.65784  11
   4 -20  -2 35.7506 2.76874   4
   4 -20  -2 42.1355 4.51945   6
   4  20  -2 33.5048 4.73825   9
  -4  20   2 43.3347 6.09501   7
  -4  20   2 38.0908 2.36724   8
   4  20  -2 35.0569 4.17257   7
   4  20  -2 47.4293 6.30887   3
   4  20  -2 33.1131 5.93067   5
   4  20  -2 41.0181 5.76032  10
   2 -20  -2 480.038 13.3607   6
   2 -20  -2 484.167 17.5837   5
   2 -20  -2 469.717 13.5483   6
  -2 -20   2 484.212 17.5383   4
   2 -20  -2 479.677 15.6628   9
   2 -20  -2 482.058 14.0417  11
  -2 -20   2 475.567 17.3199   6
   2 -20  -2 475.594 14.4992   4
  -2 -20   2 483.644 16.1028   3
   2 -20  -2 514.040 15.8576   8
  -2 -20   2 469.269 18.1059   8
  -2 -20   2 464.468 17.9957  10
   2 -20  -2 474.491 16.4523  10
  -2 -20   2 480.785 18.1995   5
  -2  20   2 476.603 15.0896   8
   2  20  -2 514.418 18.2016  10
   2  20  -2 472.826 16.2438   3
   2  20  -2 473.728 13.4191   7
  -2  20   2 499.947 17.9033   7
   2  20  -2 462.052 17.4074   4
   2  20  -2 463.191 17.3953   6
  -2  20   2 493.201 18.0404   5
   2  20  -2 461.993 19.3040   8
   2  20  -2 493.241 18.5595   5
  -2  20   2 469.757 14.6685   4
   0 -20   2 84.4903 5.69463   4
   0 -20   2 97.0273 5.93257  10
   0 -20  -2 85.3502 5.76915   5
   0 -20   2 86.8828 5.33301   8
   0 -20  -2 74.0476 3.92159   9
   0 -20  -2 76.7092 5.48703   8
   0 -20  -2 75.4948 5.32660  10
   0 -20   2 83.7357 3.42016   9
   0 -20   2 81.3147 3.24468   3
   0 -20  -2 81.4863 4.62974  11
   0 -20  -2 79.9293 5.40215   3
   0 -20   2 77.0476 5.13444   6
   0 -20   2 93.0251 5.70524   5
   0 -20  -2 79.5618 4.92872   4
   0  20   2 82.3371 5.91605   5
   0  20  -2 86.6980 3.57816   7
   0  20   2 73.8848 5.16364   8
   0  20   2 82.2935 4.86555   4
   0  20  -2 82.8316 3.33022   9
   0  20  -2 79.8386 5.30564   5
   0  20  -2 80.8252 5.49280   4
   0  20  -2 88.0742 4.95834   8
   0  20   2 89.9280 4.30049   9
   0  20  -2 83.4689 5.63668  10
   0  20   2 86.7897 3.13982   6
   0  20  -2 86.1111 5.20683   6
  -2 -20  -2 195.698 9.64904  11
   2 -20   2 189.834 9.33611  11
  -2 -20  -2 196.015 9.50592  10
  -2 -20  -2 190.142 9.87691   5
   2 -20   2 172.384 8.62100   7
   2 -20   2 209.624 9.82585   4
   2 -20   2 187.766 8.39975  10
   2 -20   2 186.810 7.83825   9
   2 -20   2 212.623 9.51384   6
  -2 -20  -2 191.161 10.5265   8
   2 -20   2 190.478 6.78543   8
  -2 -20  -2 186.735 9.72503   4
  -2 -20  -2 183.000 8.20194   9
   2 -20   2 202.556 7.92485   5
  -2 -20  -2 188.296 9.77144   3
   2 -20   2 195.540 7.16173   3
   2  20   2 181.675 9.11978  11
   2  20   2 182.210 9.37144   4
  -2  20  -2 195.305 8.20265  10
   2  20   2 191.253 9.88525   5
  -2  20  -2 199.957 6.32401   8
  -2  20  -2 198.194 8.91870   7
   2  20   2 177.606 9.87423   8
  -2  20  -2 191.599 7.85454   5
   2  20   2 205.216 8.75941   6
   2  20   2 202.704 10.1831   3
   2  20   2 179.841 8.35125   9
  -4 -20  -2 380.008 16.6567  11
   4 -20   2 361.092 15.6251   6
  -4 -20  -2 356.334 16.6278   4
   4 -20   2 331.149 11.3940   5
   4 -20   2 365.192 14.1720   3
  -4 -20  -2 343.238 15.5915   5
   4 -20   2 328.580 14.7897  11
   4 -20   2 358.377 15.4930   4
  -4 -20  -2 350.295 17.1568   8
   4 -20   2 349.369 14.5968   9
  -4 -20  -2 343.307 14.7469  10
   4  20   2 343.209 15.1682   9
   4  20   2 361.701 16.7491   3
   4  20   2 364.347 15.6435   5
  -4  20  -2 338.542 15.0161  11
   6 -20   2 66.7435 8.00237   4
  -6 -20  -2 59.1134 8.62975  11
   6 -20   2 54.3919 8.13731   6
   6 -20   2 63.9043 8.29218   9
  -6 -20  -2 66.2802 9.89904   8
   6 -20   2 63.2121 8.01911   3
   6  20   2 48.8407 7.20996   5
  -6  20  -2 51.0336 6.86311  11
   6  20   2 61.3672 8.22089   9
   6  20   2 51.8252 8.87456   3
  -5 -21   2 100.815 8.13003  11
   5 -21  -2 92.7767 6.81543   6
   5 -21  -2 79.9520 5.93520   4
  -5 -21   2 94.4379 8.81266   8
   5 -21  -2 91.8467 4.83966   4
   5 -21  -2 91.6408 5.59864  10
   5 -21  -2 91.2355 5.13798  10
   5  21  -2 94.8211 7.50769  10
   5  21  -2 114.622 9.36536   3
   5  21  -2 87.4242 6.39288   7
  -5  21   2 69.4418 10.3526   7
   5  21  -2 87.6687 7.34607   9
   5  21  -2 91.1304 8.61673   5
  -3 -21   2 22.6006 4.18020   4
  -3 -21   2 25.5460 4.45684   6
   3 -21  -2 22.3109 2.17792  11
  -3 -21   2 19.2996 3.63932  11
   3 -21  -2 26.5912 2.96330   6
   3 -21  -2 24.4168 2.20942   4
  -3 -21   2 23.7170 3.89468   3
  -3 -21   2 19.3056 4.17500   8
   3 -21  -2 18.3002 3.11929  10
   3 -21  -2 26.2413 4.33708   5
   3 -21  -2 23.6997 2.80328   6
  -3 -21   2 24.5469 4.47718  10
  -3  21   2 23.0235 2.41163   8
   3  21  -2 25.4673 4.36255   4
   3  21  -2 18.0314 4.13069   5
   3  21  -2 18.0342 3.95299  10
   3  21  -2 19.9497 3.95378   6
   3  21  -2 22.8333 2.61834   7
   3  21  -2 25.1858 4.42796   8
  -3  21   2 27.2516 4.73293   7
   3  21  -2 28.7855 4.51095   3
  -1 -21   2 718.430 23.8859   8
   1 -21  -2 709.726 20.5490  11
   1 -21  -2 703.296 22.7635  10
  -1 -21   2 740.523 24.0425   4
  -1 -21   2 706.431 24.2344  10
   1 -21  -2 693.739 23.3684   5
  -1 -21   2 749.552 23.5002   6
   1 -21  -2 727.485 22.8016   8
  -1 -21   2 751.437 24.3787   5
   1 -21  -2 703.141 20.6798   9
   1 -21  -2 684.944 22.8348   3
   1 -21  -2 710.615 21.0659   4
  -1 -21   2 740.594 21.3681   3
   1  21  -2 679.371 23.2514  10
   1  21  -2 729.511 22.8173   6
   1  21  -2 698.608 19.9587   9
   1  21  -2 691.779 23.1464   4
  -1  21   2 753.448 24.7453   5
   1  21  -2 713.570 22.7409   8
   1  21  -2 732.988 23.6360   5
  -1  21   2 728.552 24.0537   7
   1  21  -2 717.105 20.6834   3
  -1  21   2 723.897 22.5707   8
  -1  21   2 759.808 23.1529   4
   1 -21   2 372.647 10.4562   3
   1 -21   2 375.860 13.8904  10
   1 -21   2 378.938 11.4508   9
  -1 -21  -2 346.780 13.9059   4
   1 -21   2 385.866 14.1094  11
   1 -21   2 381.523 14.4299   4
   1 -21   2 369.467 13.6041   6
  -1 -21  -2 381.559 12.2838   9
  -1 -21  -2 348.986 14.1617  10
   1 -21   2 356.762 13.0716   5
  -1 -21  -2 398.094 15.5596  11
  -1 -21  -2 357.182 14.9192   8
   1 -21   2 366.982 12.5756   7
   1 -21   2 366.512 12.6184   8
  -1 -21  -2 391.319 14.4642   3
   1 -21   2 368.138 10.4628   3
  -1 -21  -2 369.324 14.5884   5
  -1  21  -2 375.634 13.1901   5
   1  21   2 371.315 14.5359   3
  -1  21  -2 364.791 11.2047   9
  -1  21  -2 373.539 12.4344   7
  -1  21  -2 354.090 14.1260   4
   1  21   2 351.448 12.2911   9
   1  21   2 365.145 14.5192   8
   1  21   2 334.134 13.6698   4
  -1  21  -2 381.374 13.5531   6
   1  21   2 419.371 15.3784   5
   1  21   2 365.701 12.1242   6
  -1  21  -2 374.139 13.6180  10
   3 -21   2 729.196 22.6198   9
   3 -21   2 715.769 20.8400   5
  -3 -21  -2 699.064 24.4015  10
  -3 -21  -2 743.823 26.6290   8
   3 -21   2 706.848 21.8659   3
  -3 -21  -2 711.608 27.1392   3
   3 -21   2 732.550 24.1869   6
  -3 -21  -2 707.100 25.1909  11
  -3 -21  -2 725.887 25.4330   4
   3 -21   2 694.066 25.6202  11
  -3 -21  -2 664.856 24.6281   5
   3 -21   2 647.502 23.8245   7
   3 -21   2 714.219 24.2286   4
   3  21   2 674.538 23.2912   9
   3  21   2 675.472 25.2704   8
   3  21   2 714.190 25.3232   3
  -3  21  -2 709.059 21.0365  10
   3  21   2 700.556 24.8069   5
   5 -21   2 6.68601 3.30792   3
   5 -21   2 9.53692 3.49412   9
  -5 -21  -2 13.5387 4.43585  11
   5 -21   2 0.53786 2.49879   4
  -5 -21  -2 12.1709 4.54343   8
   5 -21   2 7.33516 1.57596   5
   5  21   2 8.69513 4.34480   3
   5  21   2 2.37651 2.73328   9
  -5  21  -2 8.94216 3.27131  11
   5  21   2 2.72139 2.88476   5
  -6 -22   2 116.646 9.49325   4
   6 -22  -2 107.484 5.57367   4
   6 -22  -2 99.7473 5.80672   4
   6 -22  -2 122.703 9.33166   9
  -6 -22   2 112.155 9.39386  11
  -6 -22   2 92.2613 11.3904   8
   6 -22  -2 98.6675 5.36619  11
   6 -22  -2 102.946 9.28533   3
   6  22  -2 111.346 10.1035   5
  -6  22   2 118.939 10.3689   7
   6  22  -2 113.979 8.96578   9
   6  22  -2 109.171 9.91383   3
   6  22  -2 101.446 8.75108  10
   4 -22  -2 113.319 8.24716   3
   4 -22  -2 107.706 6.20764  10
  -4 -22   2 123.767 8.67461   4
  -4 -22   2 113.502 9.05069   8
  -4 -22   2 107.306 8.07157  11
   4 -22  -2 109.800 8.09502   5
   4 -22  -2 106.014 6.22777   6
   4 -22  -2 117.584 5.18601   4
   4 -22  -2 113.879 4.85670  11
  -4  22   2 113.283 8.47161   7
   4  22  -2 92.7083 6.84614   9
   4  22  -2 104.767 7.92678  10
   4  22  -2 112.298 8.26425   3
   4  22  -2 116.198 6.32204   7
   4  22  -2 105.466 8.89656   5
   2 -22  -2 458.321 12.3652   6
  -2 -22   2 449.434 17.3155   4
   2 -22  -2 455.662 12.5186   6
   2 -22  -2 459.780 14.1211   4
  -2 -22   2 467.582 15.7614   3
  -2 -22   2 472.773 17.1156   6
   2 -22  -2 420.569 16.9347   5
   2 -22  -2 458.752 16.1652  10
   2 -22  -2 459.318 15.2088   8
  -2 -22   2 458.362 17.8150   8
   2 -22  -2 460.220 14.9892   9
   2 -22  -2 447.918 13.8365  11
  -2  22   2 476.260 17.5847   7
   2  22  -2 428.459 16.7732   6
   2  22  -2 442.497 14.7005   9
  -2  22   2 455.007 14.3827   4
   2  22  -2 469.918 17.2006   8
   2  22  -2 434.797 17.2573  10
  -2  22   2 436.007 14.6820   8
   2  22  -2 456.085 12.6065   7
   2  22  -2 444.049 15.6845   3
   2  22  -2 481.455 18.1249   5
  -2  22   2 449.517 17.7235   5
   0 -22   2 44.8344 3.88890   6
   0 -22   2 47.9049 4.44266  10
   0 -22   2 35.6416 4.39907   5
   0 -22  -2 48.2128 4.55498   5
   0 -22   2 47.6483 4.41651   4
   0 -22  -2 41.7390 3.55019  11
   0 -22  -2 40.8699 3.64228   4
   0 -22  -2 46.4031 2.95540   9
   0 -22  -2 48.0636 5.22327  10
   0 -22  -2 50.2067 4.36193   3
   0 -22   2 46.8112 2.44837   3
   0 -22   2 40.8451 3.76208   8
   0 -22  -2 46.2326 4.37513   8
   0  22  -2 46.5610 4.36046  10
   0  22  -2 44.8359 4.92368   5
   0  22   2 40.5718 2.88113   9
   0  22  -2 41.3152 2.08060   9
   0  22  -2 52.4523 4.52399   4
   0  22   2 50.0340 4.27400   8
   0  22  -2 40.9745 3.56183   8
   0  22  -2 47.0444 4.02839   6
   0  22   2 45.2462 3.77176   4
   0  22  -2 41.7755 2.55299   7
   0  22   2 40.0012 5.08884   5
   0  22   2 47.8399 2.14258   6
   2 -22   2 2208.95 59.9458   5
   2 -22   2 2260.08 62.1777  11
   2 -22   2 2235.74 61.4383   7
  -2 -22  -2 2186.68 62.5435  10
   2 -22   2 2203.35 61.5440  10
  -2 -22  -2 2203.98 63.1826   5
   2 -22   2 2227.70 58.2792   8
   2  22   2 2260.84 63.4899   4
  -2  22  -2 2202.31 60.1309   6
   2  22   2 2199.06 61.1471   6
   4 -22   2 4.82042 2.56329   6
   4 -22   2 5.89936 2.87529   4
   4 -22   2 3.48134 1.47034   5
  -4 -22  -2 3.17927 2.83004   4
   4 -22   2 5.80638 2.73211   3
  -4 -22  -2 7.23972 3.39162  11
  -4 -22  -2 2.66783 2.06218  10
   4 -22   2 5.38762 2.58878   9
  -4 -22  -2 6.64598 3.28486   8
   4 -22   2 3.97963 2.21977  11
   4  22   2 7.79298 3.71944   3
  -4  22  -2 6.34792 2.72394  11
   4  22   2 7.14171 2.99553   9
   4  22   2 5.99682 3.01227   5
  -6 -22  -2 93.9411 10.8219  11
   6 -22   2 91.3680 8.10635   4
   6 -22   2 86.2823 8.02299   3
  -6 -22  -2 79.8012 10.9072   8
   6 -22   2 96.6605 8.44488   9
  -6  22  -2 80.1446 8.74987  11
   6  22   2 87.5593 8.12404   5
   6  22   2 96.9223 8.74773   9
   6  22   2 90.0003 10.8327   3
   5 -23  -2 125.991 5.87784   4
   5 -23  -2 113.732 5.83582  11
  -5 -23   2 128.344 10.4932   8
   5 -23  -2 130.250 6.46349  10
  -5 -23   2 135.308 9.61181  11
   5 -23  -2 122.127 7.77305   6
   5 -23  -2 127.607 9.65959   3
  -5 -23   2 128.103 9.77442   4
   5 -23  -2 134.115 9.17996   9
   5 -23  -2 137.002 8.04621   6
   5  23  -2 123.614 8.91637  10
  -5  23   2 111.751 9.34949   7
   5  23  -2 121.944 10.2139   5
   5  23  -2 113.881 7.30999   7
   5  23  -2 130.844 9.95966   3
   5  23  -2 138.103 8.98825   9
  -3 -23   2 145.280 9.39347   8
   3 -23  -2 130.859 5.80528   6
   3 -23  -2 139.864 7.36479  10
  -3 -23   2 137.509 8.56037   6
  -3 -23   2 132.324 8.41932  11
   3 -23  -2 135.511 5.74693   4
  -3 -23   2 147.762 8.14177   3
  -3 -23   2 138.048 8.92665  10
  -3 -23   2 115.193 8.11478   4
   3 -23  -2 143.660 8.58070   5
   3 -23  -2 130.791 5.68541   8
   3 -23  -2 137.392 5.44146  11
   3 -23  -2 123.325 7.10000   9
   3 -23  -2 132.630 5.84005   6
  -3 -23   2 134.990 9.20636   8
   3  23  -2 135.742 9.17525   5
   3  23  -2 136.458 8.44988   4
   3  23  -2 130.121 7.99397   3
   3  23  -2 126.671 8.42887  10
  -3  23   2 137.144 8.88783   7
   3  23  -2 133.449 5.72982   7
  -3  23   2 132.615 5.42721   8
   3  23  -2 136.730 8.51170   6
  -1 -23   2 810.863 26.6909  10
   1 -23  -2 808.304 25.7699  10
  -1 -23   2 806.246 26.5071   5
  -1 -23   2 806.034 23.2650   3
   1 -23  -2 800.944 23.1599   9
   1 -23  -2 803.781 25.8514   3
   1 -23  -2 851.631 25.6310   8
  -1 -23   2 793.013 25.3241   6
   1 -23  -2 809.781 23.4390  11
   1 -23  -2 814.238 24.0234   4
  -1 -23   2 843.647 26.4281   4
  -1 -23   2 783.929 26.1825   8
   1 -23  -2 796.466 26.3808   5
  -1  23   2 820.902 24.6403   8
   1  23  -2 817.472 25.5604   8
   1  23  -2 816.906 20.9275   7
   1  23  -2 787.173 26.2467   4
   1  23  -2 789.209 23.4780   3
   1  23  -2 803.016 25.5194   6
   1  23  -2 795.361 26.3283  10
   1  23  -2 795.199 26.3220   5
   1  23  -2 816.741 22.4186   9
  -1  23   2 787.927 24.0697   4
  -1  23   2 815.129 26.1947   7
  -1  23   2 787.991 26.7304   5
   1 -23   2 47.7181 4.12483   6
  -1 -23  -2 50.3130 4.70685   3
  -1 -23  -2 50.0868 3.37845   9
   1 -23   2 51.4205 2.87546   9
  -1 -23  -2 52.0833 5.66852  10
   1 -23   2 43.4112 3.58581   8
  -1 -23  -2 45.5107 5.03020   4
   1 -23   2 46.5889 4.15741   5
   1 -23   2 48.8679 2.42865   3
  -1 -23  -2 55.2691 5.04339   5
   1 -23   2 48.9062 5.26189  11
   1 -23   2 53.2432 4.80681   4
   1 -23   2 52.7609 4.55731  10
   1 -23   2 50.9384 2.43133   3
  -1 -23  -2 48.7281 5.82345   8
   1 -23   2 49.1770 3.70172   7
  -1 -23  -2 52.5500 4.43455  11
   1  23   2 44.3221 4.95276   4
  -1  23  -2 48.1442 4.17921   6
   1  23   2 44.1596 3.40873   9
  -1  23  -2 49.9183 4.49703  10
  -1  23  -2 42.0703 5.08399   4
   1  23   2 49.6073 4.67965   8
   1  23   2 54.0164 5.02330   3
  -1  23  -2 46.7576 4.14173   5
   1  23   2 46.4743 5.59341   5
  -1  23  -2 54.0856 3.72752   7
   1  23   2 51.0744 3.41132   6
  -3 -23  -2 125.496 7.96085  10
   3 -23   2 109.969 7.59075   4
  -3 -23  -2 112.441 8.90505   8
   3 -23   2 107.257 6.12721  10
   3 -23   2 119.332 6.67621   9
   3 -23   2 116.789 7.68159  11
   3 -23   2 125.831 6.37410   3
  -3 -23  -2 122.213 8.42996   5
  -3 -23  -2 105.242 7.96682   8
  -3 -23  -2 124.897 8.45125  11
  -3 -23  -2 111.721 8.25390   4
   3 -23   2 119.168 7.65963   6
   3 -23   2 118.171 6.58193   5
   3  23   2 119.577 7.30893   9
   3  23   2 116.344 8.59059   3
   3  23   2 113.528 7.51273   6
   3  23   2 114.163 8.53571   8
   3  23   2 130.650 8.59620   5
  -3  23  -2 112.644 5.88308  10
  -5 -23  -2 6.73297 3.80670   4
   5 -23   2 2.93307 2.55437   9
   5 -23   2 3.58413 2.78298   3
  -5 -23  -2 5.78251 3.44502  11
   5 -23   2 7.18571 1.63322   5
  -5 -23  -2 9.57160 4.12198   8
   5 -23   2 1.77832 2.53100   4
  -5  23  -2 8.23016 3.45691  11
   5  23   2 2.64921 3.16983   3
   5  23   2 5.21722 3.21425   5
   5  23   2 7.67216 3.42013   9
  -6 -24   2 15.8714 4.53923  11
   6 -24  -2 18.1105 2.56261   4
  -6 -24   2 26.5993 6.46424   8
   6 -24  -2 15.6265 2.47175  11
   6 -24  -2 18.5572 4.20909   6
   6 -24  -2 12.8251 4.22142   9
  -6 -24   2 10.7757 4.30984   4
   6 -24  -2 21.6311 5.69375   3
   6  24  -2 17.9018 4.53863  10
   6  24  -2 26.7417 5.34700   9
   6  24  -2 18.4581 5.35989   5
  -6  24   2 23.9204 5.59762   7
   6  24  -2 15.6318 5.53776   3
   4 -24  -2 369.604 16.6645   5
  -4 -24   2 377.323 16.8197  11
   4 -24  -2 393.145 16.8140   3
   4 -24  -2 387.243 11.9185  11
   4 -24  -2 395.177 13.9037   6
   4 -24  -2 365.843 13.9972  10
  -4 -24   2 370.029 16.8770   4
   4 -24  -2 366.215 12.3700   4
  -4 -24   2 385.702 18.1796   8
   4 -24  -2 341.219 13.4485   6
   4  24  -2 363.286 13.4580   7
   4  24  -2 390.216 16.5681  10
   4  24  -2 383.552 15.4644   9
   4  24  -2 389.570 18.2321   5
   4  24  -2 391.706 16.6977   3
  -4  24   2 378.390 17.4961   7
   2 -24  -2 65.4124 5.74911   5
   2 -24  -2 63.4368 5.11996  10
  -2 -24   2 75.7741 6.51666   5
   2 -24  -2 76.9443 4.00901  11
  -2 -24   2 83.4546 6.66372   8
  -2 -24   2 66.3511 6.16138  10
   2 -24  -2 67.1323 4.11355   4
  -2 -24   2 78.3976 5.20494   3
  -2 -24   2 76.1015 6.09473   4
   2 -24  -2 74.2921 4.82972   8
  -2 -24   2 78.8970 6.09838   6
   2 -24  -2 64.9671 4.39698   9
  -2  24   2 77.3840 4.44879   8
   2  24  -2 87.0235 6.28115   8
   2  24  -2 64.6060 6.20783   5
  -2  24   2 67.7319 5.75650   7
   2  24  -2 72.1873 4.34943   9
   2  24  -2 70.5372 6.12463  10
   2  24  -2 77.1185 5.23647   3
  -2  24   2 77.3650 6.40472   5
   2  24  -2 72.8375 2.90150   7
   2  24  -2 68.0996 5.69789   6
   2  24  -2 67.3586 5.78171   4
   0 -24   2 69.6661 5.59486   5
   0 -24   2 85.7784 6.14774   4
   0 -24  -2 84.7801 5.21350  11
   0 -24  -2 81.8428 5.93951  10
   0 -24  -2 79.7307 6.05878   8
   0 -24   2 81.8234 6.19164  10
   0 -24  -2 81.0301 5.31758   4
   0 -24   2 93.3951 5.81481   6
   0 -24  -2 83.5935 6.19094   5
   0 -24  -2 86.7277 4.14789   9
   0 -24   2 86.5466 3.74030   3
   0 -24   2 88.5651 5.68003   8
   0 -24  -2 86.6420 5.94163   3
   0  24  -2 84.3437 5.19915   8
   0  24  -2 86.4320 3.94654   7
   0  24  -2 81.7706 5.97873  10
   0  24  -2 86.2921 2.94929   9
   0  24  -2 78.2579 5.42562   6
   0  24   2 76.2027 5.57177   8
   0  24  -2 97.1465 6.11280   5
   0  24  -2 81.2962 5.98426   4
   0  24   2 89.0252 5.45178   4
   0  24   2 90.8970 3.29669   6
   0  24   2 90.6124 4.28459   9
   0  24   2 89.6518 6.64559   5
   2 -24   2 1241.71 37.2914   6
   2 -24   2 1243.84 34.9647   9
   2 -24   2 1271.25 34.0915   3
   2 -24   2 1240.07 37.1107  10
  -2 -24  -2 1258.38 38.0883  11
   2 -24   2 1271.42 36.0040   5
   2 -24   2 1248.56 38.0736  11
   2 -24   2 1277.82 33.5657   8
  -2 -24  -2 1244.97 38.5712   3
  -2 -24  -2 1237.97 38.9843   5
  -2 -24  -2 1298.73 38.7131   4
  -2 -24  -2 1232.24 40.1439   8
   2 -24   2 1244.57 37.0192   7
   2 -24   2 1275.01 38.1805   4
   2 -24   2 1260.01 34.0104   8
  -2 -24  -2 1250.99 35.6399   9
  -2 -24  -2 1165.64 38.0503  10
   2  24   2 1213.03 38.4930   4
   2  24   2 1244.66 36.4977   6
  -2  24  -2 1251.97 35.7371   5
   2  24   2 1241.30 39.2460   8
   2  24   2 1265.74 39.0745   3
  -2  24  -2 1242.84 36.4646   6
  -2  24  -2 1249.50 36.4141   7
   2  24   2 1245.66 36.1824   9
   2  24   2 1244.11 39.2094   5
  -2  24  -2 1242.16 36.2727  10
  -4 -24  -2 134.577 9.65126  11
   4 -24   2 133.037 9.02108   6
   4 -24   2 131.357 8.03747   9
  -4 -24  -2 139.025 10.6175   8
  -4 -24  -2 121.508 9.55401   4
   4 -24   2 121.441 8.68495   4
   4 -24   2 130.017 7.71840   3
   4 -24   2 118.547 5.66041  10
   4  24   2 130.436 9.32479   5
   4  24   2 130.122 11.8684   3
   4  24   2 130.672 8.50349   9
   6 -24   2 5.40436 3.29905   4
   6 -24   2 13.8089 4.63491   3
  -6 -24  -2 10.8022 4.73487  11
  -6 -24  -2 15.9144 5.83013   8
   6 -24   2 16.3771 5.05339   6
   6 -24   2 10.2160 4.06109   9
   6  24   2 16.8753 5.25933   9
  -6  24  -2 19.6979 4.59640  11
   6  24   2 13.0949 4.38668   5
   6  24   2 18.3498 6.56054   3
  -5 -25   2 4.74653 3.65978   8
   5 -25  -2 1.57494 3.29702   3
  -5 -25   2 4.93969 3.21341   4
   5 -25  -2 2.31291 1.73246  10
   5 -25  -2 1.74504 1.38630   4
   5 -25  -2 0.15008 2.02679   9
   5 -25  -2 0.97663 1.27153  11
   5 -25  -2 6.46749 2.51861   6
   5 -25  -2 1.76385 2.14941   6
  -5 -25   2 2.42378 3.00376  11
   5  25  -2 2.04449 2.51736  10
   5  25  -2 4.14788 2.33944   7
   5  25  -2 3.88633 3.51773   5
   5  25  -2 6.30153 3.74212   3
   5  25  -2 0.76996 2.64098   9
  -5  25   2 -0.2296 2.72530   7
  -3 -25   2 166.785 9.61422   6
   3 -25  -2 163.967 6.38910   6
  -3 -25   2 160.381 9.52330  11
   3 -25  -2 142.730 8.01049  10
   3 -25  -2 155.600 6.68913   4
  -3 -25   2 170.689 10.0137   4
   3 -25  -2 157.727 9.46575   5
   3 -25  -2 158.581 6.30753  11
  -3 -25   2 162.655 10.2520   3
  -3 -25   2 153.025 10.1617   8
   3 -25  -2 162.975 6.48363   6
  -3 -25   2 150.150 10.1344   8
   3 -25  -2 160.013 6.40331   8
   3 -25  -2 159.703 8.04322   9
  -3  25   2 164.541 9.94330   7
   3  25  -2 158.745 7.89746   9
   3  25  -2 155.644 8.92271   3
  -3  25   2 157.950 6.03010   8
   3  25  -2 167.025 10.5227   5
   3  25  -2 154.769 9.59174  10
  -1 -25   2 290.982 15.1297  10
   1 -25  -2 322.617 13.0728   3
   1 -25  -2 318.349 13.0626  10
   1 -25  -2 314.456 11.2129  11
   1 -25  -2 308.557 11.6396   4
  -1 -25   2 312.177 13.4976   4
   1 -25  -2 302.323 10.5302   9
   1 -25  -2 321.146 13.8389   5
  -1 -25   2 316.684 10.8630   3
  -1 -25   2 309.531 12.6466   6
  -1 -25   2 316.602 13.3215   8
  -1 -25   2 309.713 13.7557   5
   1 -25  -2 326.162 12.8018   8
   1  25  -2 316.071 13.6216   5
  -1  25   2 314.314 14.1875   5
  -1  25   2 308.489 11.9628   8
   1  25  -2 304.530 14.9088   4
   1  25  -2 315.777 13.5936  10
   1  25  -2 311.228 12.7971   6
  -1  25   2 314.112 13.3721   7
   1  25  -2 322.873 8.78935   7
  -1  25   2 317.075 11.5858   4
   1  25  -2 314.666 9.73648   9
   1  25  -2 311.002 12.7830   8
   1  25  -2 301.648 10.9895   3
  -1 -25  -2 23.5861 4.04765  10
  -1 -25  -2 25.9373 4.40097   8
   1 -25   2 25.1038 4.28914   6
   1 -25   2 23.2611 1.88612   3
  -1 -25  -2 23.1835 2.74516   9
   1 -25   2 20.5465 3.59694   5
   1 -25   2 19.8583 3.05774   7
  -1 -25  -2 27.9691 3.92949  11
   1 -25   2 28.4261 4.33634   4
   1 -25   2 19.8035 2.92680   8
  -1 -25  -2 24.4346 4.28804   5
  -1 -25  -2 20.0461 3.82511   3
   1 -25   2 23.5661 3.78970  11
  -1 -25  -2 25.0637 3.96473   4
   1 -25   2 22.1870 1.85103   9
   1 -25   2 22.6956 3.74729  10
   1  25   2 22.9518 3.69640   4
  -1  25  -2 24.8936 3.07189   7
   1  25   2 30.3939 4.57942   3
   1  25   2 29.5269 4.74028   5
  -1  25  -2 27.6230 4.36694   4
  -1  25  -2 22.1921 3.65609  10
  -1  25  -2 25.0331 3.68312   6
  -1  25  -2 23.1751 3.65361   5
   1  25   2 22.6578 2.83419   9
   1  25   2 28.2754 3.06696   6
   1  25   2 26.6685 4.32475   8
  -3 -25  -2 229.733 12.9348   8
   3 -25   2 227.202 9.69030  10
   3 -25   2 228.245 9.68872   9
   3 -25   2 210.178 8.99366   3
   3 -25   2 227.085 11.4184   4
   3 -25   2 201.523 8.90067   5
  -3 -25  -2 197.932 11.3510  11
   3 -25   2 228.062 10.9658   6
   3 -25   2 227.003 11.0752  11
  -3 -25  -2 199.802 11.5126   4
  -3  25  -2 202.605 8.84108  10
   3  25   2 201.757 10.0401   9
   3  25   2 189.730 10.2200   6
   3  25   2 199.004 11.6988   3
   3  25   2 220.392 12.0520   5
  -5 -25  -2 46.8780 7.34938  11
   5 -25   2 45.4200 6.49801   4
   5 -25   2 41.2419 5.91299   3
   5 -25   2 34.4739 5.90671   6
   5 -25   2 32.0939 3.61296   5
   5 -25   2 35.6966 5.77066   9
  -5 -25  -2 31.0543 6.67994   8
  -5 -25  -2 37.6784 6.93053   4
   5  25   2 40.8959 6.64249   5
   5  25   2 34.9383 5.81569   9
   5  25   2 25.5041 6.15793   3
  -6 -26   2 12.6862 4.55134  11
   6 -26  -2 18.9038 4.72634   9
   6 -26  -2 21.9064 2.03362  10
   6 -26  -2 19.4631 2.67299   4
   6 -26  -2 16.6294 4.00737   6
  -6 -26   2 24.2566 6.13019   8
   6 -26  -2 12.0599 4.48991   3
  -6 -26   2 19.2508 5.31523   4
   6  26  -2 16.6337 4.56714  10
   6  26  -2 19.8201 6.00038   3
   6  26  -2 18.9653 5.82710   5
   6  26  -2 16.8542 5.01344   9
  -6  26   2 25.7745 6.41535   7
  -4 -26   2 284.385 15.2023   8
   4 -26  -2 251.566 10.1543   6
   4 -26  -2 260.264 9.33527   4
   4 -26  -2 247.935 8.76391  11
   4 -26  -2 251.508 13.1096   3
   4 -26  -2 248.465 10.8498  10
  -4 -26   2 276.351 14.1410   4
   4 -26  -2 255.907 10.3190   6
   4  26  -2 260.718 11.8250   9
   4  26  -2 257.323 13.2066  10
   4  26  -2 239.628 10.0751   7
   4  26  -2 244.229 13.0991   3
  -4  26   2 259.261 14.1658   7
   4  26  -2 271.576 17.0994   5
  -2 -26   2 83.1493 6.89374  10
  -2 -26   2 76.9490 6.41887   4
  -2 -26   2 73.8793 5.96222   6
   2 -26  -2 72.5660 4.62123   9
   2 -26  -2 79.5182 5.15495   8
   2 -26  -2 84.1062 4.48149  11
   2 -26  -2 81.4423 6.26369   3
   2 -26  -2 71.5502 4.55183   4
  -2 -26   2 84.6306 6.97825   8
  -2 -26   2 68.1090 6.28107   8
  -2 -26   2 81.3837 6.94286   5
  -2 -26   2 82.1623 5.48014   3
   2 -26  -2 79.5025 5.82209  10
   2 -26  -2 82.2987 6.56437   5
  -2  26   2 77.6276 4.78995   4
   2  26  -2 77.1962 6.57528  10
  -2  26   2 76.3811 4.57797   8
   2  26  -2 78.7368 5.52902   3
   2  26  -2 87.6897 7.13602   5
   2  26  -2 77.1923 4.58889   9
   2  26  -2 83.0812 3.13847   7
  -2  26   2 77.5767 6.67299   5
   2  26  -2 86.6112 6.56876   4
  -2  26   2 76.9731 6.49333   7
   0 -26  -2 293.278 13.0341  10
   0 -26   2 307.209 12.9971   5
   0 -26  -2 294.794 12.5650   3
   0 -26   2 297.480 13.0197   4
   0 -26  -2 325.220 13.2174  11
   0 -26   2 303.835 9.57010   3
   0 -26  -2 292.753 13.1506   5
   0 -26   2 302.251 12.3290   8
   0 -26  -2 296.408 9.78373   9
   0 -26   2 290.963 13.1678  10
   0 -26  -2 295.304 13.0582   8
   0 -26   2 294.550 13.3825   6
   0 -26  -2 288.476 11.9866   4
   0  26  -2 299.658 12.9308  10
   0  26  -2 309.335 12.2031   6
   0  26  -2 309.265 11.7183   8
   0  26   2 300.421 9.91603   9
   0  26  -2 294.143 9.73553   7
   0  26   2 316.165 13.9787   5
   0  26  -2 298.388 12.6389   5
   0  26   2 296.335 8.79086   6
   0  26   2 298.953 11.9579   4
   2 -26   2 718.738 20.8427   3
  -2 -26  -2 721.660 25.7384   5
   2 -26   2 762.210 24.2218   6
   2 -26   2 721.008 23.8039  10
  -2 -26  -2 705.101 25.2570   3
   2 -26   2 749.928 21.0403   8
   2 -26   2 759.618 25.1674   4
  -2 -26  -2 685.817 25.0889  10
   2 -26   2 744.593 21.5816   9
  -2 -26  -2 731.472 26.7191   8
   2 -26   2 781.875 27.1407  11
  -2 -26  -2 726.697 22.4478   9
   2 -26   2 693.161 23.9107   7
   2 -26   2 721.157 23.3078   5
   2 -26   2 722.375 21.0130   3
  -2 -26  -2 721.884 25.0248  11
  -2 -26  -2 761.008 25.6575   4
  -2  26  -2 719.940 23.2334  10
  -2  26  -2 747.611 23.5882   7
  -2  26  -2 717.127 23.6217   6
   2  26   2 722.598 22.7393   9
   2  26   2 703.187 23.1915   6
   2  26   2 727.935 25.9741   5
  -2  26  -2 742.824 23.2485   5
   2  26   2 718.159 25.1497   4
   2  26   2 673.180 25.5737   8
   2  26   2 719.989 25.6455   3
   4 -26   2 108.424 8.03850   6
   4 -26   2 113.555 7.36598   9
  -4 -26  -2 112.012 9.81155   8
   4 -26   2 100.751 6.83014   3
  -4 -26  -2 98.0849 8.77040   4
   4 -26   2 102.516 5.79397   5
  -4 -26  -2 100.319 8.60975  11
   4 -26   2 100.567 8.01665   4
   4  26   2 113.719 8.98832   5
   4  26   2 96.7156 7.46386   9
   4  26   2 119.233 9.49588   3
   6 -26   2 17.8243 4.69210   6
  -6 -26  -2 19.7511 6.48675  11
   6 -26   2 19.5578 4.83715   9
   6 -26   2 18.7835 4.56550   3
   6 -26   2 16.7328 4.38042   4
  -6 -26  -2 16.5719 5.61956   8
   6  26   2 22.0690 5.98938   3
   6  26   2 19.0468 4.88591   5
   6  26   2 20.4238 5.14696   9
  -5 -27   2 57.5770 7.82277  11
  -5 -27   2 54.2419 8.28776   8
   5 -27  -2 62.9557 8.19860   3
   5 -27  -2 53.7625 5.84701   6
   5 -27  -2 62.1706 6.95366   9
   5 -27  -2 55.9574 3.77595   4
  -5 -27   2 60.8185 8.07925   4
   5 -27  -2 54.1444 3.65710  11
   5 -27  -2 54.5440 4.49536  10
  -5  27   2 65.1494 8.70755   7
   5  27  -2 60.0806 5.23854   7
   5  27  -2 71.7284 9.46614   5
   5  27  -2 68.6326 7.42363   9
   5  27  -2 50.6202 6.89753  10
   5  27  -2 52.8315 7.65642   3
  -3 -27   2 40.7186 5.22473   3
  -3 -27   2 42.4775 6.43592   8
   3 -27  -2 42.4355 5.06950  10
   3 -27  -2 43.5021 3.43636   4
   3 -27  -2 35.1041 2.77189   6
   3 -27  -2 36.1370 5.49116   5
  -3 -27   2 32.9199 5.35044  11
   3 -27  -2 39.6877 3.00653   8
  -3 -27   2 41.9817 6.26993   8
  -3 -27   2 41.0396 5.69173   6
   3 -27  -2 40.1914 3.02155  11
   3 -27  -2 36.9544 2.72714   6
   3 -27  -2 45.2642 4.82667   9
  -3 -27   2 26.1939 4.97592   4
  -3  27   2 42.1524 6.05060   7
   3  27  -2 33.5352 5.47999  10
   3  27  -2 42.3446 4.49175   9
   3  27  -2 49.6063 5.86715   3
   3  27  -2 46.8452 6.87320   5
  -3  27   2 39.7164 2.57486   8
  -1 -27   2 265.502 11.6361   6
   1 -27  -2 243.208 12.1924   5
   1 -27  -2 255.872 10.0187  11
   1 -27  -2 264.094 11.5622   8
   1 -27  -2 269.794 13.7315  10
  -1 -27   2 277.614 12.6027   4
   1 -27  -2 261.079 10.5859   4
  -1 -27   2 278.457 12.9368   5
   1 -27  -2 254.103 11.6949   3
  -1 -27   2 268.569 12.3020   8
  -1 -27   2 246.224 12.6034  10
   1 -27  -2 261.815 9.12616   9
  -1 -27   2 252.979 12.1045   8
  -1  27   2 265.432 10.7080   4
   1  27  -2 254.672 11.4633   6
  -1  27   2 274.839 11.0458   8
   1  27  -2 262.889 8.18648   9
  -1  27   2 267.414 13.0498   5
   1  27  -2 284.750 12.7671   5
   1  27  -2 273.985 10.0052   3
  -1  27   2 260.226 12.2027   7
   1  27  -2 242.339 11.9618   4
   1  27  -2 276.993 12.7265  10
  -1 -27  -2 450.797 14.4095   9
   1 -27   2 456.786 15.3585   8
   1 -27   2 447.867 16.6929   5
  -1 -27  -2 399.971 17.6316   5
   1 -27   2 454.153 16.4950   6
   1 -27   2 451.015 13.2135   3
   1 -27   2 462.235 15.7548   8
  -1 -27  -2 465.951 18.6033   8
   1 -27   2 453.923 12.9531   9
   1 -27   2 445.676 17.6192   4
   1 -27   2 476.592 17.6697  10
  -1 -27  -2 456.090 16.9480  11
  -1 -27  -2 435.812 17.6841  10
  -1 -27  -2 447.170 17.2248   4
   1  27   2 439.857 14.7127   9
   1  27   2 465.261 17.9837   3
   1  27   2 446.023 18.1832   6
   1  27   2 499.483 19.0477   5
  -1  27  -2 457.060 16.9652  10
  -1  27  -2 469.410 17.7375   4
  -1  27  -2 475.274 15.2588   7
  -1  27  -2 471.216 16.7755   5
  -1  27  -2 445.469 16.2710   6
   1  27   2 460.686 17.8850   8
   3 -27   2 128.258 7.97598   6
   3 -27   2 117.067 8.11113   4
   3 -27   2 111.904 6.57798   9
   3 -27   2 105.991 6.40883   5
  -3 -27  -2 113.340 9.41206   8
   3 -27   2 118.538 7.91033  11
  -3 -27  -2 112.720 8.69172   4
  -3 -27  -2 124.350 8.84529  11
   3 -27   2 116.042 6.20874   3
   3 -27   2 117.308 6.82142  10
   3  27   2 107.452 8.54053   5
   3  27   2 102.577 8.48967   3
  -3  27  -2 118.433 7.92154   7
  -3  27  -2 125.639 6.79051  10
   3  27   2 113.139 7.68650   6
   3  27   2 125.474 7.43727   9
  -3  27  -2 111.511 6.62693   5
  -5 -27  -2 91.1905 11.2148   8
   5 -27   2 90.5569 7.32180   3
  -5 -27  -2 64.6090 8.60667  11
   5 -27   2 96.4114 7.53847   9
   5 -27   2 87.5917 7.97892   6
  -5 -27  -2 77.4220 9.77806   4
   5  27   2 108.800 9.86746   3
   5  27   2 101.281 8.21375   9
   5  27   2 92.5365 8.52300   5
   6 -28  -2 6.85274 1.77110  10
   6 -28  -2 6.52999 1.74180   4
   6 -28  -2 7.20182 3.05664   6
   6 -28  -2 8.90106 4.53358   3
  -6 -28   2 0.75212 3.57073   8
  -6 -28   2 11.3723 4.59379  11
   6 -28  -2 6.96069 3.55358   9
  -6 -28   2 5.11035 3.74831   4
   6  28  -2 9.13306 3.71351  10
   6  28  -2 10.7713 4.00273   9
   6  28  -2 0.67844 3.54559   3
   6  28  -2 -0.2373 3.05820   5
  -6  28   2 9.44533 4.53487   7
   4 -28  -2 1.33450 1.89555  10
   4 -28  -2 0.15492 1.50992   6
  -4 -28   2 1.30722 2.62133  11
   4 -28  -2 1.98790 1.43457   4
   4 -28  -2 1.30322 1.57354   6
   4 -28  -2 4.40793 3.07947   3
   4 -28  -2 2.10553 1.30242  11
   4 -28  -2 -0.2210 2.01345   9
  -4 -28   2 -4.3007 1.88819   4
   4  28  -2 2.42270 2.99736   5
  -4  28   2 3.93408 3.28656   7
   4  28  -2 4.75017 2.59692   9
   4  28  -2 3.07194 1.82078   7
   4  28  -2 -0.7764 2.11463  10
   4  28  -2 -4.3273 2.10929   3
   2 -28  -2 139.654 6.46592  11
   2 -28  -2 140.702 6.59005   9
  -2 -28   2 127.657 8.84211   8
  -2 -28   2 152.642 8.65356   6
  -2 -28   2 138.537 8.91708   4
   2 -28  -2 142.001 7.23862   8
   2 -28  -2 150.670 9.11643   5
   2 -28  -2 155.249 9.71662  10
  -2 -28   2 138.331 7.42997   3
   2 -28  -2 141.720 6.84971   4
  -2 -28   2 132.405 8.99273   8
   2  28  -2 135.193 4.62544   7
  -2  28   2 149.766 8.92054   7
   2  28  -2 139.744 6.14128   9
   2  28  -2 127.781 9.13587   5
  -2  28   2 137.774 6.54552   8
   2  28  -2 135.255 8.50664   6
  -2  28   2 119.583 8.69654   5
   2  28  -2 129.933 8.82257  10
  -2  28   2 140.802 6.96053   4
   2  28  -2 140.320 8.75903   3
   0 -28  -2 881.183 27.9477   4
   0 -28  -2 878.495 29.7978   5
   0 -28   2 883.171 24.6214   3
   0 -28   2 879.088 29.1446   5
   0 -28  -2 894.104 24.7566   9
   0 -28  -2 876.460 28.5442   3
   0 -28   2 878.187 27.9957   8
   0 -28   2 893.251 29.1251   4
   0 -28  -2 897.794 27.4616  11
   0 -28   2 856.553 29.5153  10
   0 -28  -2 923.076 29.5126   8
   0 -28  -2 860.519 29.1918  10
   0 -28   2 905.477 27.9484   8
   0 -28   2 899.482 27.7767   6
   0  28   2 895.383 24.7411   9
   0  28   2 872.065 23.8170   6
   0  28   2 892.697 28.3799   8
   0  28  -2 904.815 28.8481   5
   0  28  -2 893.266 24.9674   7
   0  28  -2 918.566 29.2573  10
   0  28   2 913.266 30.3344   5
   0  28  -2 879.609 29.3815   4
   0  28  -2 877.070 27.7240   6
   0  28   2 878.015 27.8193   4
   2 -28   2 158.788 6.06948   8
  -2 -28  -2 160.015 9.55307   4
   2 -28   2 153.538 6.31306   3
   2 -28   2 147.689 6.16651   3
   2 -28   2 150.899 8.60753  10
  -2 -28  -2 126.329 9.55124   8
   2 -28   2 133.745 9.30603   7
   2 -28   2 168.601 8.45180   5
  -2 -28  -2 150.703 9.43107   3
   2 -28   2 159.042 6.38807   8
  -2 -28  -2 153.181 9.20950  11
   2 -28   2 139.891 8.85403   4
   2 -28   2 145.012 6.43920   9
   2 -28   2 146.894 8.38007   6
   2 -28   2 138.965 8.66743  11
  -2  28  -2 151.810 8.11793   6
  -2  28  -2 154.558 9.17906   5
   2  28   2 148.571 9.70846   3
   2  28   2 157.275 7.93924   6
   2  28   2 142.409 9.68711   5
   2  28   2 142.760 7.38220   9
  -2  28  -2 149.705 8.33973   7
  -2  28  -2 153.656 8.30747  10
   4 -28   2 35.0877 5.65958   4
   4 -28   2 32.7876 4.03580  10
   4 -28   2 39.9378 4.25350   5
  -4 -28  -2 39.0256 6.72498   4
  -4 -28  -2 43.7874 6.80837  11
   4 -28   2 40.6522 4.94051   3
   4 -28   2 37.5520 5.11509   9
   4 -28   2 38.0781 5.71019   6
   4  28   2 37.4852 6.62929   3
   4  28   2 32.3451 5.09522   9
   6 -28   2 33.6380 6.35344   4
   6 -28   2 34.8267 6.20872   3
  -6 -28  -2 26.4694 7.46004   8
  -6 -28  -2 30.2491 7.14140  11
   6 -28   2 31.9921 6.12706   9
   6 -28   2 35.5603 6.92399   6
   6  28   2 28.5988 7.08198   3
   6  28   2 31.4992 6.62625   9
   6  28   2 35.0149 6.70472   5
   5 -29  -2 21.6157 3.80400   6
  -5 -29   2 24.1259 5.65784   4
   5 -29  -2 17.2867 3.32156  10
   5 -29  -2 16.7754 5.10041   3
  -5 -29   2 15.1648 5.13211   8
   5 -29  -2 17.1400 3.48547   6
   5 -29  -2 18.7893 2.50703  11
   5 -29  -2 18.9850 2.60572   4
   5 -29  -2 14.3300 3.77913   9
  -5 -29   2 16.0817 4.72834  11
   5  29  -2 21.3854 4.51439   9
  -5  29   2 22.8922 5.68127   7
   5  29  -2 15.7281 4.43928  10
   5  29  -2 18.7488 3.64799   7
   5  29  -2 20.8301 5.68027   5
   5  29  -2 22.2516 5.56593   3
  -3 -29   2 202.811 11.8756   4
   3 -29  -2 214.045 7.44044   6
   3 -29  -2 207.143 9.70170   9
   3 -29  -2 236.498 8.16913   8
  -3 -29   2 215.943 12.6569   8
   3 -29  -2 206.845 7.29519   6
   3 -29  -2 222.274 11.9075  10
  -3 -29   2 206.315 10.7505   3
  -3 -29   2 219.457 11.8297  11
  -3 -29   2 213.736 11.4277   6
   3 -29  -2 193.496 8.59710   4
   3  29  -2 212.880 12.7139   5
   3  29  -2 204.441 11.8667  10
   3  29  -2 213.314 10.9230   3
   3  29  -2 227.511 9.46667   9
  -3  29   2 204.734 11.9026   7
  -1 -29   2 254.273 11.9485   8
   1 -29  -2 238.534 11.5446  10
  -1 -29   2 243.304 11.7329   8
  -1 -29   2 229.222 12.3836  10
   1 -29  -2 245.911 10.3313   4
  -1 -29   2 227.268 9.20429   3
   1 -29  -2 257.228 11.3486   8
  -1 -29   2 219.670 11.9654   5
   1 -29  -2 264.429 10.0076  11
  -1 -29   2 265.665 11.3440   6
   1 -29  -2 241.469 8.41599   9
   1 -29  -2 224.086 11.1704   3
   1 -29  -2 239.163 12.0559   5
  -1 -29   2 228.816 11.7878   4
   1  29  -2 238.301 12.0009  10
  -1  29   2 218.039 11.3489   7
   1  29  -2 230.693 9.41120   3
   1  29  -2 206.050 11.5929   5
   1  29  -2 229.698 10.9574   6
  -1  29   2 247.791 10.4030   8
   1  29  -2 238.311 7.04303   9
  -1  29   2 239.005 10.3686   4
   1  29  -2 245.868 8.77685   7
   1  29  -2 247.520 12.1693   4
   1  29  -2 234.465 7.16519   9
  -1  29   2 233.680 12.4522   5
  -1 -29  -2 295.586 13.3219   4
   1 -29   2 314.705 11.7880   8
   1 -29   2 310.066 9.62427   3
   1 -29   2 307.430 8.54339   9
  -1 -29  -2 300.959 13.0481  11
   1 -29   2 314.096 13.8595   4
  -1 -29  -2 285.753 14.1937   8
   1 -29   2 288.270 11.8242   8
  -1 -29  -2 297.920 10.3769   9
   1 -29   2 313.315 12.7618   6
   1 -29   2 283.636 15.0209  10
  -1 -29  -2 275.493 13.0697   3
   1 -29   2 322.979 13.2959   5
   1 -29   2 296.204 13.2926  11
  -1  29  -2 313.156 13.2394  10
   1  29   2 303.603 14.6120   5
  -1  29  -2 308.053 13.7997   4
   1  29   2 291.063 13.1658   4
  -1  29  -2 310.074 12.4560   6
  -1  29  -2 314.375 11.5044   7
   1  29   2 278.396 13.5347   3
  -1  29  -2 304.069 13.0644   5
   1  29   2 312.727 10.7953   9
   3 -29   2 47.7349 4.51164   5
   3 -29   2 46.0012 5.83383   6
   3 -29   2 49.0971 4.10503   3
   3 -29   2 54.6171 5.95415   9
  -3 -29  -2 61.4759 8.17957   8
  -3 -29  -2 49.1086 6.97100  11
  -3 -29  -2 40.5687 6.25083   4
   3 -29   2 47.6411 6.24528   4
   3 -29   2 53.4999 5.61003  10
   3  29   2 55.4324 5.06270   9
   3  29   2 49.7137 6.01785   6
  -3  29  -2 50.4398 4.51444  10
   3  29   2 45.0430 6.67594   3
   3  29   2 36.4611 6.27101   5
  -3  29  -2 42.7507 5.79778   7
   5 -29   2 20.4017 3.01292   5
   5 -29   2 23.0862 4.79856   4
   5 -29   2 29.3516 5.62910   6
   5 -29   2 22.5037 4.54844   3
  -5 -29  -2 20.9795 5.81030   4
  -5 -29  -2 22.8361 6.38946   8
  -5 -29  -2 39.3196 7.13824  11
   5 -29   2 35.4575 5.63421   9
   5  29   2 27.9008 6.11396   5
   5  29   2 25.9666 6.20614   3
   5  29   2 19.8838 4.55308   9
   6 -30  -2 34.8149 5.75542   9
  -6 -30   2 40.6556 7.64529   8
   6 -30  -2 32.1919 6.71001   3
  -6 -30   2 39.0676 7.09408   4
   6 -30  -2 28.4942 4.93554   6
  -6  30   2 33.9245 7.31166   7
   6  30  -2 36.9434 6.35744  10
   6  30  -2 30.8685 5.78785   9
   6  30  -2 33.0295 7.11850   3
  -4 -30   2 13.9738 4.23274  11
   4 -30  -2 18.4240 4.45620   3
   4 -30  -2 12.3236 2.60879   6
  -4 -30   2 11.3367 4.58528   8
   4 -30  -2 13.6979 2.55206   6
   4 -30  -2 9.28905 2.16553   4
  -4 -30   2 10.7062 4.09677   4
   4 -30  -2 14.2743 3.25274   9
   4 -30  -2 13.2149 3.49756   9
   4 -30  -2 14.2143 2.48908  11
   4  30  -2 13.7375 4.19026   3
   4  30  -2 15.0641 3.55845   9
   4  30  -2 14.3625 2.70180   7
   4  30  -2 10.3060 4.07826  10
   4  30  -2 13.2953 4.45957   5
   2 -30  -2 467.895 14.9769   9
  -2 -30   2 466.773 16.5932   3
   2 -30  -2 486.765 16.2367   8
  -2 -30   2 458.169 19.2603   8
   2 -30  -2 447.881 17.8250   3
   2 -30  -2 466.682 15.7943   4
   2 -30  -2 408.472 14.8545  11
   2 -30  -2 452.386 17.6050  10
  -2 -30   2 432.281 18.9218   8
  -2 -30   2 463.009 18.9951   4
  -2 -30   2 468.942 17.9203   6
   2  30  -2 448.611 12.4457   7
  -2  30   2 465.787 16.3967   8
   2  30  -2 445.856 18.7198  10
  -2  30   2 454.774 16.1020   4
   2  30  -2 434.326 14.3022   9
   2  30  -2 439.001 17.7098   6
   2  30  -2 430.741 18.8617   5
  -2  30   2 466.109 19.4646   5
  -2  30   2 450.515 18.5990   7
   2  30  -2 451.923 16.3987   3
   2  30  -2 441.132 14.0893   9
   0 -30   2 94.8984 7.20246   5
   0 -30  -2 112.266 8.50373  10
   0 -30  -2 87.0515 6.31478   4
   0 -30  -2 97.9472 6.29113  11
   0 -30   2 101.841 6.69932   8
   0 -30   2 98.9509 7.54920  10
   0 -30  -2 93.5527 4.22419   9
   0 -30  -2 100.095 7.32071   8
   0 -30   2 94.7840 4.62965   3
   0 -30   2 97.9882 7.30566   4
   0 -30   2 98.5994 6.51767   6
   0 -30   2 99.5079 6.57854   8
   0  30  -2 96.7011 4.74436   7
   0  30  -2 100.374 6.34977   6
   0  30   2 94.8188 3.57361   6
   0  30   2 87.4961 6.45988   8
   0  30  -2 92.0506 7.01818   5
   0  30  -2 94.5057 7.15028  10
   0  30   2 103.688 7.97531   5
   0  30  -2 108.566 7.48067   4
   0  30   2 89.4712 6.26252   4
   2 -30   2 989.978 27.9670   3
   2 -30   2 995.633 28.0303   9
   2 -30   2 987.036 31.4436   5
   2 -30   2 1064.84 33.0880   4
   2 -30   2 1005.73 27.9210   8
   2 -30   2 997.800 31.6405   6
  -2 -30  -2 988.775 33.5873   8
   2 -30   2 1012.08 27.9355   3
  -2 -30  -2 1009.22 33.5057   4
   2 -30   2 959.566 32.3906  11
  -2 -30  -2 1018.41 33.0687  11
   2 -30   2 1028.56 28.3969   8
   2 -30   2 965.089 32.0433  10
   2 -30   2 973.191 31.6523   7
  -2 -30  -2 1015.70 35.1212   8
   2  30   2 978.513 34.4284   5
   2  30   2 1076.20 34.0284   3
   2  30   2 1016.11 29.7810   9
  -2  30  -2 1014.77 31.5338  10
  -2  30  -2 1008.46 31.4339   5
   2  30   2 976.902 30.6538   6
  -2  30  -2 989.908 31.2942   6
  -2  30  -2 1028.52 31.2149   7
   4 -30   2 82.1426 7.21906   6
   4 -30   2 93.6025 7.70783   4
   4 -30   2 81.4636 6.29086   9
   4 -30   2 92.8572 6.25120   3
  -4 -30  -2 69.1147 8.95506   4
   4 -30   2 75.3584 5.43340  10
  -4 -30  -2 95.5897 11.0775   8
   4 -30   2 87.6181 5.69767   5
  -4 -30  -2 88.4724 9.72660  11
   4  30   2 60.8741 8.45911   3
   4  30   2 73.9628 9.16840   5
   4  30   2 73.7274 6.67636   9
   5 -31  -2 35.4699 4.49714  10
   5 -31  -2 30.8133 3.46230   4
   5 -31  -2 38.6534 4.89454   6
  -5 -31   2 47.7089 8.29815   8
   5 -31  -2 35.9318 3.89744  11
  -5 -31   2 33.0387 6.35936  11
   5 -31  -2 43.4003 5.98216   9
   5 -31  -2 36.4234 3.35984   4
   5 -31  -2 40.8754 6.71216   3
   5 -31  -2 39.1527 4.85612   6
  -5 -31   2 29.1093 6.07780   4
   5  31  -2 42.4158 7.69971   5
   5  31  -2 27.8498 4.04606   7
   5  31  -2 36.3524 6.30146  10
   5  31  -2 35.5326 6.78043   3
   5  31  -2 39.2641 6.79255   9
  -5  31   2 40.7805 7.26635   7
   3 -31  -2 262.638 8.17673   6
  -3 -31   2 263.866 15.9193  11
   3 -31  -2 266.120 8.69314   8
   3 -31  -2 263.326 8.00846   6
   3 -31  -2 261.866 9.98402  11
  -3 -31   2 250.920 12.2360   3
   3 -31  -2 263.701 10.3614   4
  -3 -31   2 254.984 13.2978   6
   3 -31  -2 264.336 12.3095  10
   3 -31  -2 264.981 9.25215   8
   3 -31  -2 247.184 10.9136   9
  -3 -31   2 275.300 16.7844   8
   3  31  -2 259.947 10.7291   9
   3  31  -2 251.757 10.6577   9
   3  31  -2 245.193 8.67190   7
  -3  31   2 270.701 13.8641   7
   3  31  -2 263.331 12.5964   3
   3  31  -2 259.100 13.8776  10
  -1 -31   2 74.8805 6.79652   4
   1 -31  -2 70.7498 5.12172  11
  -1 -31   2 76.8638 6.46133   8
   1 -31  -2 69.7563 6.21811   3
   1 -31  -2 74.2066 6.01189   8
  -1 -31   2 73.8070 6.51989   8
  -1 -31   2 73.1512 5.82362   6
   1 -31  -2 77.8987 5.60254   4
   1 -31  -2 75.1042 3.79352   9
   1 -31  -2 72.8268 6.25696  10
  -1 -31   2 77.1678 4.86739   3
   1  31  -2 75.1948 6.01606   6
   1  31  -2 65.8788 7.48873   5
   1  31  -2 68.2359 6.43124  10
  -1  31   2 83.4099 6.64146   7
   1  31  -2 75.3364 3.26949   7
  -1  31   2 69.8120 5.35440   8
  -1  31   2 76.2660 5.57512   4
   1  31  -2 76.0888 4.94678   3
  -1  31   2 70.4203 7.92911   5
  -1 -31  -2 760.009 22.1906   9
  -1 -31  -2 775.093 25.9430  11
   1 -31   2 754.715 24.5439   6
   1 -31   2 771.523 23.6144   8
   1 -31   2 758.864 20.9701   3
  -1 -31  -2 747.938 26.0969   3
   1 -31   2 750.031 25.3917   5
   1 -31   2 728.540 25.9106   4
   1 -31   2 748.300 23.8638   8
  -1 -31  -2 775.633 26.4604   4
  -1 -31  -2 792.433 27.9501   8
   1 -31   2 734.380 25.9806  10
   1 -31   2 729.321 25.6949  11
  -1  31  -2 750.872 23.4766   7
  -1  31  -2 778.177 25.9266   5
  -1  31  -2 782.148 24.8596   6
   1  31   2 718.161 26.2801   3
   1  31   2 729.239 25.7309   4
   1  31   2 748.366 22.5041   6
  -1  31  -2 730.296 25.9268  10
   1  31   2 764.339 22.0630   9
  -1  31  -2 772.754 29.0252   4
   1  31   2 767.617 27.5407   5
   3 -31   2 169.480 9.54686   6
  -3 -31  -2 153.707 10.6811  11
   3 -31   2 171.770 10.3469   4
  -3 -31  -2 140.038 10.3095   4
   3 -31   2 162.336 7.68977   3
   3 -31   2 159.924 9.05758  10
   3 -31   2 159.347 8.67216   5
   3  31   2 183.517 13.3300   5
  -3  31  -2 165.012 8.66422  10
   3  31   2 166.909 8.97248   9
   3  31   2 169.405 11.1168   3
  -3  31  -2 172.993 8.88476   5
   3  31   2 159.438 9.40860   6
  -3  31  -2 170.011 9.75796   7
  -5 -31  -2 206.764 14.7800   8
   5 -31   2 166.854 10.0624   3
  -5 -31  -2 193.603 13.3695   4
   5 -31   2 186.068 10.5268   9
  -5 -31  -2 188.363 13.0482  11
   5 -31   2 182.882 11.6445   4
   5 -31   2 163.203 8.60589   5
   5 -31   2 199.027 11.8740   6
   5  31   2 183.837 13.1271   3
   5  31   2 186.826 11.4250   9
   5  31   2 192.172 12.6943   5
  -6 -32   2 19.0714 5.74387   4
  -6 -32   2 21.4451 5.93859  11
   6 -32  -2 21.6005 5.86024   3
   6 -32  -2 17.1712 4.82733   9
   6  32  -2 22.1276 7.14075   3
   6  32  -2 7.26001 3.85222   9
   6  32  -2 15.4826 5.25520  10
   4 -32  -2 336.819 13.8492   9
  -4 -32   2 338.234 16.9262   4
   4 -32  -2 301.267 13.8372   9
  -4 -32   2 306.681 17.5025   8
   4 -32  -2 351.587 16.2195   3
  -4 -32   2 342.624 16.8197  11
   4 -32  -2 329.878 11.9757   4
   4 -32  -2 321.055 12.2213   6
   4 -32  -2 341.687 11.7570   6
   4 -32  -2 320.395 14.1904  10
   4  32  -2 313.090 11.6157   7
   4  32  -2 328.345 13.7800   9
   4  32  -2 331.410 17.4898   5
  -4  32   2 351.144 17.2712   7
   4  32  -2 357.023 16.7210  10
   4  32  -2 326.207 15.6711   3
  -2 -32   2 17.3401 3.82326   6
   2 -32  -2 16.4342 3.70781   3
   2 -32  -2 15.3648 2.50963   9
  -2 -32   2 16.9353 3.41711   3
   2 -32  -2 15.9081 3.10239   8
  -2 -32   2 16.2590 4.29191   8
  -2 -32   2 20.9718 4.76150   8
   2 -32  -2 9.67505 2.97040  10
  -2 -32   2 18.2469 4.23648   4
   2 -32  -2 15.7255 2.82155  11
   2 -32  -2 8.56277 2.51683   4
  -2  32   2 17.9062 4.39782   5
   2  32  -2 11.2759 2.99957   3
   2  32  -2 11.5073 3.84791  10
   2  32  -2 14.2338 4.29064   5
   2  32  -2 15.0175 1.29008   7
  -2  32   2 15.9361 4.01758   7
   2  32  -2 14.1382 2.15653   9
   2  32  -2 19.9183 2.31792   9
   2  32  -2 13.1162 3.42994   6
  -2  32   2 11.7558 2.75841   4
   0 -32  -2 40.7581 5.68628   8
   0 -32   2 43.4292 5.19412   6
   0 -32  -2 44.0745 5.46236   4
   0 -32  -2 56.7724 6.32863   3
   0 -32  -2 39.2422 2.50319   9
   0 -32   2 35.8746 4.93921   8
   0 -32   2 40.3497 5.82517   5
   0 -32   2 43.1056 5.25646   8
   0 -32  -2 48.3157 5.44322  11
   0 -32   2 41.9713 3.18632   3
   0 -32   2 43.9041 5.95061   4
   0  32   2 38.0455 5.09916   4
   0  32  -2 41.1527 3.17908   7
   0  32   2 47.8295 6.73596   5
   0  32  -2 46.3228 6.01642  10
   0  32  -2 57.3140 4.96158   6
   0  32  -2 44.3716 5.92605   5
   0  32   2 42.2161 2.09121   6
  -2 -32  -2 150.924 9.96035   8
  -2 -32  -2 173.599 10.6451   4
   2 -32   2 159.714 6.56191   3
   2 -32   2 162.170 9.04681   5
   2 -32   2 163.061 6.69221   8
  -2 -32  -2 163.256 10.0062  11
   2 -32   2 150.928 8.77340   6
  -2 -32  -2 170.937 11.3645   8
   2 -32   2 162.841 8.97981   7
   2 -32   2 162.072 6.59128   3
   2 -32   2 152.877 9.42605  10
   2 -32   2 142.934 6.71423   8
   2 -32   2 163.501 9.79656   4
   2 -32   2 151.473 6.18029   9
  -2  32  -2 159.281 9.18277  10
   2  32   2 162.810 8.35661   6
  -2  32  -2 152.876 8.54150   6
  -2  32  -2 170.712 8.95126   7
   2  32   2 165.056 11.0173   5
   2  32   2 154.778 10.1594   3
  -2  32  -2 166.177 9.18949   5
   2  32   2 158.080 7.64230   9
  -4 -32  -2 14.8403 4.88257   4
  -4 -32  -2 15.8755 4.63910  11
   4 -32   2 14.8793 3.25657   5
   4 -32   2 15.6783 3.23063  10
  -4 -32  -2 14.5282 5.27838   8
   4 -32   2 18.6869 4.45774   4
   4 -32   2 17.7465 4.21394   6
   4 -32   2 14.9732 3.44379   9
   4 -32   2 14.5231 3.23472   3
   4  32   2 14.8121 3.72113   9
   4  32   2 18.7201 5.17078   3
   4  32   2 16.1797 4.78152   5
  -5 -33   2 83.0986 10.0231   4
   5 -33  -2 87.6252 5.92979   6
   5 -33  -2 90.6514 8.30096   3
   5 -33  -2 74.8424 5.78170   6
  -5 -33   2 90.9164 11.3191   8
   5 -33  -2 84.7540 4.90218   4
   5 -33  -2 94.2852 7.25605   9
  -5 -33   2 101.247 10.9185  11
   5  33  -2 77.0603 9.92618   5
  -5  33   2 76.0038 9.59683   7
   5  33  -2 92.4258 10.1332  10
   5  33  -2 72.3039 8.80157   3
  -3 -33   2 100.985 8.41234  11
  -3 -33   2 102.298 7.48871   3
   3 -33  -2 96.5335 8.37392  10
  -3 -33   2 111.351 8.86547   4
   3 -33  -2 87.1974 5.91520   9
   3 -33  -2 98.6004 4.54528   8
   3 -33  -2 98.9905 5.60952  11
   3 -33  -2 104.388 5.07140   8
  -3 -33   2 101.744 8.06064   6
  -3 -33   2 109.347 9.19440   8
   3  33  -2 106.248 7.46849   3
   3  33  -2 100.712 8.55456  10
   3  33  -2 94.9895 4.27364   7
   3  33  -2 107.840 9.14175   5
   3  33  -2 101.028 6.01056   9
  -3  33   2 95.4643 8.36926   7
   1 -33  -2 277.710 13.0925   3
  -1 -33   2 287.029 13.5638   8
   1 -33  -2 293.708 11.7034  11
   1 -33  -2 269.091 12.1206   4
  -1 -33   2 286.948 13.5920   8
   1 -33  -2 291.271 9.15162   9
  -1 -33   2 277.453 10.7679   3
  -1 -33   2 263.536 13.5994   4
   1 -33  -2 282.367 12.9146   8
  -1 -33   2 284.314 12.5651   6
  -1  33   2 279.105 14.4982   5
   1  33  -2 281.483 13.9499   5
   1  33  -2 285.272 8.81678   7
   1  33  -2 282.438 11.0383   3
   1  33  -2 279.974 13.8808  10
   1  33  -2 280.067 14.2689   6
  -1  33   2 277.717 13.4158   7
  -1  33   2 268.245 12.0282   4
   1 -33   2 734.565 24.0763   8
  -1 -33  -2 734.581 27.8786   3
   1 -33   2 736.299 23.6754   8
   1 -33   2 745.164 20.7775   3
  -1 -33  -2 732.595 25.9171   4
   1 -33   2 732.061 24.2273   6
   1 -33   2 747.127 26.1943   4
  -1 -33  -2 731.270 27.5459   8
  -1 -33  -2 713.315 25.5412  11
   1 -33   2 735.339 28.8663  10
   1 -33   2 717.096 25.6713   5
   1  33   2 730.461 22.3001   6
  -1  33  -2 734.456 25.8113  10
   1  33   2 736.532 21.5817   9
  -1  33  -2 743.977 24.2222   6
  -1  33  -2 776.536 25.7649   5
  -1  33  -2 734.027 23.1863   7
   1  33   2 751.864 27.8970   5
   1  33   2 734.687 26.4448   3
   3 -33   2 188.952 8.43245   9
   3 -33   2 181.033 8.14738   3
   3 -33   2 181.079 9.60224   5
  -3 -33  -2 190.216 11.6655  11
   3 -33   2 197.787 10.6150   6
   3 -33   2 195.443 8.36729   3
   3 -33   2 191.814 11.2453   4
  -3 -33  -2 168.941 12.4554   8
  -3 -33  -2 177.165 11.7942   4
  -3  33  -2 175.716 10.2795   7
  -3  33  -2 185.135 9.50788  10
   3  33   2 201.434 10.5651   6
   3  33   2 194.152 12.0859   3
   3  33   2 175.544 9.33968   9
  -3  33  -2 187.104 9.74049   5
   3  33   2 188.693 12.2731   5
   5 -33   2 128.200 9.29825   6
   5 -33   2 120.374 8.40832   3
  -5 -33  -2 120.230 10.8616  11
   5 -33   2 119.717 9.45186   4
  -5 -33  -2 127.257 11.6589   8
   5 -33   2 131.666 8.51559   9
  -5 -33  -2 122.757 11.2230   4
   5  33   2 111.863 10.8023   3
   5  33   2 122.746 10.4485   5
   5  33   2 124.969 9.30648   9
   4 -34  -2 36.8905 3.16649   6
   4 -34  -2 43.1922 5.35771   4
   4 -34  -2 32.9252 4.85607  10
  -4 -34   2 35.8786 6.89137   8
   4 -34  -2 39.1921 3.39673  11
   4 -34  -2 46.3762 5.28904   9
   4 -34  -2 37.5507 5.16107   9
  -4 -34   2 33.1463 6.32040   4
  -4 -34   2 31.0002 5.99499  11
   4  34  -2 37.1984 7.15965   3
   4  34  -2 40.0828 7.37113   5
   4  34  -2 52.8674 7.45779  10
   4  34  -2 42.0530 4.95569   9
   4  34  -2 34.1794 3.54506   7
  -4  34   2 41.9721 7.01500   7
  -2 -34   2 160.681 8.82728   3
  -2 -34   2 186.767 10.3479   6
   2 -34  -2 183.799 9.13220   4
   2 -34  -2 193.694 8.28635   8
   2 -34  -2 194.091 9.28045   8
   2 -34  -2 185.799 8.67422  11
  -2 -34   2 156.941 10.8005   8
   2 -34  -2 175.108 10.4303   3
  -2  34   2 177.330 9.10138   4
   2  34  -2 186.789 6.78604   9
   2  34  -2 178.591 9.34092   3
   2  34  -2 174.008 6.83701   9
  -2  34   2 186.281 10.8682   7
  -2  34   2 187.947 11.7973   5
   2  34  -2 189.157 12.9720  10
   2  34  -2 172.274 11.4875   5
   0 -34   2 191.973 9.81096   6
   0 -34  -2 198.660 10.4071   4
   0 -34   2 194.191 11.1201   4
   0 -34  -2 171.409 9.40953  11
   0 -34   2 205.147 10.4393   8
   0 -34  -2 171.364 10.5960   8
   0 -34   2 179.122 9.89678   8
   0 -34  -2 189.691 6.22875   9
   0 -34   2 188.748 7.54209   3
   0 -34  -2 201.627 10.6484   3
   0  34  -2 187.019 7.54535   7
   0  34  -2 189.772 10.8822  10
   0  34   2 195.346 10.3598   4
   0  34  -2 187.040 9.63443   6
   0  34   2 188.120 11.8053   5
   0  34  -2 175.309 10.6052   5
   0  34   2 185.471 5.79375   6
   2 -34   2 240.011 12.1204   5
   2 -34   2 281.895 13.5971   4
   2 -34   2 261.149 9.39144   8
   2 -34   2 247.170 9.13763   3
  -2 -34  -2 264.771 15.0760   8
   2 -34   2 261.310 8.43871   9
  -2 -34  -2 247.540 13.5008   4
   2 -34   2 254.174 11.9875   6
   2 -34   2 244.514 9.72520   8
  -2 -34  -2 233.774 13.0319   8
  -2 -34  -2 260.605 13.2501  11
   2 -34   2 260.471 9.25736   3
   2 -34   2 255.703 12.8859  10
   2  34   2 259.327 10.3301   9
  -2  34  -2 274.950 11.9065   7
  -2  34  -2 263.459 12.4193   5
  -2  34  -2 251.501 12.2824  10
   2  34   2 259.076 13.6805   3
   2  34   2 255.916 11.2699   6
  -4 -34  -2 61.7220 8.79678  11
   4 -34   2 68.9166 5.73602   9
   4 -34   2 65.0104 5.39389   3
  -4 -34  -2 82.2486 10.1110   4
   4 -34   2 76.2532 5.91658   5
  -4 -34  -2 79.6553 10.6276   8
   4 -34   2 67.8491 8.08927   4
   4 -34   2 72.3227 5.75327  10
   4 -34   2 77.9350 6.91944   6
   4  34   2 61.8871 8.71988   5
   4  34   2 69.3959 6.33480   9
   4  34   2 52.4496 8.07452   3
  -5 -35   2 18.8974 5.52242  11
   5 -35  -2 31.5989 4.09368   6
  -5 -35   2 25.8140 5.95794   4
   5 -35  -2 22.5035 5.64505   3
   5 -35  -2 32.0031 3.56375   4
   5 -35  -2 31.3026 5.05475   9
  -5 -35   2 30.6821 7.26305   8
   5  35  -2 26.7387 6.85876   5
   5  35  -2 31.5782 6.33895   3
   5  35  -2 30.9069 6.35073  10
  -5  35   2 31.4233 6.62996   7
   3 -35  -2 245.007 9.02447   8
   3 -35  -2 250.974 10.4755   4
  -3 -35   2 258.857 14.2917   4
  -3 -35   2 275.767 15.3938   8
   3 -35  -2 250.034 8.53260   8
   3 -35  -2 244.559 10.3590   9
   3 -35  -2 220.430 9.74338  11
  -3 -35   2 249.785 13.9644  11
   3  35  -2 230.021 9.86121   9
   3  35  -2 231.384 7.74252   7
   3  35  -2 251.445 12.4828   3
   3  35  -2 245.094 13.8561  10
   3  35  -2 221.043 10.2768   9
  -3  35   2 235.810 13.7062   7
   3  35  -2 268.825 14.9336   5
  -1 -35   2 196.209 11.5365   4
   1 -35  -2 194.829 10.6377   8
  -1 -35   2 188.767 10.1566   6
  -1 -35   2 199.455 11.2673   8
   1 -35  -2 198.840 10.1095   4
   1 -35  -2 182.862 10.5186   3
  -1 -35   2 195.365 11.2910   8
   1 -35  -2 194.745 9.45558  11
  -1 -35   2 190.791 8.60620   3
   1 -35  -2 190.717 6.42538   9
   1  35  -2 194.634 10.4436   6
   1  35  -2 198.470 11.5080  10
  -1  35   2 194.974 12.1755   5
  -1  35   2 185.877 9.85336   4
   1  35  -2 198.261 8.72177   3
   1  35  -2 207.829 11.8168   5
   1  35  -2 192.182 6.69888   7
  -1  35   2 198.893 11.1621   7
  -1 -35  -2 198.605 11.3835   8
   1 -35   2 214.176 10.4956   6
   1 -35   2 205.527 11.4196   5
   1 -35   2 218.601 10.3016   8
   1 -35   2 231.032 7.95364   3
  -1 -35  -2 219.818 11.9004   4
   1 -35   2 212.110 12.0510   4
   1 -35   2 221.136 10.1134   8
  -1 -35  -2 220.008 11.4738  11
  -1 -35  -2 214.417 12.8046   8
  -1  35  -2 214.320 10.3566   6
  -1  35  -2 216.592 11.5709  10
   1  35   2 217.075 11.9534   3
  -1  35  -2 222.781 11.6900   5
   1  35   2 222.871 7.96723   9
   1  35   2 224.740 8.87687   6
   1  35   2 206.965 12.9159   5
  -1  35  -2 214.941 9.43097   7
   3 -35   2 50.6632 6.43825  10
  -3 -35  -2 58.2738 8.77448   8
  -3 -35  -2 49.0715 7.09196  11
   3 -35   2 56.1667 4.23048   9
   3 -35   2 55.2141 4.25494   3
   3 -35   2 69.6001 7.98118   4
   3 -35   2 52.0344 6.25916   6
  -3 -35  -2 55.1000 7.78679   4
   3 -35   2 52.2991 6.91930   5
   3 -35   2 56.0034 4.33495   3
   3  35   2 46.0179 5.42542   9
  -3  35  -2 59.8510 6.47183  10
  -3  35  -2 58.6654 7.03042   7
   3  35   2 50.8397 7.87808   5
  -3  35  -2 47.3555 5.90791   5
   3  35   2 64.3743 8.32308   3
  -5 -35  -2 9.16349 4.84896   4
   5 -35   2 16.0429 4.35487   3
   5 -35   2 8.60873 3.83807   4
   5 -35   2 15.7249 3.90941   9
   5 -35   2 12.3896 4.30616   6
  -5 -35  -2 13.5914 5.87733   8
  -5 -35  -2 15.4456 4.96227  11
   5  35   2 15.8455 6.00232   3
   5  35   2 16.9221 5.05938   5
   5  35   2 8.97303 3.88893   9
   4 -36  -2 24.5575 4.18526   9
   4 -36  -2 23.2742 2.22672   6
   4 -36  -2 28.8461 4.17613   9
   4 -36  -2 19.6955 2.89806  11
   4 -36  -2 25.1035 3.54922   4
   4 -36  -2 23.6143 2.44717   6
  -4 -36   2 20.0575 5.46045   4
  -4 -36   2 25.3185 6.22454   8
   4 -36  -2 30.2541 5.75212   3
  -4 -36   2 24.8486 5.71850  11
   4  36  -2 19.7604 5.54781   5
  -4  36   2 28.7324 5.84719   7
   4  36  -2 27.9894 4.18935   9
   4  36  -2 29.4890 4.50598   9
   4  36  -2 27.9308 5.40873   3
   4  36  -2 21.5080 5.35368  10
   2 -36  -2 396.088 14.3921  11
  -2 -36   2 389.316 15.7783   3
   2 -36  -2 391.442 14.8072  11
   2 -36  -2 395.497 14.0184   8
   2 -36  -2 381.804 12.7775   9
  -2 -36   2 430.068 17.4039   6
   2 -36  -2 383.955 15.3517   8
  -2 -36   2 391.668 18.7905   8
  -2 -36   2 431.591 19.1782   8
   2 -36  -2 392.430 15.0867   4
  -2 -36   2 420.260 18.7694   4
   2  36  -2 390.002 11.6832   9
   2  36  -2 389.155 11.7056   9
   2  36  -2 390.843 10.7506   7
   2  36  -2 399.594 18.5201   5
  -2  36   2 395.277 18.9341   5
   2  36  -2 401.345 18.1562  10
  -2  36   2 432.660 18.3313   7
   2  36  -2 397.332 15.3801   3
  -2  36   2 423.943 16.0692   4
   0 -36   2 473.470 19.8807   4
   0 -36  -2 457.435 17.8470  11
   0 -36  -2 496.824 18.8905   4
   0 -36   2 481.873 18.7229   8
   0 -36   2 459.221 18.7384   8
   0 -36   2 489.307 18.7010   3
   0 -36   2 483.891 17.9916   6
   0 -36  -2 460.600 18.1616   8
   0 -36  -2 482.818 19.8947   8
   0  36   2 496.432 21.3281   5
   0  36  -2 476.591 15.2102   7
   0  36  -2 470.730 19.8430   6
   0  36  -2 479.380 19.7828   5
   0  36  -2 474.983 19.6604  10
   0  36   2 498.378 19.4421   7
   2 -36   2 50.5272 3.62375   8
   2 -36   2 45.4647 6.29837   4
  -2 -36  -2 48.1482 6.82252   4
   2 -36   2 46.9397 6.20517   5
   2 -36   2 45.7286 3.28344   3
   2 -36   2 55.1259 6.24079   6
   2 -36   2 44.3005 3.73961   8
   2 -36   2 45.0472 3.31347   3
  -2 -36  -2 43.9268 7.31453   8
  -2  36  -2 44.4369 6.18130  10
   2  36   2 43.6189 6.82156   3
  -2  36  -2 42.3994 5.93728   5
   2  36   2 38.6265 4.11709   9
   2  36   2 47.9126 7.47064   5
  -2  36  -2 43.2894 5.40461   7
   2  36   2 47.9525 5.42730   6
   4 -36   2 46.8977 5.24333   3
   4 -36   2 35.2280 6.20865  10
   4 -36   2 42.4386 6.36844   4
  -4 -36  -2 49.3501 8.45231   8
  -4 -36  -2 44.7583 7.26718  11
   4 -36   2 53.1412 4.86105   9
   4 -36   2 43.6628 6.16771   6
  -4 -36  -2 47.6568 7.71376   4
   4  36   2 62.7424 9.02134   3
   4  36   2 36.6162 7.27023   5
   4  36   2 46.2116 5.98661   9
   5 -37  -2 21.6136 4.00057   9
  -5 -37   2 15.2840 5.86928   4
  -5 -37   2 11.7123 5.03365   8
  -5 -37   2 18.8647 5.64218  11
   5 -37  -2 11.6567 4.56115   3
  -5  37   2 15.8062 4.67536   7
   5  37  -2 12.1671 4.69541  10
   5  37  -2 20.5556 6.07473   5
   5  37  -2 17.6827 5.05163   3
  -3 -37   2 33.7283 6.25017  11
   3 -37  -2 30.7803 4.18738   4
   3 -37  -2 40.3679 4.40214   9
   3 -37  -2 34.2997 4.40094   9
   3 -37  -2 31.9304 2.62527   8
   3 -37  -2 42.0423 3.22453   8
  -3 -37   2 42.4332 7.17964   8
  -3 -37   2 37.1016 6.51282   4
   3 -37  -2 38.0440 4.29603  11
   3  37  -2 34.7882 3.91382   9
  -3  37   2 36.8674 7.27079   7
   3  37  -2 42.3340 3.68409   9
   3  37  -2 40.5462 5.92693   3
   3  37  -2 30.3441 6.03801  10
  -3  37   2 46.8214 7.51841   5
   3  37  -2 38.3465 2.12106   7
   3  37  -2 33.0510 6.64568   5
  -1 -37   2 147.266 9.97397   8
  -1 -37   2 167.413 10.9797   4
   1 -37  -2 168.931 8.72062  11
  -1 -37   2 160.296 9.33171   6
   1 -37  -2 167.008 8.92618   8
   1 -37  -2 161.831 9.80349   8
   1 -37  -2 173.912 9.46374   4
  -1 -37   2 159.715 7.82920   3
  -1 -37   2 156.887 11.7404   8
  -1  37   2 173.961 10.4374   7
  -1  37   2 161.572 13.1418   5
   1  37  -2 147.714 10.6193  10
  -1  37   2 151.453 9.08583   4
   1  37  -2 168.211 8.03809   3
   1  37  -2 158.540 9.44253   6
   1  37  -2 160.645 10.9015   5
   1  37  -2 152.081 5.83748   7
   1 -37   2 404.096 18.2363   4
   1 -37   2 426.182 15.9585   8
   1 -37   2 421.022 13.1103   3
  -1 -37  -2 421.025 17.8016  11
  -1 -37  -2 419.062 19.5531   8
  -1 -37  -2 441.199 18.5636   4
   1 -37   2 436.104 16.4857   6
  -1 -37  -2 420.632 18.1958   8
   1 -37   2 429.424 16.2284   8
   1  37   2 419.677 18.4621   3
  -1  37  -2 422.130 15.2505   7
   1  37   2 423.098 19.6991   5
  -1  37  -2 434.543 18.1462   5
  -1  37  -2 416.810 18.3410   6
  -1  37  -2 431.051 18.2048  10
   1  37   2 406.868 14.2574   6
   1  37   2 417.081 12.8684   9
   3 -37   2 35.1015 5.26648   5
   3 -37   2 30.7901 3.75424   3
   3 -37   2 38.1277 5.43190   6
   3 -37   2 37.1341 3.96667   3
   3 -37   2 50.1743 7.04939   4
  -3 -37  -2 16.6019 5.21351   8
   3 -37   2 29.9932 3.38688   9
  -3 -37  -2 28.2974 5.66205  11
  -3 -37  -2 23.6908 5.85015   4
   3  37   2 25.3446 5.80876   3
   3  37   2 29.1603 6.48251   5
  -3  37  -2 41.1487 5.73459   5
  -3  37  -2 29.1509 5.19542   7
  -3  37  -2 29.3905 4.82729  10
   3  37   2 35.3325 4.65626   9
   5 -37   2 76.3970 9.38342   4
  -5 -37  -2 77.7605 10.6111   4
   5 -37   2 81.0779 7.28046   6
   5 -37   2 76.0670 6.67242   3
  -5 -37  -2 81.6459 10.2114  11
   5 -37   2 79.6038 6.26390   9
   5  37   2 71.0145 10.1227   3
   5  37   2 68.9139 11.1707   5
   5  37   2 70.4168 8.18933   9
   4 -38  -2 17.2474 4.90773   3
   4 -38  -2 12.2700 3.04350   9
   4 -38  -2 17.7516 3.81947   9
   4 -38  -2 24.8161 3.66233   4
   4 -38  -2 20.5352 3.04533  11
  -4 -38   2 12.4832 4.40642  11
  -4 -38   2 14.9253 5.14138   8
  -4 -38   2 19.9508 5.43197   4
  -4  38   2 16.8519 5.22627   7
   4  38  -2 18.6865 5.14827   3
   4  38  -2 16.6063 3.63977   9
   4  38  -2 19.7447 3.70921   9
   4  38  -2 22.7236 5.49790  10
   4  38  -2 13.4662 5.02900   5
   2 -38  -2 6.08239 1.52902   9
  -2 -38   2 9.99452 3.88429   8
   2 -38  -2 9.31563 2.55170   8
   2 -38  -2 5.81988 2.52429   8
   2 -38  -2 8.62287 2.62947  11
  -2 -38   2 4.27027 3.04314   6
   2 -38  -2 6.86794 1.45927   9
  -2 -38   2 7.47354 3.47642   4
   2 -38  -2 6.96377 2.73975   4
  -2 -38   2 8.61190 2.99745   3
  -2 -38   2 5.63488 3.28030   8
   2 -38  -2 9.18422 2.52527  11
  -2  38   2 5.63330 3.22139   7
  -2  38   2 7.07632 2.82888   4
  -2  38   2 4.11156 3.25883   5
   2  38  -2 5.97493 3.61552   5
   2  38  -2 7.56368 3.55253  10
   2  38  -2 10.3724 3.07377   3
   0 -38  -2 187.521 10.6508   4
   0 -38   2 174.528 10.2591   8
   0 -38   2 192.796 9.92792   6
   0 -38   2 194.010 9.78633   3
   0 -38  -2 183.182 10.0932  11
   0 -38  -2 186.087 10.3289   8
   0  38   2 190.352 12.4539   5
   0  38  -2 166.866 9.65197   6
   0  38   2 178.831 10.6428   7
   0  38  -2 197.479 7.84186   7
   0  38  -2 175.408 11.3253   5
  -2 -38  -2 176.690 11.5983   4
   2 -38   2 181.433 7.32219   3
  -2 -38  -2 180.935 12.5985   8
   2 -38   2 181.356 9.88140   6
  -2 -38  -2 181.249 11.3468  11
   2 -38   2 187.166 7.27949   3
   2 -38   2 183.558 7.82213   8
   2 -38   2 178.239 8.13330   8
  -2  38  -2 198.484 11.0853   5
   2  38   2 196.238 8.12243   9
  -2  38  -2 187.936 10.8831  10
   2  38   2 179.848 9.34006   6
  -2  38  -2 170.081 9.66671   7
   2  38   2 182.645 12.4863   5
   4 -38   2 183.735 11.6892   5
   4 -38   2 241.958 10.2572   9
  -4 -38  -2 227.726 14.2329  11
  -4 -38  -2 208.967 14.0488   4
   4 -38   2 241.920 13.1622   4
   4 -38   2 221.358 11.8912   6
   4 -38   2 201.719 9.63460   3
  -4 -38  -2 224.346 15.5868   8
   4 -38   2 196.282 12.1804  10
   4  38   2 222.551 11.2274   9
   4  38   2 230.916 14.5080   3
   4  38   2 239.871 14.8548   5
   5 -39  -2 79.4459 9.50238   3
   5 -39  -2 80.8149 6.59750   9
  -5 -39   2 79.4007 10.6211   8
  -5 -39   2 83.1805 10.3034   4
  -5 -39   2 85.2503 10.2415  11
   5  39  -2 79.6459 10.0827   3
   5  39  -2 78.0726 11.0442   5
  -5  39   2 76.4704 10.0304   7
  -3 -39   2 10.9415 4.17409   4
   3 -39  -2 22.1693 2.73433   8
   3 -39  -2 22.8872 3.23193   9
   3 -39  -2 27.6191 3.83065  11
  -3 -39   2 27.9240 6.28915   8
   3 -39  -2 22.6061 2.49335   8
   3 -39  -2 23.7284 3.14544   9
   3 -39  -2 26.3086 3.61912  11
   3 -39  -2 22.6728 3.93368   4
  -3 -39   2 32.7809 5.96838  11
   3  39  -2 23.2581 3.02696   9
   3  39  -2 25.2737 5.70842  10
   3  39  -2 22.9933 3.10792   9
  -3  39   2 25.8025 5.46416   7
   3  39  -2 22.4019 4.75256   3
  -3  39   2 26.9967 5.98142   5
   3  39  -2 26.6181 5.88810   5
  -1 -39   2 161.276 8.02169   3
  -1 -39   2 161.236 10.8838   4
   1 -39  -2 174.017 10.2011   8
  -1 -39   2 171.934 10.7758   8
   1 -39  -2 163.932 9.52117   4
   1 -39  -2 155.137 8.91686   8
  -1 -39   2 156.934 10.7529   8
   1 -39  -2 165.404 8.96232  11
  -1 -39   2 172.040 9.68341   6
   1  39  -2 150.829 9.46731   6
  -1  39   2 154.162 11.5585   5
   1  39  -2 179.769 11.5845   5
   1  39  -2 156.486 10.8804  10
  -1  39   2 171.153 10.4281   7
   1  39  -2 155.449 5.91032   7
   1 -39   2 22.5530 3.95462   8
  -1 -39  -2 29.1175 5.23660  11
   1 -39   2 23.5696 5.07881   4
   1 -39   2 29.6753 4.59117   6
  -1 -39  -2 31.6806 6.56209   4
  -1 -39  -2 22.8984 5.02637   8
  -1 -39  -2 23.1662 5.37423   8
   1 -39   2 29.5486 3.05289   3
   1 -39   2 28.0531 4.46001   8
  -1  39  -2 29.9849 5.45212  10
   1  39   2 26.9857 3.25741   6
   1  39   2 22.9859 5.39425   5
  -1  39  -2 28.0715 3.99947   7
  -1  39  -2 20.8234 4.69069   5
  -1  39  -2 22.5786 4.04500   6
   3 -39   2 5.06016 1.81402   3
  -3 -39  -2 10.0015 4.34275   4
  -3 -39  -2 4.45469 3.09620  11
   3 -39   2 3.58623 1.46285   9
   3 -39   2 7.57988 3.35789   4
   3 -39   2 4.54226 2.67047   6
  -3 -39  -2 0.00601 2.89927   8
   3 -39   2 3.20464 1.89164   3
   3  39   2 10.3531 4.34822   5
  -3  39  -2 2.36744 2.95999   7
   3  39   2 7.38840 3.91411   3
   3  39   2 1.65263 2.03515   9
  -3  39  -2 4.06904 3.01809   5
  -4 -40   2 27.7838 6.15845  11
   4 -40  -2 20.0068 3.45319   9
  -4 -40   2 18.3441 5.74884   8
  -4 -40   2 41.0777 7.24404   4
   4 -40  -2 25.0519 5.47189   3
   4 -40  -2 18.6171 3.48770   4
   4  40  -2 22.8349 5.56056  10
   4  40  -2 23.5196 3.90198   9
   4  40  -2 25.2757 5.52992   3
  -4  40   2 28.3586 6.09240   7
   4  40  -2 29.6300 6.73652   5
  -2 -40   2 57.4695 8.10077   8
  -2 -40   2 67.3689 8.78105   4
   2 -40  -2 59.8638 5.10848  11
   2 -40  -2 59.9637 2.82602   9
   2 -40  -2 68.9654 5.09366   8
  -2 -40   2 67.1041 8.30893  11
   2 -40  -2 57.9472 2.71185   9
  -2 -40   2 68.4356 7.60732   6
  -2 -40   2 59.7211 5.76450   3
   2 -40  -2 57.1724 6.42082   4
  -2 -40   2 56.1199 8.10268   8
   2 -40  -2 65.2980 5.74598   8
  -2  40   2 65.3368 5.88780   4
  -2  40   2 65.1096 8.83970   5
   2  40  -2 71.9737 5.94016   3
   2  40  -2 72.7309 9.16309   5
  -2  40   2 75.3430 8.37224   7
   2  40  -2 73.6624 8.90735  10
   0 -40   2 89.5532 6.79808   6
   0 -40  -2 99.0197 8.41686   8
   0 -40   2 83.2547 5.12603   3
   0 -40  -2 96.2972 7.57140   4
   0 -40   2 94.5782 8.18710   4
   0 -40   2 94.0967 7.51180   8
   0 -40   2 84.3425 7.36397   8
   0 -40  -2 83.3238 6.99505   8
   0 -40  -2 91.2176 7.13942  11
   0  40  -2 88.5812 6.91713   6
   0  40  -2 84.3709 5.05863   7
   0  40   2 93.8523 8.95593   5
   0  40  -2 78.2051 10.2430   5
   0  40   2 100.890 7.81581   7
   0  40  -2 93.0163 8.18133  10
  -2 -40  -2 24.5782 5.44663   4
   2 -40   2 31.5039 3.52058   8
  -2 -40  -2 36.6092 6.97959   8
   2 -40   2 30.7423 2.78152   3
   2 -40   2 26.5887 5.42607   4
   2 -40   2 32.5243 2.86376   3
   2 -40   2 29.1233 3.56849   8
   2 -40   2 28.4046 4.65626   6
  -2 -40  -2 33.9827 5.79765  11
  -2  40  -2 36.0369 6.03698  10
   2  40   2 30.9700 4.48875   6
   2  40   2 36.3298 6.30880   3
  -2  40  -2 34.8681 4.99953   7
   2  40   2 21.9296 5.76203   5
  -2  40  -2 30.0395 5.38624   5
   2  40   2 28.3928 3.20635   9
   4 -40   2 -2.4535 1.78695   3
   4 -40   2 -1.1548 2.02372   6
   4 -40   2 1.59234 1.77129   9
  -4 -40  -2 0.73410 2.84978  11
  -4 -40  -2 0.63518 3.53371   8
   4 -40   2 -2.5797 1.97088   4
   4  40   2 -2.0731 1.93757   9
   4  40   2 5.77141 3.70531   3
   4  40   2 -0.5519 3.41173   5
   3 -41  -2 35.6597 2.71632   8
   3 -41  -2 34.6952 4.89416   4
  -3 -41   2 37.7786 7.40197   8
   3 -41  -2 33.4179 3.02075   9
   3 -41  -2 29.4499 3.34989   9
  -3 -41   2 28.0966 6.03788   4
   3 -41  -2 33.5854 2.88579   8
   3 -41  -2 30.1107 4.21233  11
  -3 -41   2 33.7970 6.42324  11
   3 -41  -2 33.4394 4.15654  11
  -3  41   2 34.5834 6.22772   7
   3  41  -2 24.5291 5.98039  10
   3  41  -2 32.5609 5.39202   3
   3  41  -2 28.9488 6.24708   5
  -3  41   2 29.9706 6.36580   5
   3  41  -2 33.7843 2.92114   9
   1 -41  -2 87.0144 7.38843   8
  -1 -41   2 86.5578 8.16205   8
  -1 -41   2 87.1580 5.87385   3
   1 -41  -2 84.4828 6.60997  11
  -1 -41   2 78.6675 6.75519   6
  -1 -41   2 79.2210 9.35903   4
   1 -41  -2 85.0637 7.14964   4
  -1 -41   2 85.6852 9.53073   8
   1 -41  -2 83.4054 6.58139   8
   1  41  -2 89.7940 10.0763  10
  -1  41   2 85.5745 7.87606   7
  -1  41   2 88.2427 10.0822   5
   1  41  -2 82.5424 9.79973   5
   1  41  -2 87.5849 3.96106   7
   1 -41   2 25.9846 5.36725   4
   1 -41   2 30.1285 3.08425   3
  -1 -41  -2 26.4082 5.92560   8
  -1 -41  -2 39.7657 6.29179   8
  -1 -41  -2 26.8700 5.29931   4
   1 -41   2 32.9404 4.84430   8
   1 -41   2 22.6422 4.14337   8
   1 -41   2 29.2963 4.64608   6
  -1  41  -2 34.1795 5.91637  10
   1  41   2 37.0205 7.15853   5
  -1  41  -2 41.5090 6.30786   5
   1  41   2 25.8722 3.23989   6
  -1  41  -2 30.6285 4.61101   6
[truncated: 704,317 more chars]
