# Supplementary material for: Crystal structure and Hirshfeld surface analysis of an etoxazole metabolite designated R4
Source: Acta Crystallogr E Crystallogr Commun. 2025 Sep 19;81(Pt 10):964–7. doi: 10.1107/S2056989025008084 (PMC12498050; doi:10.1107/S2056989025008084)
Supplement: Supplementary file 2 [file e-81-00964-Isup2.hkl]

data_I                                                                          
_shelx_title ' m25083 : space group Cc'                                         
_shelx_refln_list_code          4                                               
_shelx_F_calc_maximum      149.46                                               
_exptl_crystal_F_000       800.00                                               
_reflns_d_resolution_high  0.7480                                               
                                                                                
loop_                                                                           
 _space_group_symop_operation_xyz                                               
 'x, y, z'                                                                      
 'x, -y, z+1/2'                                                                 
 'x+1/2, y+1/2, z'                                                              
 'x+1/2, -y+1/2, z+1/2'                                                         
                                                                                
_cell_length_a     5.7145                                                       
_cell_length_b    39.3575                                                       
_cell_length_c     8.4490                                                       
_cell_angle_alpha  90.000                                                       
_cell_angle_beta   95.500                                                       
_cell_angle_gamma  90.000                                                       
                                                                                
_shelx_F_squared_multiplier     1.000                                           
                                                                                
loop_                                                                           
 _refln_index_h                                                                 
 _refln_index_k                                                                 
 _refln_index_l                                                                 
 _refln_F_squared_calc                                                          
 _refln_F_squared_meas                                                          
 _refln_F_squared_sigma                                                         
 _refln_observed_status                                                         
  -1   1 -11        179.37        186.75        19.78 o                         
   1   1 -11         80.55         96.57         9.45 o                         
   0   2 -11         47.70         48.02         7.64 o                         
   2   2 -11        129.96        145.82        11.73 o                         
   1   3 -11        191.54        189.26        14.38 o                         
   0   4 -11        160.37        161.10        12.60 o                         
   2   4 -11        173.85        183.59        14.15 o                         
   1   5 -11         89.82         98.41        10.46 o                         
   0   6 -11         15.14         10.91         6.77 o                         
   2   6 -11         35.51         33.98         7.92 o                         
   1   7 -11         90.66         89.52        10.82 o                         
   0   8 -11         80.12         73.57         8.61 o                         
   2   8 -11         58.63         62.62        15.65 o                         
   1   9 -11         22.10         16.39         5.55 o                         
   0  10 -11        140.38        150.31         9.79 o                         
   1  11 -11          4.95         -2.35         4.32 o                         
  -2   0 -10         32.37         35.98         7.14 o                         
   0   0 -10        539.93        555.80        26.03 o                         
   2   0 -10        587.02        652.67        32.60 o                         
   4   0 -10        245.99        273.24        14.21 o                         
  -1   1 -10        367.51        370.33        11.57 o                         
   1   1 -10        158.89        171.23        12.02 o                         
   3   1 -10         60.08         65.51         6.71 o                         
  -2   2 -10         76.36         67.91         6.28 o                         
   0   2 -10         35.42         44.59         6.98 o                         
   2   2 -10         70.43        106.08         9.85 o                         
   4   2 -10        404.56        407.14        12.27 o                         
  -1   3 -10         95.20         87.47         6.87 o                         
   1   3 -10        367.09        392.83        15.47 o                         
   3   3 -10         25.17         22.75         4.74 o                         
  -2   4 -10        169.90        164.59        10.19 o                         
   0   4 -10        276.62        308.89        14.26 o                         
   2   4 -10        421.57        473.90        17.20 o                         
   4   4 -10         24.32         23.77         4.59 o                         
  -1   5 -10        473.98        476.77        19.13 o                         
   1   5 -10         91.35        117.89        10.21 o                         
   3   5 -10         81.86        108.21         8.45 o                         
  -2   6 -10        140.97        138.18         7.65 o                         
   0   6 -10        199.52        215.90        10.80 o                         
   2   6 -10         20.86         15.43         5.17 o                         
   4   6 -10         20.35         18.69         4.34 o                         
  -1   7 -10         47.11         41.66         5.80 o                         
   1   7 -10         21.02         22.11         5.82 o                         
   3   7 -10        383.50        399.55        23.36 o                         
  -2   8 -10        161.07        164.38         7.25 o                         
   0   8 -10         67.00         77.08         7.04 o                         
   2   8 -10         32.32         28.46         5.35 o                         
  -1   9 -10        133.68        160.23         8.08 o                         
   1   9 -10         21.27         11.26         5.53 o                         
   3   9 -10         70.52         68.07         8.94 o                         
  -2  10 -10         46.55         52.79         5.93 o                         
   0  10 -10        105.14         98.14         6.61 o                         
   2  10 -10        178.12        197.55        10.32 o                         
  -1  11 -10         66.52         71.37         7.41 o                         
   1  11 -10        141.79        135.95        10.86 o                         
   3  11 -10        197.77        220.48        12.18 o                         
  -2  12 -10         12.41         15.63         4.70 o                         
   0  12 -10        295.01        316.85        12.95 o                         
   2  12 -10          0.93          2.86         3.31 o                         
  -1  13 -10         15.95         24.15         4.36 o                         
   1  13 -10         36.40         45.58         5.03 o                         
   3  13 -10         97.30        111.58         8.09 o                         
  -2  14 -10        157.67        159.13        11.12 o                         
   0  14 -10        309.39        317.25        12.96 o                         
   2  14 -10         33.47         27.86         4.45 o                         
  -1  15 -10        124.19        117.32         7.64 o                         
   1  15 -10         42.92         52.56         5.47 o                         
   3  15 -10         46.37         53.01         5.52 o                         
  -2  16 -10        173.98        167.43        13.67 o                         
   0  16 -10         34.58         34.56         5.95 o                         
   2  16 -10        112.52        105.01         9.04 o                         
  -1  17 -10        120.01        115.77         7.74 o                         
   1  17 -10         48.64         52.11         5.32 o                         
   3  17 -10         12.58         14.45         4.24 o                         
   0  18 -10        228.92        224.60         7.76 o                         
   2  18 -10        175.89        188.39         9.99 o                         
  -1  19 -10         40.69         41.60         5.41 o                         
   1  19 -10         31.87         30.55         7.48 o                         
   0  20 -10          8.58          6.69         4.67 o                         
   2  20 -10         72.53         78.17         6.22 o                         
  -1  21 -10         13.97         15.05         3.47 o                         
   1  21 -10        247.69        248.20        12.74 o                         
   0  22 -10        172.72        180.59        11.85 o                         
   2  22 -10        143.54        131.16         8.61 o                         
   1  23 -10        211.28        216.48        12.15 o                         
   0  24 -10         15.71         19.68         7.73 o                         
  -3   1  -9        144.29        139.91         8.30 o                         
  -1   1  -9         75.23         77.22         4.86 o                         
   1   1  -9         98.25        104.96         9.00 o                         
   3   1  -9         21.41         19.37         5.20 o                         
   5   1  -9         61.47         59.97         7.73 o                         
  -2   2  -9        107.56        121.86         5.52 o                         
   0   2  -9        121.27        128.67         8.34 o                         
   2   2  -9        666.90        675.73        19.73 o                         
   4   2  -9          7.97          5.58         3.27 o                         
  -3   3  -9         35.55         35.25         5.17 o                         
  -1   3  -9        128.99        131.40         6.68 o                         
   1   3  -9        668.50        717.92        20.23 o                         
   3   3  -9         68.15         81.68         7.11 o                         
   5   3  -9         76.76         70.04         6.93 o                         
  -2   4  -9        216.65        209.52        10.09 o                         
   0   4  -9        121.34        126.62         8.29 o                         
   2   4  -9          6.24          9.35         4.19 o                         
   4   4  -9         42.49         34.43         4.86 o                         
  -3   5  -9         37.32         45.03         5.06 o                         
  -1   5  -9        192.77        201.28         7.84 o                         
   1   5  -9        138.44        150.61        10.85 o                         
   3   5  -9        118.79        115.54         8.35 o                         
   5   5  -9         51.01         55.73         5.62 o                         
  -2   6  -9          3.16          3.67         2.12 o                         
   0   6  -9        107.61        119.36         7.77 o                         
   2   6  -9         47.12         62.16         7.20 o                         
   4   6  -9        202.88        217.27        10.09 o                         
  -3   7  -9          5.47          4.06         2.96 o                         
  -1   7  -9         68.99         76.38         4.77 o                         
   1   7  -9          6.48          5.69         2.94 o                         
   3   7  -9        249.80        273.03        11.34 o                         
   5   7  -9         73.81         70.87         7.02 o                         
  -2   8  -9         44.93         46.53         3.16 o                         
   0   8  -9        220.60        238.74         9.42 o                         
   2   8  -9          9.78          4.53         4.83 o                         
   4   8  -9         90.46         92.65         6.99 o                         
  -3   9  -9         65.93         58.74         7.16 o                         
  -1   9  -9         15.75         17.54         3.64 o                         
   1   9  -9        398.75        390.26        13.33 o                         
   3   9  -9        186.75        194.57        10.14 o                         
  -2  10  -9        203.32        172.21         6.38 o                         
   0  10  -9        108.19        108.94         7.08 o                         
   2  10  -9        109.78        103.85         7.61 o                         
   4  10  -9         93.82         96.26         7.98 o                         
  -3  11  -9        570.65        570.93        15.98 o                         
  -1  11  -9        208.90        212.16         6.96 o                         
   1  11  -9         32.07         24.93         5.03 o                         
   3  11  -9         46.67         44.91         5.59 o                         
  -2  12  -9         46.10         49.06         3.12 o                         
   0  12  -9         40.38         34.30         4.05 o                         
   2  12  -9        114.86        116.66        10.27 o                         
   4  12  -9        161.88        191.44        10.45 o                         
  -3  13  -9         69.60         63.73         6.49 o                         
  -1  13  -9        415.13        457.72        11.03 o                         
   1  13  -9         91.33         85.15        10.45 o                         
   3  13  -9         84.19         85.43         7.21 o                         
  -2  14  -9         70.55         71.89         3.26 o                         
   0  14  -9         41.14         47.60         4.34 o                         
   2  14  -9        138.22        123.96         6.97 o                         
   4  14  -9         76.81         67.00         6.74 o                         
  -3  15  -9         72.36         66.17         6.73 o                         
  -1  15  -9        126.38        119.55         5.28 o                         
   1  15  -9        181.74        167.55        10.48 o                         
   3  15  -9         31.74         35.29         4.69 o                         
  -2  16  -9         94.36         92.15         4.73 o                         
   0  16  -9        149.99        154.41         6.79 o                         
   2  16  -9        131.93        143.69         6.18 o                         
   4  16  -9        208.27        207.55        11.67 o                         
  -3  17  -9        179.74        176.10        11.09 o                         
  -1  17  -9        248.30        287.19         8.58 o                         
   1  17  -9         97.36        121.19         6.08 o                         
   3  17  -9          4.88          0.28         2.37 o                         
  -2  18  -9         81.62         74.18         7.60 o                         
   0  18  -9        103.32        113.75         5.45 o                         
   2  18  -9         39.60         37.70         3.73 o                         
   4  18  -9        164.44        163.25         8.91 o                         
  -3  19  -9        102.86        111.35        10.69 o                         
  -1  19  -9         52.29         52.01         4.56 o                         
   1  19  -9        261.29        253.89         8.67 o                         
   3  19  -9         14.47         14.36         4.09 o                         
  -2  20  -9         27.08         23.07         5.19 o                         
   0  20  -9          3.75          1.81         1.44 o                         
   2  20  -9        193.20        173.78         7.43 o                         
   4  20  -9         13.08         10.89         5.46 o                         
  -1  21  -9        108.64        104.53         7.10 o                         
   1  21  -9        136.36        139.56         6.08 o                         
   3  21  -9         18.52          4.07         3.69 o                         
  -2  22  -9        359.73        338.54        17.61 o                         
   0  22  -9        282.52        284.83        10.23 o                         
   2  22  -9         52.31         52.08         5.29 o                         
  -1  23  -9        112.88        121.47         7.19 o                         
   1  23  -9         35.18         22.47         4.17 o                         
   3  23  -9         65.44         59.39         6.48 o                         
  -2  24  -9         99.75        111.51         9.49 o                         
   0  24  -9        259.54        257.95        10.14 o                         
   2  24  -9         20.83         19.06         5.25 o                         
  -1  25  -9        122.16        120.42         7.17 o                         
   1  25  -9         49.91         54.70         5.24 o                         
   3  25  -9          4.23          3.51         3.37 o                         
  -2  26  -9         92.70         82.16         9.06 o                         
   0  26  -9         32.54         30.58         4.65 o                         
   2  26  -9         41.53         38.20         4.86 o                         
  -1  27  -9         54.53         46.79         5.12 o                         
   1  27  -9        581.74        565.87        19.10 o                         
   3  27  -9         23.86         21.02         7.47 o                         
   0  28  -9         83.69         82.19         6.70 o                         
   2  28  -9        315.88        313.77        13.27 o                         
  -1  29  -9        118.45        111.97         9.07 o                         
   1  29  -9         66.26         68.42         6.44 o                         
   0  30  -9         77.70         67.88         6.53 o                         
   2  30  -9         56.56         56.50         7.39 o                         
   1  31  -9        238.48        247.51         9.17 o                         
  -4   0  -8         15.08         11.31         4.72 o                         
  -2   0  -8        676.15        710.13        16.95 o                         
   0   0  -8       1689.32       1714.95        28.10 o                         
   2   0  -8        497.05        494.58        23.77 o                         
   4   0  -8       1177.80       1147.49        31.36 o                         
  -3   1  -8        105.43         93.18         3.55 o                         
  -1   1  -8        169.86        182.02         5.35 o                         
   1   1  -8        287.57        301.50        10.17 o                         
   3   1  -8        273.94        253.23        14.53 o                         
   5   1  -8        145.43        142.79         8.30 o                         
  -4   2  -8         14.25         11.44         3.33 o                         
  -2   2  -8        664.03        682.67        11.69 o                         
   0   2  -8         78.96         75.03         3.99 o                         
   2   2  -8         86.74         90.72         9.28 o                         
   4   2  -8         36.24         34.29         4.48 o                         
  -3   3  -8         28.93         23.03         3.06 o                         
  -1   3  -8        435.66        424.87         8.54 o                         
   1   3  -8        102.22        111.40         7.37 o                         
   3   3  -8         67.66         83.67         6.85 o                         
   5   3  -8        172.36        171.29         9.03 o                         
  -4   4  -8        101.49        100.65         6.69 o                         
  -2   4  -8        824.91        821.48        12.32 o                         
   0   4  -8        614.24        610.80        11.35 o                         
   2   4  -8       1374.93       1400.13        35.36 o                         
   4   4  -8        190.52        192.23         9.31 o                         
  -3   5  -8        158.77        158.38         6.62 o                         
  -1   5  -8        409.86        413.33        10.18 o                         
   1   5  -8         36.19         30.22         4.75 o                         
   3   5  -8        465.96        448.10        14.60 o                         
   5   5  -8        166.63        171.49         8.92 o                         
  -4   6  -8         33.64         43.06         4.75 o                         
  -2   6  -8        361.44        355.05         8.98 o                         
   0   6  -8         49.09         54.73         4.39 o                         
   2   6  -8        224.85        217.45        11.56 o                         
   4   6  -8        103.09         84.94         6.50 o                         
  -3   7  -8         87.04         81.90         5.55 o                         
  -1   7  -8        355.17        344.86         7.95 o                         
   1   7  -8        467.21        491.24        15.20 o                         
   3   7  -8        513.82        500.91        13.92 o                         
   5   7  -8        457.37        477.93        14.03 o                         
  -4   8  -8         20.56         18.30         4.30 o                         
  -2   8  -8        181.60        175.29         5.67 o                         
   0   8  -8         22.22         32.16         4.00 o                         
   2   8  -8        231.46        223.12         8.87 o                         
   4   8  -8         27.13         32.93         4.45 o                         
  -3   9  -8         45.28         41.68         3.97 o                         
  -1   9  -8        166.18        174.24         5.93 o                         
   1   9  -8        487.24        501.69        13.79 o                         
   3   9  -8         97.62         86.72         6.89 o                         
   5   9  -8         17.69         28.69         4.25 o                         
  -4  10  -8         13.29         11.47         3.55 o                         
  -2  10  -8        542.24        556.35        13.18 o                         
   0  10  -8         46.14         39.77         4.71 o                         
   2  10  -8         83.95         70.26         5.44 o                         
   4  10  -8         48.34         49.86         5.65 o                         
  -3  11  -8        208.70        215.65         7.64 o                         
  -1  11  -8        441.21        437.55         9.27 o                         
   1  11  -8        158.95        140.36         5.95 o                         
   3  11  -8         97.77        111.77         6.66 o                         
   5  11  -8         26.53         28.81         4.15 o                         
  -4  12  -8        124.54        138.99         8.73 o                         
  -2  12  -8        186.83        192.25         4.90 o                         
   0  12  -8        643.51        651.18        14.85 o                         
   2  12  -8         51.61         61.71         5.31 o                         
   4  12  -8        128.05        148.97         8.97 o                         
  -3  13  -8        366.34        364.18        12.16 o                         
  -1  13  -8         17.75         24.05         2.86 o                         
   1  13  -8        190.22        186.54         5.86 o                         
   3  13  -8         31.32         29.63         3.96 o                         
   5  13  -8         89.99        110.95         8.93 o                         
  -4  14  -8         94.89         83.63         7.58 o                         
  -2  14  -8        404.24        407.18         7.64 o                         
   0  14  -8        100.52        102.43         5.51 o                         
   2  14  -8        256.30        239.81         8.97 o                         
   4  14  -8        101.44        111.28         9.83 o                         
  -3  15  -8         88.63         83.80         5.70 o                         
  -1  15  -8         46.49         49.88         3.86 o                         
   1  15  -8        358.99        353.81         8.24 o                         
   3  15  -8         84.44         73.34         5.52 o                         
   5  15  -8         60.31         65.99         5.71 o                         
  -4  16  -8         56.19         45.16         6.55 o                         
  -2  16  -8        207.53        204.40         4.92 o                         
   0  16  -8        110.12        108.71         5.89 o                         
   2  16  -8        466.34        433.75        10.84 o                         
   4  16  -8         36.68         38.29         4.08 o                         
  -3  17  -8        150.63        137.89         6.79 o                         
  -1  17  -8         35.85         37.64         3.47 o                         
   1  17  -8        349.75        317.87         6.93 o                         
   3  17  -8         53.28         52.57         4.74 o                         
   5  17  -8        160.46        170.76         8.98 o                         
  -4  18  -8        110.86        107.48         8.23 o                         
  -2  18  -8        267.58        267.68         5.44 o                         
   0  18  -8        206.22        188.93         5.91 o                         
   2  18  -8         55.39         50.48         4.39 o                         
   4  18  -8         16.58         21.97         3.98 o                         
  -3  19  -8        206.00        207.99        11.21 o                         
  -1  19  -8          3.75         -0.90         2.34 o                         
   1  19  -8        457.54        455.83         8.98 o                         
   3  19  -8         89.99         88.94         5.75 o                         
   5  19  -8        148.08        142.67         9.35 o                         
  -2  20  -8         82.53         79.41         6.69 o                         
   0  20  -8        138.76        132.14         7.33 o                         
   2  20  -8         88.02         85.83         5.03 o                         
   4  20  -8         33.73         41.52         6.36 o                         
  -3  21  -8        342.39        324.69        14.69 o                         
  -1  21  -8        119.26        138.91         7.83 o                         
   1  21  -8        235.32        225.64         6.44 o                         
   3  21  -8         46.79         50.18         4.52 o                         
  -2  22  -8         75.19         84.95         4.31 o                         
   0  22  -8        107.34        103.66         6.88 o                         
   2  22  -8        153.06        143.33         7.68 o                         
   4  22  -8         27.96         45.52         5.95 o                         
  -3  23  -8         24.06         25.95         4.98 o                         
  -1  23  -8        312.08        336.31        10.27 o                         
   1  23  -8         98.66         95.79         3.54 o                         
   3  23  -8         72.69         65.88         4.82 o                         
  -2  24  -8         76.47         88.78         3.64 o                         
   0  24  -8        291.99        273.51        12.31 o                         
   2  24  -8          8.35         11.79         2.81 o                         
   4  24  -8         99.75        118.69         8.95 o                         
  -3  25  -8         18.57         17.61         5.11 o                         
  -1  25  -8        117.69        111.12         6.96 o                         
   1  25  -8        465.57        456.66        12.59 o                         
   3  25  -8        282.50        295.96        11.19 o                         
  -2  26  -8        147.15        135.94         6.29 o                         
   0  26  -8         74.10         67.50         5.81 o                         
   2  26  -8         13.70          9.96         2.41 o                         
   4  26  -8        327.98        339.60        12.75 o                         
  -3  27  -8         15.53         15.95         7.07 o                         
  -1  27  -8        377.44        376.09        12.47 o                         
   1  27  -8        109.83        128.56        10.71 o                         
   3  27  -8        150.37        154.05         8.23 o                         
  -2  28  -8          1.12          0.56         2.01 o                         
   0  28  -8        107.01        100.81        11.37 o                         
   2  28  -8         74.13         77.55         5.01 o                         
   4  28  -8         83.12         86.51         6.84 o                         
  -1  29  -8        312.78        303.12        10.00 o                         
   1  29  -8         17.52         14.29         3.41 o                         
   3  29  -8        111.89        130.29         8.45 o                         
  -2  30  -8        112.88        132.73         9.86 o                         
   0  30  -8        152.60        148.90         8.43 o                         
   2  30  -8        236.97        234.34        12.49 o                         
  -1  31  -8        270.11        269.69         9.50 o                         
   1  31  -8          2.20          2.30         2.67 o                         
   3  31  -8         25.82         25.79         4.12 o                         
  -2  32  -8         69.15         72.23         8.40 o                         
   0  32  -8         99.99        106.83         7.59 o                         
   2  32  -8        165.36        168.30        32.24 o                         
  -1  33  -8        104.66        107.35         7.55 o                         
   1  33  -8         42.06         51.30         6.40 o                         
   0  34  -8        231.65        216.95        10.53 o                         
   2  34  -8        145.06        145.10        10.00 o                         
  -1  35  -8        191.75        189.82         8.59 o                         
   1  35  -8        337.74        330.36        10.58 o                         
   0  36  -8         12.78         16.32         3.72 o                         
  -5   1  -7        126.99        107.07         7.18 o                         
  -3   1  -7        313.44        314.74         7.50 o                         
  -1   1  -7       2369.13       2336.70        24.22 o                         
   1   1  -7         58.09         47.65         3.64 o                         
   3   1  -7        609.14        574.44        14.31 o                         
   5   1  -7          1.70          4.24         2.73 o                         
  -4   2  -7        164.62        151.45        10.33 o                         
  -2   2  -7        100.77         96.81         3.88 o                         
   0   2  -7       1386.68       1380.78        14.79 o                         
   2   2  -7        472.80        442.54        10.92 o                         
   4   2  -7       1206.23       1140.74        23.19 o                         
   6   2  -7         23.98         28.88         5.48 o                         
  -5   3  -7        106.63        100.57         6.93 o                         
  -3   3  -7         32.62         29.07         3.79 o                         
  -1   3  -7        239.95        224.79         5.28 o                         
   1   3  -7       1892.31       1852.53        29.80 o                         
   3   3  -7        193.97        203.96         7.49 o                         
   5   3  -7          5.89          4.79         2.89 o                         
  -4   4  -7         75.37         66.38         4.77 o                         
  -2   4  -7        643.62        670.57        10.75 o                         
   0   4  -7       2162.80       2213.64        24.35 o                         
   2   4  -7        212.73        197.85         8.13 o                         
   4   4  -7         17.74          7.84         3.27 o                         
   6   4  -7        129.10        126.38         9.18 o                         
  -5   5  -7        150.49        121.29        11.51 o                         
  -3   5  -7        195.03        192.25         6.40 o                         
  -1   5  -7        336.63        313.50         6.20 o                         
   1   5  -7       1595.71       1621.65        24.06 o                         
   3   5  -7        698.84        712.19        14.43 o                         
   5   5  -7         32.08         25.90         4.00 o                         
  -4   6  -7         45.44         44.86         4.58 o                         
  -2   6  -7       2474.57       2527.60        28.50 o                         
   0   6  -7         43.76         37.89         3.10 o                         
   2   6  -7        146.76        147.66         9.26 o                         
   4   6  -7         94.46         82.78         6.43 o                         
   6   6  -7        155.77        160.54         9.10 o                         
  -5   7  -7        153.04        154.40         7.41 o                         
  -3   7  -7        348.52        329.34         8.74 o                         
  -1   7  -7        853.02        866.74        13.40 o                         
   1   7  -7       1661.84       1718.91        22.74 o                         
   3   7  -7        375.40        353.65        10.48 o                         
   5   7  -7        252.91        251.48         7.82 o                         
  -4   8  -7        292.73        278.95         9.30 o                         
  -2   8  -7        138.56        123.62         5.64 o                         
   0   8  -7        157.05        156.14         5.32 o                         
   2   8  -7         80.80         68.47         5.29 o                         
   4   8  -7        134.20        128.45         8.09 o                         
   6   8  -7         56.34         52.16         5.45 o                         
  -5   9  -7         53.82         40.86         7.10 o                         
  -3   9  -7         68.29         68.18         4.95 o                         
  -1   9  -7        619.79        599.70        10.21 o                         
   1   9  -7       1386.82       1375.10        20.59 o                         
   3   9  -7        236.00        204.05         7.68 o                         
   5   9  -7         59.35         57.43         4.70 o                         
  -4  10  -7        207.62        201.26         7.40 o                         
  -2  10  -7        456.29        469.87         8.05 o                         
   0  10  -7         81.36         67.08         4.04 o                         
   2  10  -7        104.13        124.01         6.27 o                         
   4  10  -7         18.98         25.23         4.00 o                         
   6  10  -7        168.78        174.96         8.98 o                         
  -5  11  -7         20.41         23.29         7.57 o                         
  -3  11  -7        462.88        456.48         9.84 o                         
  -1  11  -7        143.10        152.96         5.06 o                         
   1  11  -7        502.31        429.10         9.38 o                         
   3  11  -7        232.08        224.39         8.42 o                         
   5  11  -7         29.43         37.15         3.81 o                         
  -4  12  -7        161.35        149.87         6.02 o                         
  -2  12  -7        332.98        299.37         5.59 o                         
   0  12  -7        429.92        436.51         8.82 o                         
   2  12  -7        330.16        325.35         9.44 o                         
   4  12  -7         38.62         37.72         3.82 o                         
   6  12  -7          8.88          5.81         3.37 o                         
  -5  13  -7         14.35         21.49         6.21 o                         
  -3  13  -7        764.88        785.48        13.86 o                         
  -1  13  -7         87.80         82.84         4.31 o                         
   1  13  -7         75.41         54.94         3.46 o                         
   3  13  -7        152.89        154.66         8.15 o                         
   5  13  -7        379.21        395.88        10.54 o                         
  -4  14  -7         76.54         79.20         5.05 o                         
  -2  14  -7       1003.57       1007.17        12.52 o                         
   0  14  -7         47.03         64.91         4.60 o                         
   2  14  -7       1492.00       1491.01        24.52 o                         
   4  14  -7        298.75        309.97         8.67 o                         
   6  14  -7        103.39        108.79         7.23 o                         
  -5  15  -7        100.42        101.51        10.58 o                         
  -3  15  -7        345.38        355.93         8.51 o                         
  -1  15  -7        471.52        511.90         9.58 o                         
   1  15  -7        262.87        237.96         5.61 o                         
   3  15  -7        112.38        104.63         6.53 o                         
   5  15  -7        143.67        161.43         7.93 o                         
  -4  16  -7        170.57        171.80         7.07 o                         
  -2  16  -7         55.95         47.63         2.53 o                         
   0  16  -7        403.21        386.19         8.68 o                         
   2  16  -7        686.73        689.40        15.43 o                         
   4  16  -7        176.70        175.45         7.64 o                         
  -3  17  -7        367.89        387.01        12.42 o                         
  -1  17  -7         62.29         49.44         3.25 o                         
   1  17  -7         94.79         86.46         3.74 o                         
   3  17  -7         39.53         42.15         4.18 o                         
   5  17  -7         11.22         12.83         3.27 o                         
  -4  18  -7        227.32        244.41         9.69 o                         
  -2  18  -7        120.70        118.41         4.10 o                         
   0  18  -7         48.20         47.55         2.75 o                         
   2  18  -7        800.44        784.56        14.36 o                         
   4  18  -7        220.03        238.75         8.16 o                         
  -3  19  -7        223.53        210.68        10.31 o                         
  -1  19  -7        419.12        372.25        12.40 o                         
   1  19  -7         58.17         56.40         4.41 o                         
   3  19  -7       1024.79       1025.88        17.82 o                         
   5  19  -7         70.69         78.66         5.71 o                         
  -4  20  -7        159.91        148.03         7.86 o                         
  -2  20  -7        243.03        244.80         6.30 o                         
   0  20  -7        453.80        437.54        11.63 o                         
   2  20  -7        339.96        338.35        12.52 o                         
   4  20  -7        597.79        591.85        13.04 o                         
  -3  21  -7        261.14        253.17        10.71 o                         
  -1  21  -7         53.18         47.30         5.37 o                         
   1  21  -7        163.14        160.03         4.80 o                         
   3  21  -7        185.18        173.28         6.91 o                         
   5  21  -7          7.63          3.64         3.26 o                         
  -4  22  -7        215.89        207.45        11.39 o                         
  -2  22  -7        672.63        682.50        13.82 o                         
   0  22  -7        135.09        149.90         7.20 o                         
   2  22  -7         94.55         99.83         6.08 o                         
   4  22  -7        122.52        122.40         6.37 o                         
  -3  23  -7         53.36         43.22         6.68 o                         
  -1  23  -7         56.69         51.69         4.74 o                         
   1  23  -7        126.67        114.88         5.56 o                         
   3  23  -7         92.93        100.57         6.89 o                         
   5  23  -7        299.06        302.81        10.44 o                         
  -4  24  -7         29.32         43.57         6.34 o                         
  -2  24  -7        429.31        429.53        10.32 o                         
   0  24  -7        592.05        598.33        13.89 o                         
   2  24  -7        327.52        316.44         9.62 o                         
   4  24  -7         13.55          7.39         2.68 o                         
  -3  25  -7         80.01         81.19         6.80 o                         
  -1  25  -7         23.98         21.67         4.14 o                         
   1  25  -7        548.99        585.68        14.82 o                         
   3  25  -7         91.45         96.50         6.92 o                         
   5  25  -7        168.76        164.08         8.34 o                         
  -4  26  -7         11.34         17.89         4.57 o                         
  -2  26  -7         89.65         81.95         4.97 o                         
   0  26  -7        282.05        295.36         9.51 o                         
   2  26  -7        124.21        129.03         9.85 o                         
   4  26  -7        164.46        154.22         6.36 o                         
  -3  27  -7        138.60        126.08         8.32 o                         
  -1  27  -7          4.96          0.65         2.38 o                         
   1  27  -7        411.17        406.37        11.02 o                         
   3  27  -7        117.95        123.52         9.22 o                         
  -2  28  -7        136.03        136.68         6.78 o                         
   0  28  -7        703.78        714.25        15.72 o                         
   2  28  -7        109.36        113.08         6.03 o                         
   4  28  -7         14.20         12.17         3.79 o                         
  -3  29  -7        100.80        101.96         9.58 o                         
  -1  29  -7         75.61         86.21         6.06 o                         
   1  29  -7        472.14        509.38        13.68 o                         
   3  29  -7         39.48         38.77         4.62 o                         
  -2  30  -7         22.65         19.80         3.79 o                         
   0  30  -7        576.68        556.15        12.48 o                         
   2  30  -7          3.63          4.84         2.22 o                         
   4  30  -7        127.75        111.37         9.21 o                         
  -3  31  -7         57.46         55.79        10.68 o                         
  -1  31  -7         39.42         50.80         4.85 o                         
   1  31  -7        147.90        139.47        10.29 o                         
   3  31  -7          0.46          9.29         3.19 o                         
  -2  32  -7         67.22         60.57         4.88 o                         
   0  32  -7        695.36        693.29        13.87 o                         
   2  32  -7         32.43         30.00         2.99 o                         
   4  32  -7          6.59          6.76         3.69 o                         
  -3  33  -7        159.71        153.96        10.73 o                         
  -1  33  -7        147.06        153.74        10.07 o                         
   1  33  -7        135.39        133.73         6.57 o                         
   3  33  -7         75.75         72.60         6.08 o                         
  -2  34  -7        105.92        109.72         8.79 o                         
   0  34  -7          7.59          8.25         2.71 o                         
   2  34  -7         67.28         61.72         8.14 o                         
  -1  35  -7          3.63          1.04         2.43 o                         
   1  35  -7        214.36        199.64         7.97 o                         
   3  35  -7         50.74         51.85         6.62 o                         
  -2  36  -7         81.21         88.11         6.63 o                         
   0  36  -7         27.71         34.51         4.99 o                         
   2  36  -7         42.48         43.40         6.44 o                         
  -1  37  -7         12.17         10.06         3.18 o                         
   1  37  -7        176.37        164.84         8.57 o                         
   3  37  -7        100.18         87.15        10.05 o                         
   0  38  -7         11.40          7.08         3.30 o                         
   2  38  -7         47.45         42.22         7.31 o                         
  -1  39  -7         94.45         92.40         7.63 o                         
   1  39  -7        110.98        119.50         7.36 o                         
   0  40  -7         16.56         15.33         3.64 o                         
   1  41  -7        117.35        116.32         6.75 o                         
  -6   0  -6        163.15        159.15        16.69 o                         
  -4   0  -6        181.40        169.38         9.90 o                         
  -2   0  -6        907.02        885.38        15.72 o                         
   0   0  -6       2169.00       2200.46        26.41 o                         
   2   0  -6       2039.67       2151.36        39.97 o                         
   4   0  -6        396.64        415.99        15.60 o                         
   6   0  -6         23.04         14.46         6.22 o                         
  -5   1  -6        221.84        206.48         5.50 o                         
  -3   1  -6       3182.09       3212.77        33.69 o                         
  -1   1  -6         73.24         74.11         2.92 o                         
   1   1  -6       1512.17       1539.87        17.03 o                         
   3   1  -6        909.41        908.13        15.95 o                         
   5   1  -6        179.05        177.22         6.39 o                         
  -6   2  -6          5.55          0.57         5.11 o                         
  -4   2  -6          3.48          4.10         2.03 o                         
  -2   2  -6        153.47        149.57         4.51 o                         
   0   2  -6         77.15         82.19         2.97 o                         
   2   2  -6       1432.74       1406.42        19.64 o                         
   4   2  -6        126.04        123.73         6.95 o                         
   6   2  -6         27.44         28.68         4.23 o                         
  -5   3  -6        386.73        398.50         7.59 o                         
  -3   3  -6        593.54        616.26        10.96 o                         
  -1   3  -6        555.61        548.55         7.19 o                         
   1   3  -6        736.42        737.62         9.64 o                         
   3   3  -6       1139.78       1095.10        22.32 o                         
   5   3  -6         20.84         20.74         2.90 o                         
  -6   4  -6        165.21        147.49        21.77 o                         
  -4   4  -6         24.13         22.72         3.26 o                         
  -2   4  -6        763.93        739.92        10.28 o                         
   0   4  -6       4191.67       4284.81        39.03 o                         
   2   4  -6        972.21        998.54        17.39 o                         
   4   4  -6        159.07        157.76         6.81 o                         
   6   4  -6         65.53         70.58         4.80 o                         
  -5   5  -6        464.55        464.88        10.46 o                         
  -3   5  -6          2.56          6.98         2.22 o                         
  -1   5  -6        138.73        123.93         3.47 o                         
   1   5  -6        168.09        159.64         4.08 o                         
   3   5  -6       1229.22       1165.74        21.34 o                         
   5   5  -6        151.15        140.65         6.23 o                         
  -4   6  -6         10.63         13.42         3.37 o                         
  -2   6  -6        606.60        590.99         8.80 o                         
   0   6  -6        529.85        503.32         8.24 o                         
   2   6  -6        211.64        203.40         5.34 o                         
   4   6  -6        197.79        198.44         6.67 o                         
   6   6  -6          2.35         -0.15         2.11 o                         
  -5   7  -6          7.22          5.93         1.76 o                         
  -3   7  -6       1067.63       1038.18        15.76 o                         
  -1   7  -6        172.99        170.20         3.92 o                         
   1   7  -6        455.88        444.88         7.21 o                         
   3   7  -6        123.51        130.18         5.37 o                         
   5   7  -6         73.24         71.00         4.80 o                         
  -4   8  -6        119.63        117.66         4.80 o                         
  -2   8  -6         71.05         69.45         2.64 o                         
   0   8  -6       3580.19       3743.75        34.66 o                         
   2   8  -6         65.99         49.55         3.13 o                         
   4   8  -6         20.94         24.73         3.11 o                         
   6   8  -6         38.25         38.28         3.90 o                         
  -5   9  -6         29.72         28.85         3.01 o                         
  -3   9  -6        426.20        415.57         8.94 o                         
  -1   9  -6        101.36        106.85         3.75 o                         
   1   9  -6       1728.85       1745.72        18.64 o                         
   3   9  -6         18.01         30.69         2.98 o                         
   5   9  -6        170.80        169.33         7.90 o                         
  -4  10  -6         87.54         91.30         4.46 o                         
  -2  10  -6         63.11         58.76         2.82 o                         
   0  10  -6        610.86        605.18        10.82 o                         
   2  10  -6        539.91        489.85         9.00 o                         
   4  10  -6         58.65         65.41         4.21 o                         
   6  10  -6          4.23          1.30         2.51 o                         
  -5  11  -6          0.53          0.79         2.39 o                         
  -3  11  -6        595.79        590.03        10.29 o                         
  -1  11  -6        658.44        671.86         9.44 o                         
   1  11  -6       1601.66       1606.78        17.50 o                         
   3  11  -6        224.29        191.58         8.76 o                         
   5  11  -6        102.66         95.97         5.67 o                         
  -4  12  -6        209.35        185.16         6.21 o                         
  -2  12  -6        380.57        334.43         5.79 o                         
   0  12  -6       1496.29       1478.54        21.70 o                         
   2  12  -6        378.77        368.35         8.09 o                         
   4  12  -6        237.06        225.26         6.55 o                         
   6  12  -6        215.92        217.84         8.20 o                         
  -5  13  -6          5.64          8.27         3.70 o                         
  -3  13  -6         26.44         24.92         3.02 o                         
  -1  13  -6         19.31         18.88         1.90 o                         
   1  13  -6        370.31        367.86         6.38 o                         
   3  13  -6        228.55        192.39         6.40 o                         
   5  13  -6        205.23        212.33         7.67 o                         
  -4  14  -6         95.26         96.12         4.91 o                         
  -2  14  -6        407.31        351.45         6.05 o                         
   0  14  -6         66.17         71.04         3.40 o                         
   2  14  -6        452.14        419.11         8.80 o                         
   4  14  -6         85.76         81.22         4.91 o                         
   6  14  -6         59.17         61.11         5.64 o                         
  -5  15  -6        103.68         87.94        11.93 o                         
  -3  15  -6        226.50        210.90         6.36 o                         
  -1  15  -6        689.95        712.70        11.09 o                         
   1  15  -6       1315.97       1323.83        14.92 o                         
   3  15  -6       1098.60       1120.61        16.83 o                         
   5  15  -6          7.36         13.05         3.17 o                         
  -4  16  -6        351.53        345.67         8.25 o                         
  -2  16  -6         72.46         43.70         2.84 o                         
   0  16  -6        231.16        218.43         4.70 o                         
   2  16  -6        437.61        450.66         8.63 o                         
   4  16  -6        155.25        148.74         6.86 o                         
   6  16  -6        111.12        110.01         6.93 o                         
  -5  17  -6          3.53          2.95         4.17 o                         
  -3  17  -6        550.21        524.09        10.16 o                         
  -1  17  -6        291.85        274.35         5.44 o                         
   1  17  -6        178.82        163.44         4.18 o                         
   3  17  -6        297.86        310.49         8.22 o                         
   5  17  -6         41.12         33.65         3.50 o                         
  -4  18  -6          4.25          1.77         2.53 o                         
  -2  18  -6         69.20         72.10         4.05 o                         
   0  18  -6         45.83         41.34         2.43 o                         
   2  18  -6         23.40         29.24         3.23 o                         
   4  18  -6         33.25         31.98         3.71 o                         
   6  18  -6         40.71         43.27         4.78 o                         
  -5  19  -6        170.10        168.72        16.63 o                         
  -3  19  -6        258.94        254.92         8.80 o                         
  -1  19  -6        104.18        116.31         4.89 o                         
   1  19  -6        407.01        398.92         6.75 o                         
   3  19  -6        384.48        380.63        10.03 o                         
   5  19  -6         91.46         88.89         5.20 o                         
  -4  20  -6         50.71         37.98         6.74 o                         
  -2  20  -6        211.43        178.18         8.84 o                         
   0  20  -6        114.32        107.91         5.77 o                         
   2  20  -6        695.23        674.62        11.37 o                         
   4  20  -6         20.06         31.65         3.75 o                         
   6  20  -6         33.47         25.22         3.87 o                         
  -5  21  -6         75.46         75.44        11.75 o                         
  -3  21  -6        201.91        194.09         8.98 o                         
  -1  21  -6        464.62        405.36         9.23 o                         
   1  21  -6          8.06          6.73         1.42 o                         
   3  21  -6       1371.34       1362.09        26.68 o                         
   5  21  -6        224.71        231.51         8.35 o                         
  -4  22  -6        342.81        348.78         9.89 o                         
  -2  22  -6        524.99        496.53        10.95 o                         
   0  22  -6        277.09        289.41         7.79 o                         
   2  22  -6        467.74        438.98         8.43 o                         
   4  22  -6        375.21        387.30         9.77 o                         
  -5  23  -6        278.68        276.02        17.81 o                         
  -3  23  -6        129.36        111.43         9.43 o                         
  -1  23  -6         75.27         55.43         4.06 o                         
   1  23  -6         44.86         39.05         2.28 o                         
   3  23  -6        840.42        830.77        14.58 o                         
   5  23  -6        126.31        122.36         6.14 o                         
  -4  24  -6         84.00         78.90         7.11 o                         
  -2  24  -6        344.14        337.36         8.83 o                         
   0  24  -6       1282.63       1269.24        19.80 o                         
   2  24  -6        106.20        105.95         5.71 o                         
   4  24  -6        354.82        361.80         9.28 o                         
  -3  25  -6         28.88         43.37         6.18 o                         
  -1  25  -6        755.67        723.19        13.33 o                         
   1  25  -6        143.93        145.53         7.05 o                         
   3  25  -6        280.35        292.65         9.53 o                         
   5  25  -6        211.15        223.35         8.62 o                         
  -4  26  -6        197.27        204.84        10.75 o                         
  -2  26  -6         45.47         49.17         4.55 o                         
   0  26  -6        913.02        916.44        17.19 o                         
   2  26  -6        470.66        474.36        10.47 o                         
   4  26  -6       1142.46       1169.67        20.78 o                         
  -3  27  -6          1.27          1.13         3.40 o                         
  -1  27  -6         38.29         49.77         3.96 o                         
   1  27  -6        149.82        146.93         6.30 o                         
   3  27  -6         43.99         40.51         5.05 o                         
   5  27  -6         16.88         11.77         3.80 o                         
  -4  28  -6         76.02         88.53         7.86 o                         
  -2  28  -6         45.00         38.37         4.95 o                         
   0  28  -6         14.29          8.62         2.82 o                         
   2  28  -6        103.05         92.31         5.07 o                         
   4  28  -6        521.28        561.70        14.29 o                         
  -3  29  -6         58.49         62.96         5.38 o                         
  -1  29  -6         73.41         78.98         5.10 o                         
   1  29  -6         80.09         70.97         4.69 o                         
   3  29  -6         72.94         77.89         5.99 o                         
   5  29  -6        178.23        173.94         8.37 o                         
  -4  30  -6         44.98         44.24         7.09 o                         
  -2  30  -6        126.96        113.93         5.40 o                         
   0  30  -6         15.67         15.57         2.91 o                         
   2  30  -6         60.29         50.96         3.97 o                         
   4  30  -6        473.78        504.04        13.43 o                         
  -3  31  -6        123.56        143.43        10.00 o                         
  -1  31  -6        256.62        261.23         8.29 o                         
   1  31  -6        158.17        166.62         6.80 o                         
   3  31  -6        124.50        125.07         7.10 o                         
   5  31  -6        125.26        119.63         7.06 o                         
  -4  32  -6         15.47         13.57         4.57 o                         
  -2  32  -6         25.76         30.66         4.42 o                         
   0  32  -6        152.40        159.36         6.89 o                         
   2  32  -6        107.43        110.80         7.50 o                         
   4  32  -6         12.84          5.39         3.23 o                         
  -3  33  -6        510.84        553.66        33.64 o                         
  -1  33  -6        181.35        181.47         6.75 o                         
   1  33  -6        631.84        618.96        15.89 o                         
   3  33  -6         25.03         33.24         5.24 o                         
  -2  34  -6        177.09        184.24         6.47 o                         
   0  34  -6        302.81        301.65         8.28 o                         
   2  34  -6         34.54         33.96         3.10 o                         
   4  34  -6        251.30        247.56        11.25 o                         
  -3  35  -6         98.95        113.55        10.52 o                         
  -1  35  -6        208.82        217.25         8.23 o                         
   1  35  -6         78.91         70.78         4.65 o                         
   3  35  -6        147.63        168.79         9.11 o                         
  -2  36  -6        239.92        243.63         8.39 o                         
   0  36  -6         51.23         49.30         4.16 o                         
   2  36  -6          5.38          3.84         2.17 o                         
   4  36  -6         93.64         97.12         8.61 o                         
  -3  37  -6         40.14         39.00         6.49 o                         
  -1  37  -6         46.77         47.68         4.96 o                         
   1  37  -6        320.81        314.12         9.88 o                         
   3  37  -6         28.01         26.83         4.37 o                         
  -2  38  -6        119.41        129.75         8.37 o                         
   0  38  -6        193.40        200.78         7.03 o                         
   2  38  -6         27.06         20.36         2.02 o                         
  -1  39  -6         47.10         60.72         5.25 o                         
   1  39  -6         49.68         39.58         4.58 o                         
   3  39  -6         18.45         27.40         4.04 o                         
  -2  40  -6          3.24          5.63         3.28 o                         
   0  40  -6        146.64        146.92         8.15 o                         
   2  40  -6         86.95         82.16         9.46 o                         
  -1  41  -6        132.39        125.84         8.88 o                         
   1  41  -6         17.70         14.04         4.13 o                         
   0  42  -6        242.53        223.66        11.41 o                         
   2  42  -6        376.54        363.04        16.08 o                         
  -1  43  -6         11.53         14.84         4.09 o                         
   1  43  -6        104.31        112.30         7.01 o                         
   0  44  -6         65.02         66.64         9.93 o                         
  -5   1  -5        131.29        130.04         4.20 o                         
  -3   1  -5        310.53        295.59         6.20 o                         
  -1   1  -5        378.03        392.96         5.38 o                         
   1   1  -5        687.36        674.72        10.14 o                         
   3   1  -5        721.05        690.76         9.09 o                         
   5   1  -5          1.76          5.66         1.83 o                         
   7   1  -5         32.97         28.85         4.29 o                         
  -6   2  -5         23.13         15.32         4.57 o                         
  -4   2  -5        183.22        176.82         6.97 o                         
  -2   2  -5       1456.20       1462.79        14.73 o                         
   0   2  -5        512.12        545.89         6.88 o                         
   2   2  -5        212.27        226.31         5.72 o                         
   4   2  -5        464.78        422.46         7.27 o                         
   6   2  -5         44.20         46.78         3.82 o                         
  -5   3  -5          8.23          6.55         1.35 o                         
  -3   3  -5       1806.47       1781.17        20.97 o                         
  -1   3  -5        262.55        253.99         4.14 o                         
   1   3  -5        424.28        378.94         7.50 o                         
   3   3  -5        776.17        789.34        10.40 o                         
   5   3  -5         75.27         79.46         3.63 o                         
   7   3  -5         23.24         23.71         3.73 o                         
  -6   4  -5        166.62        154.18        10.30 o                         
  -4   4  -5        956.34        965.15        17.66 o                         
  -2   4  -5        180.14        182.26         3.95 o                         
   0   4  -5        317.11        335.45         5.28 o                         
   2   4  -5        603.82        592.78         9.54 o                         
   4   4  -5        656.54        651.96        10.73 o                         
   6   4  -5        397.47        380.83         7.53 o                         
  -5   5  -5         87.37         97.03         8.15 o                         
  -3   5  -5        112.95        117.13         7.58 o                         
  -1   5  -5        140.71        133.15         2.99 o                         
   1   5  -5        199.73        197.12         4.21 o                         
   3   5  -5         41.68         31.01         2.36 o                         
   5   5  -5        283.84        267.83         7.27 o                         
   7   5  -5        186.64        191.60         7.81 o                         
  -6   6  -5        133.35        111.54        10.25 o                         
  -4   6  -5        155.74        143.30         5.28 o                         
  -2   6  -5        143.65        115.95         2.94 o                         
   0   6  -5        428.93        447.98         6.39 o                         
   2   6  -5       2249.50       2316.41        25.53 o                         
   4   6  -5        577.85        544.32         9.63 o                         
   6   6  -5         32.09         31.69         3.68 o                         
  -5   7  -5        299.50        299.83         9.39 o                         
  -3   7  -5         11.37         10.12         1.87 o                         
  -1   7  -5        213.19        180.53         4.19 o                         
   1   7  -5       1310.40       1297.94        14.18 o                         
   3   7  -5        419.87        445.10         9.16 o                         
   5   7  -5         63.18         55.54         4.13 o                         
   7   7  -5         23.17         28.72         4.11 o                         
  -6   8  -5         10.82          7.36         3.42 o                         
  -4   8  -5        553.59        546.27         9.26 o                         
  -2   8  -5        665.75        692.00         8.07 o                         
   0   8  -5        486.28        461.02         6.45 o                         
   2   8  -5       1653.95       1762.46        19.22 o                         
   4   8  -5        595.69        587.04        11.12 o                         
   6   8  -5        251.87        252.63         7.17 o                         
  -5   9  -5        154.27        156.91         7.35 o                         
  -3   9  -5        454.15        433.13         8.53 o                         
  -1   9  -5        119.84        112.72         3.36 o                         
   1   9  -5         62.94         72.39         2.99 o                         
   3   9  -5        359.09        360.68         6.51 o                         
   5   9  -5        374.72        378.63         9.29 o                         
   7   9  -5         38.08         35.98         4.05 o                         
  -6  10  -5        174.51        176.38        12.87 o                         
  -4  10  -5         20.89         20.86         2.32 o                         
  -2  10  -5        673.80        683.43         8.90 o                         
   0  10  -5         37.38         43.34         2.19 o                         
   2  10  -5        309.31        278.33         5.40 o                         
   4  10  -5        537.01        535.02         9.64 o                         
   6  10  -5         43.12         52.91         4.42 o                         
  -5  11  -5        166.76        172.09         9.42 o                         
  -3  11  -5        118.98        117.01         4.26 o                         
  -1  11  -5        305.19        323.69         6.41 o                         
   1  11  -5          9.65         11.26         1.34 o                         
   3  11  -5        996.05        973.31        13.55 o                         
   5  11  -5        114.54        116.74         6.67 o                         
  -6  12  -5          3.76          4.96         4.35 o                         
  -4  12  -5        112.28        118.68         4.57 o                         
  -2  12  -5         22.08         21.19         2.07 o                         
   0  12  -5       1175.28       1318.58        12.89 o                         
   2  12  -5        306.54        295.74         5.83 o                         
   4  12  -5        863.40        852.72        12.56 o                         
   6  12  -5         94.95         96.33         5.66 o                         
  -5  13  -5         27.52         16.05         4.03 o                         
  -3  13  -5        685.79        616.11         9.96 o                         
  -1  13  -5       1728.08       1817.13        16.79 o                         
   1  13  -5        334.61        340.77         5.31 o                         
   3  13  -5         23.06         13.90         2.04 o                         
   5  13  -5        301.96        311.13         7.73 o                         
  -6  14  -5          0.16         -0.24         4.32 o                         
  -4  14  -5        170.56        171.38         5.10 o                         
  -2  14  -5        166.20        149.86         3.72 o                         
   0  14  -5        449.01        444.76         6.64 o                         
   2  14  -5        592.84        561.47         8.93 o                         
   4  14  -5        373.10        375.36         8.01 o                         
   6  14  -5        127.69        134.68         6.61 o                         
  -5  15  -5        220.73        230.13        12.00 o                         
  -3  15  -5        576.73        569.60         9.51 o                         
  -1  15  -5        457.34        473.49         6.62 o                         
   1  15  -5        118.13        122.89         3.17 o                         
   3  15  -5        664.63        703.93        10.54 o                         
   5  15  -5         32.34         27.86         3.18 o                         
  -6  16  -5         33.43         33.97        10.13 o                         
  -4  16  -5        283.49        276.96         7.44 o                         
  -2  16  -5        339.78        354.57         5.45 o                         
   0  16  -5         71.43         58.74         1.99 o                         
   2  16  -5         10.35          7.73         1.66 o                         
   4  16  -5         54.05         54.97         5.42 o                         
   6  16  -5         47.51         39.16         3.97 o                         
  -5  17  -5        172.54        175.23        14.75 o                         
  -3  17  -5        244.38        233.84         5.87 o                         
  -1  17  -5        124.46        134.01         4.33 o                         
   1  17  -5        504.05        494.47         6.27 o                         
   3  17  -5        238.84        241.08         5.67 o                         
   5  17  -5        159.81        166.08         6.64 o                         
  -4  18  -5        196.54        176.09         7.06 o                         
  -2  18  -5         99.47        109.98         3.75 o                         
   0  18  -5        170.32        165.47         4.21 o                         
   2  18  -5       1138.02       1143.44        13.96 o                         
   4  18  -5         33.27         28.42         6.10 o                         
   6  18  -5          0.99          1.62         2.43 o                         
  -5  19  -5         23.97         20.46         5.04 o                         
  -3  19  -5        860.18        805.17        14.70 o                         
  -1  19  -5        991.82       1020.68        13.04 o                         
   1  19  -5        540.98        555.16         7.26 o                         
   3  19  -5       1742.21       1735.87        23.05 o                         
   5  19  -5        151.03        133.50         5.74 o                         
  -4  20  -5        204.45        169.29         6.57 o                         
  -2  20  -5         81.77        103.61         4.11 o                         
   0  20  -5        307.69        294.05         5.69 o                         
   2  20  -5       1403.53       1423.50        16.45 o                         
   4  20  -5        606.19        564.56        12.75 o                         
   6  20  -5          2.89          6.60         2.65 o                         
  -5  21  -5         68.19         83.32         9.18 o                         
  -3  21  -5       1157.62       1136.77        31.98 o                         
  -1  21  -5         59.25         73.56         3.69 o                         
   1  21  -5         37.18         33.96         2.20 o                         
   3  21  -5        527.89        504.50         9.50 o                         
   5  21  -5        225.59        228.59         7.53 o                         
  -4  22  -5         84.74         64.32         4.37 o                         
  -2  22  -5        255.52        218.41         6.58 o                         
   0  22  -5         59.47         57.72         3.70 o                         
   2  22  -5         26.01         16.17         2.48 o                         
   4  22  -5        142.57        142.78         6.05 o                         
   6  22  -5        101.42        107.93         7.95 o                         
  -5  23  -5        265.06        293.80        18.58 o                         
  -3  23  -5        141.86        166.44        14.71 o                         
  -1  23  -5         22.93         14.19         2.18 o                         
   1  23  -5        447.72        461.42        10.73 o                         
   3  23  -5        420.94        409.75         8.42 o                         
   5  23  -5         94.83         88.81         5.31 o                         
  -4  24  -5         18.90         17.72         2.73 o                         
  -2  24  -5        337.21        320.44         7.64 o                         
   0  24  -5       1894.34       1909.14        23.70 o                         
   2  24  -5        676.72        659.91        11.34 o                         
   4  24  -5          2.43         -0.76         2.02 o                         
   6  24  -5        161.03        158.03         6.92 o                         
  -5  25  -5         84.84        124.37        21.86 o                         
  -3  25  -5         46.19         46.42         4.55 o                         
  -1  25  -5        625.82        635.78        11.79 o                         
   1  25  -5        370.40        355.41         6.92 o                         
   3  25  -5        702.49        697.41        13.56 o                         
   5  25  -5        144.25        141.73         6.10 o                         
  -4  26  -5          7.42          9.64         2.93 o                         
  -2  26  -5          9.96         13.92         2.37 o                         
   0  26  -5        267.72        289.56         7.09 o                         
   2  26  -5        431.46        450.50         9.02 o                         
   4  26  -5        307.09        312.83         9.73 o                         
   6  26  -5         18.29         17.62         3.20 o                         
  -5  27  -5         26.40         21.52         8.92 o                         
  -3  27  -5         83.09         99.03        10.30 o                         
  -1  27  -5       1191.29       1190.24        17.97 o                         
   1  27  -5        754.20        772.01        12.36 o                         
   3  27  -5        270.46        269.83         9.27 o                         
   5  27  -5         44.56         38.47         3.87 o                         
  -4  28  -5        160.48        175.44         9.57 o                         
  -2  28  -5        298.47        297.36         7.39 o                         
   0  28  -5       3010.81       3048.91        35.30 o                         
   2  28  -5        465.76        460.97         7.71 o                         
   4  28  -5        306.01        303.37         5.96 o                         
  -5  29  -5          1.64         -0.87         4.57 o                         
  -3  29  -5         52.24         48.22         4.48 o                         
  -1  29  -5       1266.68       1258.05        16.48 o                         
   1  29  -5        750.16        747.45        12.37 o                         
   3  29  -5        220.33        222.99         8.12 o                         
   5  29  -5        794.60        806.55        14.71 o                         
  -4  30  -5        271.48        286.15        12.01 o                         
  -2  30  -5         71.07         68.31         4.96 o                         
   0  30  -5       1711.02       1740.29        29.90 o                         
   2  30  -5        505.50        504.20        11.58 o                         
   4  30  -5        184.27        186.76         8.42 o                         
  -3  31  -5        107.01        110.52         8.10 o                         
  -1  31  -5       1102.60       1129.05        15.33 o                         
   1  31  -5       1744.29       1777.38        22.80 o                         
   3  31  -5         27.91         26.30         3.36 o                         
   5  31  -5        230.69        264.72         9.24 o                         
  -4  32  -5         45.97         51.91        12.21 o                         
  -2  32  -5         28.66         29.81         3.32 o                         
   0  32  -5        234.27        228.45         7.67 o                         
   2  32  -5        165.97        162.68         4.55 o                         
   4  32  -5        142.56        152.31         7.88 o                         
  -3  33  -5        105.98         92.33         8.66 o                         
  -1  33  -5        237.05        227.41         5.92 o                         
   1  33  -5        155.10        153.71         6.09 o                         
   3  33  -5         62.33         60.87         6.96 o                         
   5  33  -5        190.29        184.05         8.35 o                         
  -4  34  -5        153.50        150.41        10.09 o                         
  -2  34  -5        128.65        133.01         5.78 o                         
   0  34  -5        586.06        602.20        10.82 o                         
   2  34  -5         48.61         48.70         2.92 o                         
   4  34  -5        183.83        176.40         8.26 o                         
  -3  35  -5        195.13        227.81        10.49 o                         
  -1  35  -5        105.09        107.56         4.60 o                         
   1  35  -5        367.07        349.01         8.25 o                         
   3  35  -5         59.64         64.65         4.80 o                         
  -4  36  -5        221.41        210.38        19.00 o                         
  -2  36  -5         23.66         32.43         4.81 o                         
   0  36  -5        759.96        806.62        15.03 o                         
   2  36  -5         79.43         79.20         3.47 o                         
   4  36  -5         32.47         25.54         5.25 o                         
  -3  37  -5        425.02        455.46        12.72 o                         
  -1  37  -5         71.03         71.73         4.23 o                         
   1  37  -5         63.94         64.69         3.85 o                         
   3  37  -5          9.67          7.49         2.60 o                         
  -2  38  -5        288.98        295.96         9.87 o                         
   0  38  -5        289.78        291.92         6.95 o                         
   2  38  -5        210.68        196.79         6.11 o                         
   4  38  -5         11.75          4.69         2.88 o                         
  -3  39  -5         67.63         54.23         7.82 o                         
  -1  39  -5         68.94         60.54         5.04 o                         
   1  39  -5        139.29        132.07         4.67 o                         
   3  39  -5        262.25        266.63        10.02 o                         
  -2  40  -5        268.77        278.46         9.64 o                         
   0  40  -5        192.02        194.08         6.72 o                         
   2  40  -5        217.61        210.94         6.61 o                         
  -3  41  -5        378.07        380.37        16.15 o                         
  -1  41  -5        303.46        317.25         9.06 o                         
   1  41  -5        102.14         97.56         5.07 o                         
   3  41  -5         15.02         13.68         2.88 o                         
  -2  42  -5         22.21         28.15         4.54 o                         
   0  42  -5         49.44         42.61         4.18 o                         
   2  42  -5          5.22          6.45         1.84 o                         
  -1  43  -5       1265.74       1290.63        25.95 o                         
   1  43  -5         55.34         51.16         5.02 o                         
   3  43  -5          0.35         -0.54         2.85 o                         
  -2  44  -5        143.10        139.45         8.69 o                         
   0  44  -5        206.05        219.85         8.74 o                         
   2  44  -5        241.26        229.02         8.22 o                         
  -1  45  -5        154.93        149.90         8.64 o                         
   1  45  -5          6.95          7.56         3.26 o                         
   0  46  -5        148.34        159.88         8.76 o                         
  -6   0  -4        814.30        850.50        49.25 o                         
  -4   0  -4       2243.70       2231.13        31.07 o                         
  -2   0  -4        559.75        578.62        10.37 o                         
   0   0  -4       4268.15       4231.56       122.17 o                         
   2   0  -4      12541.73      12922.21       404.47 o                         
   4   0  -4       1148.29       1150.03        17.12 o                         
   6   0  -4       1086.51       1098.82        21.41 o                         
  -5   1  -4        105.54        103.78         5.53 o                         
  -3   1  -4       4140.10       4086.17        39.02 o                         
  -1   1  -4       1426.49       1452.28        13.29 o                         
   1   1  -4        539.89        536.22         8.09 o                         
   3   1  -4         44.58         46.77         2.11 o                         
   5   1  -4       1077.29       1098.09        15.45 o                         
   7   1  -4        530.82        543.33        13.24 o                         
  -6   2  -4        210.67        233.70        10.84 o                         
  -4   2  -4       3018.95       3060.24        32.11 o                         
  -2   2  -4         89.64         91.85         2.48 o                         
   0   2  -4        315.23        291.81         4.27 o                         
   2   2  -4       3472.67       3497.21        44.10 o                         
   4   2  -4        316.82        334.43         5.55 o                         
   6   2  -4        162.91        156.36         7.54 o                         
  -5   3  -4         66.72         70.43         3.75 o                         
  -3   3  -4        416.99        443.07         6.76 o                         
  -1   3  -4        796.77        865.19         8.49 o                         
   1   3  -4        932.41        980.80        15.20 o                         
   3   3  -4        400.67        411.61         5.76 o                         
   5   3  -4        824.57        835.12        12.97 o                         
   7   3  -4        113.17        106.52         6.56 o                         
  -6   4  -4        369.49        384.77        14.67 o                         
  -4   4  -4       1257.03       1243.51        15.33 o                         
  -2   4  -4       1240.43       1279.96        12.64 o                         
   0   4  -4        290.38        296.42         4.29 o                         
   2   4  -4       2583.58       2656.79        27.94 o                         
   4   4  -4        163.39        170.79         3.95 o                         
   6   4  -4        291.52        280.65         6.37 o                         
  -5   5  -4        557.68        555.56        12.49 o                         
  -3   5  -4        492.47        502.84         7.03 o                         
  -1   5  -4        145.69        157.59         3.23 o                         
   1   5  -4       8127.78       8667.43       204.24 o                         
   3   5  -4        178.90        194.15         4.33 o                         
   5   5  -4       2976.51       3055.50        35.18 o                         
   7   5  -4        489.04        473.78        13.96 o                         
  -6   6  -4        246.91        248.88        13.63 o                         
  -4   6  -4          8.48          8.58         1.51 o                         
  -2   6  -4        953.04        982.88        11.19 o                         
   0   6  -4        723.00        765.63         8.48 o                         
   2   6  -4        804.06        865.41        10.69 o                         
   4   6  -4        364.11        369.59         6.90 o                         
   6   6  -4        747.19        746.01        12.02 o                         
  -5   7  -4        107.91         98.78         5.63 o                         
  -3   7  -4       1242.70       1227.28        13.03 o                         
  -1   7  -4        210.12        219.48         3.90 o                         
   1   7  -4       1190.00       1306.40        13.50 o                         
   3   7  -4        396.31        401.99         6.84 o                         
   5   7  -4        503.99        512.52         8.22 o                         
   7   7  -4        174.99        165.19         9.57 o                         
  -6   8  -4        127.81        137.16        10.05 o                         
  -4   8  -4        204.40        203.87         4.78 o                         
  -2   8  -4        159.35        175.50         3.80 o                         
   0   8  -4       4400.28       4726.51       132.36 o                         
   2   8  -4        911.38        927.08        10.79 o                         
   4   8  -4        492.96        487.92         8.07 o                         
   6   8  -4         32.50         33.92         2.49 o                         
  -5   9  -4        133.15        130.78         7.37 o                         
  -3   9  -4        295.82        288.92         5.08 o                         
   1   9  -4       1168.25       1315.59        13.44 o                         
   3   9  -4         55.20         41.48         2.76 o                         
   5   9  -4        590.13        574.67        12.05 o                         
   7   9  -4         10.91         16.03         4.03 o                         
  -6  10  -4         65.54         68.83         8.61 o                         
  -4  10  -4        687.25        669.94        15.81 o                         
  -2  10  -4        457.92        415.77         6.04 o                         
   0  10  -4         97.45         97.29         2.55 o                         
   2  10  -4        127.03        131.11         3.33 o                         
   4  10  -4       1845.13       1907.81        20.06 o                         
   6  10  -4         30.38         27.94         3.25 o                         
  -5  11  -4         45.97         40.32         4.83 o                         
  -3  11  -4         26.30         26.05         1.92 o                         
  -1  11  -4       4082.42       4156.96        82.87 o                         
   1  11  -4        192.04        165.68         3.10 o                         
   3  11  -4         61.35         72.36         3.23 o                         
   5  11  -4        210.96        208.67         5.63 o                         
   7  11  -4         22.13         16.86         4.15 o                         
  -6  12  -4        353.95        403.26        16.52 o                         
  -4  12  -4        479.70        472.33         8.15 o                         
  -2  12  -4        924.44        908.37        10.31 o                         
   0  12  -4       2927.22       3028.05        29.36 o                         
   2  12  -4        898.04        891.27        10.12 o                         
   4  12  -4       1298.59       1316.75        15.17 o                         
   6  12  -4        268.52        280.19         7.67 o                         
  -5  13  -4        452.25        432.54        11.14 o                         
  -3  13  -4        274.08        302.06         5.45 o                         
  -1  13  -4       2438.63       2602.66        22.02 o                         
   1  13  -4        227.47        226.12         3.65 o                         
   3  13  -4       1323.22       1337.80        14.42 o                         
   5  13  -4        103.05        111.45         5.23 o                         
   7  13  -4         21.10         18.91         5.41 o                         
  -6  14  -4         76.72         92.68         9.27 o                         
  -4  14  -4       1065.96       1013.36        15.46 o                         
  -2  14  -4        103.36        108.06         3.06 o                         
   0  14  -4         56.70         80.10         2.32 o                         
   2  14  -4        829.27        800.70         9.99 o                         
   4  14  -4        513.24        498.10         8.38 o                         
   6  14  -4         23.25         18.10         2.97 o                         
  -5  15  -4         54.83         63.72         6.08 o                         
  -3  15  -4         85.14         71.93         3.19 o                         
  -1  15  -4        484.06        490.30         6.92 o                         
   1  15  -4        744.53        749.51         7.83 o                         
   3  15  -4        536.40        521.64         7.54 o                         
   5  15  -4        209.14        207.44         5.72 o                         
   7  15  -4         20.01         18.93         4.29 o                         
  -6  16  -4         38.70         38.49         7.19 o                         
  -4  16  -4        970.55        920.06        12.82 o                         
  -2  16  -4        233.09        205.94         3.51 o                         
   0  16  -4        102.85        109.37         3.14 o                         
   2  16  -4        991.09        952.96        10.92 o                         
   4  16  -4        938.95        937.63        12.61 o                         
   6  16  -4         69.63         72.01         5.24 o                         
  -5  17  -4        317.92        331.26         9.19 o                         
  -3  17  -4        607.58        548.97         9.56 o                         
  -1  17  -4         57.13         51.10         2.41 o                         
   1  17  -4       1053.29       1061.46        10.84 o                         
   3  17  -4       1466.58       1397.16        16.76 o                         
   5  17  -4         27.83         28.15         2.77 o                         
  -6  18  -4         65.27         76.41         9.28 o                         
  -4  18  -4        229.87        206.53         5.44 o                         
  -2  18  -4        166.96        173.28         3.60 o                         
   0  18  -4        269.96        277.42         4.79 o                         
   2  18  -4          6.52          6.49         1.56 o                         
   4  18  -4          3.62          5.14         1.90 o                         
   6  18  -4         25.85         24.34         2.96 o                         
  -5  19  -4         65.90         56.71         4.61 o                         
  -3  19  -4         16.32         14.77         1.94 o                         
  -1  19  -4        144.57        143.22         4.08 o                         
   1  19  -4        872.99        883.96        10.54 o                         
   3  19  -4        105.00         88.40         3.67 o                         
   5  19  -4         50.47         47.08         3.55 o                         
  -6  20  -4         12.93          6.65         4.66 o                         
  -4  20  -4        285.41        297.69        20.02 o                         
  -2  20  -4        279.47        284.05         5.17 o                         
   0  20  -4        673.98        691.12         8.38 o                         
   2  20  -4        122.77        112.84         3.04 o                         
   4  20  -4        517.73        526.19        11.50 o                         
   6  20  -4          5.04          8.37         2.19 o                         
  -5  21  -4        157.88        130.85        13.12 o                         
  -3  21  -4        137.69        130.79         4.61 o                         
  -1  21  -4        170.22        147.23         3.45 o                         
   1  21  -4       1587.84       1616.44        14.56 o                         
   3  21  -4       1460.80       1466.28        17.17 o                         
   5  21  -4        380.34        390.39         7.46 o                         
  -6  22  -4         33.17         23.47         6.41 o                         
  -4  22  -4         14.02         14.61         2.89 o                         
  -2  22  -4         13.20         12.92         2.37 o                         
   0  22  -4        267.06        258.21         4.62 o                         
   2  22  -4       1476.68       1449.14        15.41 o                         
   4  22  -4        590.65        606.86        11.86 o                         
   6  22  -4         47.02         40.28         5.64 o                         
  -5  23  -4        110.11        111.71        10.29 o                         
  -3  23  -4        278.70        266.68         7.43 o                         
  -1  23  -4       2613.04       2726.18        23.88 o                         
   1  23  -4         37.88         32.33         1.95 o                         
   3  23  -4          2.13          2.66         1.39 o                         
   5  23  -4        272.44        269.08         6.17 o                         
  -4  24  -4        117.38        112.28        14.02 o                         
  -2  24  -4        634.42        603.03        10.43 o                         
   0  24  -4        252.41        249.85         4.85 o                         
   2  24  -4       1546.42       1541.79        15.79 o                         
   4  24  -4         57.49         60.93         5.26 o                         
   6  24  -4         33.83         46.99         4.62 o                         
  -5  25  -4         52.81         34.57         8.81 o                         
  -3  25  -4        597.72        592.66        11.76 o                         
  -1  25  -4        635.23        615.15         8.93 o                         
   1  25  -4       1454.20       1484.90        14.30 o                         
   3  25  -4         75.34         71.65         2.25 o                         
   5  25  -4         20.54         17.19         2.46 o                         
  -4  26  -4         62.61         56.65         6.06 o                         
  -2  26  -4        461.20        446.22         8.56 o                         
   0  26  -4       1304.74       1336.74        15.61 o                         
   2  26  -4       1988.65       1966.32        20.54 o                         
   4  26  -4         39.84         39.71         3.27 o                         
   6  26  -4         69.80         76.59         5.75 o                         
  -5  27  -4         97.57         88.85        17.10 o                         
  -3  27  -4         67.96         71.58         6.83 o                         
  -1  27  -4        605.86        590.73         8.81 o                         
   1  27  -4        459.03        468.67         7.04 o                         
   3  27  -4        243.67        237.81         6.94 o                         
   5  27  -4        199.08        201.73         6.79 o                         
  -4  28  -4         13.05         22.82         4.19 o                         
  -2  28  -4        285.25        300.78         7.41 o                         
   0  28  -4        182.39        170.66         5.51 o                         
   2  28  -4        338.71        340.15         5.89 o                         
   4  28  -4        141.22        145.36         4.56 o                         
   6  28  -4         25.99         26.61         3.58 o                         
  -5  29  -4         29.52         41.89        13.81 o                         
  -3  29  -4         61.16         64.98         6.31 o                         
  -1  29  -4        337.63        331.56         7.92 o                         
   1  29  -4        483.71        478.82         7.63 o                         
   3  29  -4        296.68        290.18         7.29 o                         
   5  29  -4         32.51         31.49         2.80 o                         
  -4  30  -4         93.64         82.81        11.73 o                         
  -2  30  -4         16.04         12.57         2.74 o                         
   0  30  -4        440.91        441.41         9.70 o                         
   2  30  -4        709.99        689.57         9.49 o                         
   4  30  -4        273.82        280.98         9.02 o                         
  -5  31  -4         44.28         49.55         9.41 o                         
  -3  31  -4         28.79         31.05         3.65 o                         
  -1  31  -4        227.59        234.75         5.59 o                         
   1  31  -4         99.89         99.01         3.57 o                         
   3  31  -4         79.94         75.62         4.42 o                         
   5  31  -4         20.82         16.87         2.17 o                         
  -4  32  -4        165.65        175.66         9.80 o                         
  -2  32  -4        269.95        259.38         9.32 o                         
   0  32  -4        371.08        369.18         6.95 o                         
   2  32  -4        293.61        299.69         6.00 o                         
   4  32  -4         97.48        114.94         7.18 o                         
  -5  33  -4         55.46         64.39        14.12 o                         
  -3  33  -4         16.72         10.30         2.82 o                         
  -1  33  -4        401.10        383.87         7.30 o                         
   1  33  -4        435.65        415.71         8.60 o                         
   3  33  -4        452.65        454.61         8.20 o                         
   5  33  -4         13.95         16.26         2.79 o                         
  -4  34  -4        261.21        271.44        10.73 o                         
  -2  34  -4        136.38        143.69         6.67 o                         
   0  34  -4        277.98        270.58         6.69 o                         
   2  34  -4        223.76        224.09         4.93 o                         
   4  34  -4        141.00        157.05         8.39 o                         
  -3  35  -4        148.51        127.32         8.61 o                         
  -1  35  -4        898.69        918.73        14.43 o                         
   1  35  -4          7.61          6.80         1.71 o                         
   3  35  -4         26.61         25.50         3.35 o                         
   5  35  -4         37.87         36.73         4.78 o                         
  -4  36  -4          1.92          0.23         2.89 o                         
  -2  36  -4         33.18         31.47         3.51 o                         
   0  36  -4        295.66        305.92         7.37 o                         
   2  36  -4          1.48          2.00         1.25 o                         
   4  36  -4         37.90         42.70         4.12 o                         
  -3  37  -4        126.30        125.08         7.15 o                         
  -1  37  -4        409.39        439.65        11.02 o                         
   1  37  -4        521.54        517.99         8.46 o                         
   3  37  -4        123.15        116.12         4.71 o                         
  -4  38  -4         48.15         41.20         9.60 o                         
  -2  38  -4         58.66         52.02         4.70 o                         
   0  38  -4        190.57        186.92         6.50 o                         
   2  38  -4        532.46        519.88         8.77 o                         
   4  38  -4         39.86         40.43         4.50 o                         
  -3  39  -4         22.05         14.87         3.57 o                         
  -1  39  -4         35.50         37.14         3.76 o                         
   1  39  -4        303.77        299.40         7.88 o                         
   3  39  -4         89.63         99.63         3.94 o                         
  -2  40  -4          0.26         -0.12         2.21 o                         
   0  40  -4        139.61        141.63         7.99 o                         
   2  40  -4         91.15         86.12         2.93 o                         
   4  40  -4         17.97         23.58         3.02 o                         
  -3  41  -4         47.64         50.31         5.55 o                         
  -1  41  -4        134.35        136.36         6.27 o                         
   1  41  -4        105.79        112.34         5.31 o                         
   3  41  -4         99.77         94.70         6.26 o                         
  -2  42  -4        176.45        182.32         8.63 o                         
   0  42  -4          4.19          8.59         2.42 o                         
   2  42  -4         59.76         51.86         3.13 o                         
  -3  43  -4         35.49         34.74         4.65 o                         
  -1  43  -4         15.45         12.79         2.77 o                         
   1  43  -4        106.58        116.81         5.29 o                         
   3  43  -4        163.01        160.03         6.00 o                         
  -2  44  -4        175.25        170.31         8.88 o                         
   0  44  -4         54.39         59.87         6.15 o                         
   2  44  -4        105.06        100.41         6.16 o                         
  -1  45  -4        129.59        132.24         8.03 o                         
   1  45  -4        118.02        115.29         8.37 o                         
   3  45  -4         99.70         93.79         5.83 o                         
  -2  46  -4         74.46         73.19         6.43 o                         
   0  46  -4         65.46         59.84         5.69 o                         
   2  46  -4         12.83         13.90         3.29 o                         
  -1  47  -4        217.18        235.84         9.39 o                         
   1  47  -4         65.27         60.84         5.90 o                         
   0  48  -4         15.86         15.37         4.03 o                         
  -7   1  -3        807.00        780.98        29.37 o                         
  -5   1  -3        183.33        171.26         8.59 o                         
  -3   1  -3        310.83        310.85         5.56 o                         
  -1   1  -3       1062.33       1078.94         9.92 o                         
   1   1  -3       2802.34       2884.74        70.81 o                         
   3   1  -3        389.26        357.45         4.94 o                         
   5   1  -3        893.05        923.79        14.22 o                         
   7   1  -3        199.72        203.47         7.44 o                         
  -6   2  -3        421.05        439.13        13.75 o                         
  -4   2  -3       1469.09       1435.44        15.61 o                         
  -2   2  -3       2647.56       2716.71        24.47 o                         
   0   2  -3       2442.46       2375.86        79.41 o                         
   2   2  -3       5391.66       5880.16       122.36 o                         
   4   2  -3        693.43        649.63         7.87 o                         
   6   2  -3       1104.92       1130.58        16.96 o                         
  -7   3  -3         77.11         93.82        10.90 o                         
  -5   3  -3        161.49        157.10         5.74 o                         
  -3   3  -3        123.98        130.42         3.00 o                         
  -1   3  -3       7149.62       7555.52       244.74 o                         
   1   3  -3       4648.62       4782.14       120.73 o                         
   3   3  -3        457.59        489.45         6.02 o                         
   5   3  -3          5.94          9.80         1.79 o                         
   7   3  -3        675.78        703.55        11.88 o                         
  -6   4  -3        205.89        208.08        10.40 o                         
  -4   4  -3        773.66        770.90        12.04 o                         
  -2   4  -3       2279.20       2380.51        22.21 o                         
   0   4  -3       1546.49       1427.27        12.60 o                         
   2   4  -3        282.57        271.98         4.98 o                         
   4   4  -3         76.10         89.15         3.03 o                         
   6   4  -3        311.77        319.00         7.34 o                         
  -7   5  -3        595.05        574.02        33.39 o                         
  -5   5  -3        246.66        242.75         7.82 o                         
  -3   5  -3        698.41        714.61         8.35 o                         
  -1   5  -3        351.56        370.80         4.83 o                         
   1   5  -3       6620.89       6748.71       158.49 o                         
   3   5  -3        560.33        541.13         7.08 o                         
   5   5  -3        109.62        119.44         3.96 o                         
   7   5  -3         59.45         53.23         3.66 o                         
  -6   6  -3        456.02        512.87        14.87 o                         
  -4   6  -3       1951.21       1861.71        27.61 o                         
  -2   6  -3        559.66        586.27         7.80 o                         
   0   6  -3        747.61        748.08         8.52 o                         
   2   6  -3       4679.68       4830.82        92.93 o                         
   4   6  -3       1738.71       1748.48        16.99 o                         
   6   6  -3         21.19         20.23         2.51 o                         
  -7   7  -3         19.14         10.64         5.31 o                         
  -5   7  -3        610.16        614.12        12.88 o                         
  -3   7  -3       1412.10       1424.42        14.09 o                         
  -1   7  -3       5884.31       6017.01       143.31 o                         
   1   7  -3        901.87        895.20         9.40 o                         
   3   7  -3        387.80        388.74         5.71 o                         
   5   7  -3        209.69        196.10         5.13 o                         
   7   7  -3          8.88          8.55         2.87 o                         
  -6   8  -3        548.24        548.83        13.48 o                         
  -4   8  -3        748.05        753.98        12.95 o                         
  -2   8  -3        681.59        742.70         8.76 o                         
   0   8  -3       1883.31       1923.31        19.13 o                         
   2   8  -3       1260.94       1367.42        13.92 o                         
   4   8  -3       1216.39       1205.20        12.22 o                         
   6   8  -3        103.22        108.29         4.86 o                         
  -7   9  -3         91.68        102.77        14.41 o                         
  -5   9  -3        569.29        566.94        14.18 o                         
  -3   9  -3       2595.57       2643.77        25.99 o                         
  -1   9  -3       1798.89       1838.32        15.73 o                         
   1   9  -3       1500.95       1565.88        14.90 o                         
   3   9  -3       1321.71       1357.33        15.90 o                         
   5   9  -3         44.16         47.01         3.72 o                         
   7   9  -3        812.92        820.37        18.27 o                         
  -6  10  -3         27.85         29.01         3.51 o                         
  -4  10  -3        948.30        902.80        14.73 o                         
  -2  10  -3        619.35        639.12         7.45 o                         
   0  10  -3        571.48        587.54         6.51 o                         
   2  10  -3        471.15        447.83         7.32 o                         
   4  10  -3         55.97         56.92         2.42 o                         
   6  10  -3         45.92         37.63         5.03 o                         
  -5  11  -3        380.41        358.67         9.52 o                         
  -3  11  -3        386.26        388.02         6.55 o                         
  -1  11  -3       1710.45       1890.84        16.16 o                         
   1  11  -3       1130.31       1139.34        11.02 o                         
   3  11  -3         24.55         24.82         1.78 o                         
   5  11  -3        342.55        331.19         6.77 o                         
   7  11  -3        199.96        204.46        10.55 o                         
  -6  12  -3        123.58        123.74         7.01 o                         
  -4  12  -3       1641.13       1607.89        20.67 o                         
  -2  12  -3         59.13         71.96         2.63 o                         
   0  12  -3       2641.23       2761.78        35.63 o                         
   2  12  -3        579.79        615.90         7.48 o                         
   4  12  -3        478.46        447.22         6.83 o                         
   6  12  -3        306.71        300.90         7.03 o                         
  -5  13  -3        138.55        133.09         4.92 o                         
  -3  13  -3        685.29        686.60         8.91 o                         
  -1  13  -3       3135.61       3391.42        67.64 o                         
   1  13  -3       2428.26       2501.94        21.79 o                         
   3  13  -3        567.07        638.69         9.26 o                         
   5  13  -3         93.20         92.88         3.91 o                         
   7  13  -3        217.27        202.19         8.81 o                         
  -6  14  -3         57.70         40.34         5.13 o                         
  -4  14  -3       1350.67       1333.36        17.97 o                         
  -2  14  -3       1398.34       1407.44        12.21 o                         
   0  14  -3        747.92        769.02         8.02 o                         
   2  14  -3        276.84        266.76         4.60 o                         
   4  14  -3       1152.89       1191.25        14.01 o                         
   6  14  -3        137.72        132.65         5.11 o                         
  -5  15  -3         73.06         63.55         3.48 o                         
  -3  15  -3       1271.22       1286.07        13.27 o                         
  -1  15  -3        604.92        573.67         6.68 o                         
   1  15  -3       1152.16       1176.65        10.37 o                         
   3  15  -3        218.72        214.68         5.59 o                         
   5  15  -3        359.22        346.77         7.23 o                         
   7  15  -3         46.53         34.68         5.72 o                         
  -6  16  -3         98.91         97.21         9.73 o                         
  -4  16  -3        688.38        650.07        12.80 o                         
  -2  16  -3        202.57        222.59         3.83 o                         
   0  16  -3       2692.20       2738.35        25.11 o                         
   2  16  -3        121.05        135.11         3.03 o                         
   4  16  -3        486.80        481.23         7.61 o                         
   6  16  -3         28.83         34.49         2.20 o                         
  -5  17  -3        130.32        119.89        12.24 o                         
  -3  17  -3       1345.75       1385.22        14.44 o                         
  -1  17  -3         79.47         68.76         2.50 o                         
   1  17  -3        306.48        294.81         4.03 o                         
   3  17  -3       1234.69       1239.42        16.66 o                         
   5  17  -3        351.65        364.14         6.83 o                         
   7  17  -3         44.55         44.38         7.04 o                         
  -6  18  -3         35.69         34.20         6.30 o                         
  -4  18  -3        676.72        579.84        11.13 o                         
  -2  18  -3        814.34        819.27         9.48 o                         
   0  18  -3         91.50         77.42         2.37 o                         
   2  18  -3        109.66        126.49         2.63 o                         
   4  18  -3       1009.19       1018.02        11.98 o                         
   6  18  -3         77.72         81.81         4.75 o                         
  -5  19  -3         35.39         35.95         4.84 o                         
  -3  19  -3       1553.14       1501.34        17.02 o                         
  -1  19  -3        821.26        861.45         9.57 o                         
   1  19  -3       1498.86       1597.03        13.91 o                         
   3  19  -3       1193.95       1163.55        12.47 o                         
   5  19  -3        962.65        940.17        14.60 o                         
  -6  20  -3         34.96         38.45         6.66 o                         
  -4  20  -3        654.88        582.98        19.03 o                         
  -2  20  -3        925.22        954.35        10.14 o                         
   0  20  -3       1559.43       1459.91        13.18 o                         
   2  20  -3        139.54        128.98         2.02 o                         
   4  20  -3        140.89        125.97         3.90 o                         
   6  20  -3        100.23        102.89         4.90 o                         
  -5  21  -3         41.18         33.41         6.58 o                         
  -3  21  -3        385.91        394.84         6.63 o                         
  -1  21  -3        561.32        568.13         8.25 o                         
   1  21  -3       1668.59       1649.84        13.97 o                         
   3  21  -3        111.72        108.38         2.99 o                         
   5  21  -3         12.35         13.51         1.95 o                         
  -6  22  -3         46.08         53.75         8.98 o                         
  -4  22  -3        605.79        593.97        20.91 o                         
  -2  22  -3        289.68        257.81         4.43 o                         
   0  22  -3        694.22        701.78         7.69 o                         
   2  22  -3        234.43        224.21         3.38 o                         
   4  22  -3        157.74        154.88         4.14 o                         
   6  22  -3         24.80         22.05         2.71 o                         
  -5  23  -3        118.01         99.38        19.22 o                         
  -3  23  -3       2283.52       2318.87        25.76 o                         
  -1  23  -3        788.01        817.19         9.04 o                         
   1  23  -3       1219.71       1243.89        11.27 o                         
   3  23  -3        872.75        910.45         9.02 o                         
   5  23  -3        447.46        434.58        10.32 o                         
  -6  24  -3        189.58        218.79        13.05 o                         
  -4  24  -3         59.33         35.42         6.18 o                         
  -2  24  -3       2823.67       2862.73        25.91 o                         
   0  24  -3        157.76        159.93         4.74 o                         
   2  24  -3       1527.02       1542.85        13.00 o                         
   4  24  -3         77.09         85.15         3.38 o                         
   6  24  -3        117.87        119.84         6.04 o                         
  -5  25  -3        124.62        131.36        14.07 o                         
  -3  25  -3        306.94        283.33         8.91 o                         
  -1  25  -3       2209.35       2147.97        19.32 o                         
   1  25  -3        265.13        285.03         5.39 o                         
   3  25  -3        248.24        238.74         4.14 o                         
   5  25  -3         96.22         83.85         5.73 o                         
  -6  26  -3        143.56        157.74        15.64 o                         
  -4  26  -3        202.27        194.32        19.68 o                         
  -2  26  -3        235.12        224.69         5.12 o                         
   0  26  -3        453.34        427.46         6.00 o                         
   2  26  -3        291.08        304.88         4.46 o                         
   4  26  -3        958.74        957.70        12.65 o                         
   6  26  -3        100.47         91.59         5.83 o                         
  -5  27  -3         89.41         96.83        12.12 o                         
  -3  27  -3        311.27        329.97         7.92 o                         
  -1  27  -3        811.66        755.73         8.88 o                         
   1  27  -3        690.44        663.08         7.57 o                         
   3  27  -3       1240.46       1231.48        11.04 o                         
   5  27  -3         88.75         96.01         4.49 o                         
  -4  28  -3        202.27        222.14        13.29 o                         
  -2  28  -3       1250.82       1273.89        17.54 o                         
   0  28  -3        243.09        240.95         4.40 o                         
   2  28  -3        431.23        416.34         5.56 o                         
   4  28  -3       1901.83       1957.39        22.60 o                         
   6  28  -3         69.28         72.76         5.25 o                         
  -5  29  -3         10.54          1.95         5.56 o                         
  -3  29  -3        164.45        161.54         7.77 o                         
  -1  29  -3       2463.81       2495.92        29.11 o                         
   1  29  -3        246.54        243.27         4.55 o                         
   3  29  -3         96.52         94.11         2.60 o                         
   5  29  -3        117.63        106.54         5.10 o                         
  -4  30  -3        134.24        137.66        11.23 o                         
  -2  30  -3       1511.56       1473.59        19.83 o                         
   0  30  -3        463.03        453.95         6.66 o                         
   2  30  -3        174.24        172.21         4.13 o                         
   4  30  -3        304.65        296.18         4.57 o                         
   6  30  -3         89.74         88.76         5.05 o                         
  -5  31  -3         71.42         72.49         9.11 o                         
  -3  31  -3        120.26        112.39         5.88 o                         
  -1  31  -3       1056.62       1053.45        14.09 o                         
   1  31  -3        511.37        538.32         8.50 o                         
   3  31  -3         40.29         41.74         2.06 o                         
   5  31  -3        134.20        137.94         6.05 o                         
  -4  32  -3        110.55        130.96        17.15 o                         
  -2  32  -3        292.87        289.84         7.52 o                         
   0  32  -3        870.48        877.74        13.40 o                         
   2  32  -3        370.87        376.58         6.54 o                         
   4  32  -3         21.84         18.77         1.85 o                         
  -5  33  -3        255.10        284.41        15.53 o                         
  -3  33  -3        198.25        209.08         8.23 o                         
  -1  33  -3        600.78        583.91        10.47 o                         
   1  33  -3        336.84        315.65         4.82 o                         
   3  33  -3         80.56         81.07         2.81 o                         
   5  33  -3         67.37         59.80         4.43 o                         
  -4  34  -3         24.25         17.06         6.71 o                         
  -2  34  -3        340.12        326.75         9.07 o                         
   0  34  -3        185.35        184.67         5.49 o                         
   2  34  -3        244.31        227.83         4.84 o                         
   4  34  -3        634.33        630.24        12.65 o                         
  -5  35  -3         24.93         21.11         6.58 o                         
  -3  35  -3         77.37         77.90         5.79 o                         
  -1  35  -3        645.05        647.33        11.32 o                         
   1  35  -3        315.64        294.16         7.52 o                         
   3  35  -3        140.78        148.01         3.56 o                         
   5  35  -3        115.08        109.63         5.65 o                         
  -4  36  -3        228.91        246.00        18.27 o                         
  -2  36  -3          8.98         13.08         3.05 o                         
   0  36  -3        130.21        136.33         6.75 o                         
   2  36  -3         98.15         93.99         2.95 o                         
   4  36  -3        233.36        223.31         6.65 o                         
  -3  37  -3         16.22         11.02         3.19 o                         
  -1  37  -3        115.30        115.72         5.40 o                         
   1  37  -3        167.01        148.48         7.04 o                         
   3  37  -3         54.93         54.82         4.00 o                         
   5  37  -3         41.24         35.31         4.36 o                         
  -4  38  -3        181.54        176.41        13.44 o                         
  -2  38  -3         21.11         18.28         3.45 o                         
   0  38  -3         46.16         41.16         3.37 o                         
   2  38  -3         24.33         20.37         1.66 o                         
   4  38  -3         16.32         12.58         2.24 o                         
  -3  39  -3         30.68         31.54         4.29 o                         
  -1  39  -3        217.63        217.11        10.14 o                         
   1  39  -3        126.98        118.06         4.95 o                         
   3  39  -3        153.11        149.65         3.72 o                         
  -4  40  -3        311.01        334.55        17.37 o                         
  -2  40  -3          3.80          0.19         2.80 o                         
   0  40  -3        158.98        172.66         7.21 o                         
   2  40  -3         86.61         84.74         3.85 o                         
   4  40  -3         77.77         81.31         5.03 o                         
  -3  41  -3        104.34         97.05         6.83 o                         
  -1  41  -3         38.67         49.78         4.77 o                         
   1  41  -3         70.30         70.59         3.63 o                         
   3  41  -3         46.01         48.61         2.20 o                         
  -2  42  -3        137.65        130.47         7.93 o                         
   0  42  -3        392.62        391.20        10.21 o                         
   2  42  -3         24.94         24.76         2.19 o                         
   4  42  -3        119.93        119.14         7.42 o                         
  -3  43  -3         10.00          5.78         3.50 o                         
  -1  43  -3        112.84        133.04         8.02 o                         
   1  43  -3        685.78        695.67        15.38 o                         
   3  43  -3         26.81         26.20         2.39 o                         
  -2  44  -3         19.58         17.68         3.94 o                         
   0  44  -3         44.68         38.96         4.20 o                         
   2  44  -3        141.00        146.49         3.54 o                         
  -3  45  -3         27.79         25.50         4.94 o                         
  -1  45  -3         13.84         18.67         4.31 o                         
   1  45  -3         68.90         70.79         5.21 o                         
   3  45  -3         29.04         26.22         2.69 o                         
  -2  46  -3        195.17        192.88         9.49 o                         
   0  46  -3        396.69        407.15        13.77 o                         
   2  46  -3        164.60        161.08         7.51 o                         
  -1  47  -3        120.07        119.09         7.75 o                         
   1  47  -3        152.82        151.60         8.12 o                         
  -2  48  -3         32.56         38.56         5.03 o                         
   0  48  -3        176.82        171.95         9.16 o                         
   2  48  -3         27.15         26.06         3.69 o                         
  -1  49  -3        108.36        115.95         7.75 o                         
   1  49  -3         30.25         47.49         9.01 o                         
   0  50  -3         98.25         94.01         7.05 o                         
  -6   0  -2         28.49         30.92         6.62 o                         
  -4   0  -2        656.97        618.23        11.40 o                         
  -2   0  -2       5562.49       5471.54       181.55 o                         
   2   0  -2       1151.08       1140.19        14.67 o                         
   4   0  -2        345.41        335.68         7.12 o                         
   6   0  -2        470.77        500.89        11.31 o                         
  -7   1  -2         62.94         64.23         6.69 o                         
  -5   1  -2        997.55       1017.96        20.75 o                         
  -3   1  -2        181.04        162.94         3.17 o                         
  -1   1  -2        685.04        635.19         6.64 o                         
   1   1  -2      18820.32      18133.55       353.03 o                         
   3   1  -2        490.01        480.21         6.02 o                         
   5   1  -2        405.66        417.97         8.27 o                         
   7   1  -2        306.39        315.74        10.22 o                         
  -6   2  -2        137.31        133.47         8.38 o                         
  -4   2  -2       1072.00       1027.60        12.77 o                         
  -2   2  -2       2527.08       2534.66        32.06 o                         
   0   2  -2       9335.82       9166.97       266.06 o                         
   2   2  -2        148.38        129.22         2.78 o                         
   4   2  -2        113.28        109.60         2.95 o                         
   6   2  -2        539.23        562.84         8.65 o                         
  -7   3  -2         65.05         59.72         7.73 o                         
  -5   3  -2       1502.65       1547.03        23.22 o                         
  -3   3  -2       1266.91       1283.92        12.25 o                         
  -1   3  -2       1465.05       1436.82        14.02 o                         
   1   3  -2      22339.21      21743.91       423.90 o                         
   3   3  -2        892.10        885.75         8.94 o                         
   5   3  -2        737.76        713.96        11.13 o                         
   7   3  -2        291.60        293.63         7.91 o                         
  -6   4  -2         21.48         26.48         4.38 o                         
  -4   4  -2       1206.89       1155.50        14.36 o                         
  -2   4  -2       2572.08       2732.48        34.34 o                         
   0   4  -2       7831.47       7891.80       233.92 o                         
   2   4  -2        885.02        967.14         9.96 o                         
   4   4  -2        298.53        274.15         4.70 o                         
   6   4  -2        384.30        408.41         7.28 o                         
  -7   5  -2          1.09          0.65         4.10 o                         
  -5   5  -2       1038.07       1050.00        17.65 o                         
  -3   5  -2        678.39        688.66         8.96 o                         
  -1   5  -2       2409.12       2388.25        71.19 o                         
   1   5  -2       8754.78       8638.48       216.87 o                         
   3   5  -2        640.26        698.34         7.47 o                         
   5   5  -2        281.99        296.07         6.52 o                         
   7   5  -2        152.31        144.09         6.08 o                         
  -6   6  -2        127.30        136.25         9.77 o                         
  -4   6  -2         71.35         63.38         2.87 o                         
  -2   6  -2       3523.32       3816.63       106.26 o                         
   0   6  -2        127.94        116.51         2.11 o                         
   2   6  -2        506.48        492.57         5.74 o                         
   4   6  -2        272.76        263.38         4.06 o                         
   6   6  -2        114.31        107.79         4.10 o                         
  -7   7  -2        357.00        399.96        15.79 o                         
  -5   7  -2        139.77        128.84         5.75 o                         
  -3   7  -2        411.23        439.25         6.25 o                         
  -1   7  -2       5639.09       5476.88       127.62 o                         
   1   7  -2       6637.14       6559.73       175.19 o                         
   3   7  -2        931.53        959.42         8.74 o                         
   5   7  -2        169.25        173.93         4.88 o                         
   7   7  -2         94.05        104.23         7.20 o                         
  -6   8  -2         32.34         29.76         3.52 o                         
  -4   8  -2        624.94        580.52         9.01 o                         
  -2   8  -2       5076.75       5495.35       194.76 o                         
   0   8  -2       3845.78       3641.58       129.51 o                         
   2   8  -2        692.04        663.04         7.67 o                         
   4   8  -2       3425.66       3590.18        28.44 o                         
   6   8  -2        340.57        339.51         6.72 o                         
  -7   9  -2        155.94        156.75        12.16 o                         
  -5   9  -2        699.63        718.27        18.87 o                         
  -3   9  -2       1276.14       1185.14        13.60 o                         
  -1   9  -2        443.25        454.80         4.58 o                         
   1   9  -2        904.26        818.44         7.71 o                         
   3   9  -2       2693.84       2873.20        24.95 o                         
   5   9  -2        608.61        597.53         8.77 o                         
   7   9  -2         85.69        103.28         6.01 o                         
  -6  10  -2        137.41        139.63         6.22 o                         
  -4  10  -2         29.34         26.36         2.22 o                         
  -2  10  -2        173.84        195.72         3.37 o                         
   0  10  -2        651.98        666.34         6.54 o                         
   2  10  -2       2423.26       2518.48        32.28 o                         
   4  10  -2        395.32        372.18         5.07 o                         
   6  10  -2         32.86         28.78         3.25 o                         
  -7  11  -2         45.53         50.68         7.33 o                         
  -5  11  -2        120.28        117.35         4.57 o                         
  -3  11  -2        956.66        907.36         9.73 o                         
  -1  11  -2       1826.57       1729.93        14.72 o                         
   1  11  -2       5728.64       5448.82       186.58 o                         
   3  11  -2        533.23        516.92         5.34 o                         
   5  11  -2         81.89         84.25         3.08 o                         
   7  11  -2         27.69         28.85         3.96 o                         
  -6  12  -2         99.67        106.77         5.32 o                         
  -4  12  -2        182.63        201.25         4.78 o                         
  -2  12  -2       2859.90       3024.75        28.50 o                         
   0  12  -2       2704.94       2592.38        74.22 o                         
   2  12  -2       2168.68       2144.61        18.66 o                         
   4  12  -2        136.46        132.21         2.83 o                         
   6  12  -2         35.50         31.36         2.97 o                         
  -7  13  -2         16.00          8.14         6.25 o                         
  -5  13  -2        259.12        225.57         7.11 o                         
  -3  13  -2         80.07         80.02         2.51 o                         
  -1  13  -2         66.79         48.98         1.72 o                         
   1  13  -2       3398.91       3463.86        99.70 o                         
   3  13  -2        173.16        183.56         2.72 o                         
   5  13  -2         45.03         54.24         2.49 o                         
   7  13  -2         44.97         38.83         4.91 o                         
  -6  14  -2         30.77         24.75         2.21 o                         
  -4  14  -2       1211.17       1137.41        14.85 o                         
  -2  14  -2       1818.32       1974.77        16.99 o                         
   0  14  -2        522.06        536.12         5.87 o                         
   2  14  -2        586.29        605.56         6.20 o                         
   4  14  -2        287.06        267.98         4.12 o                         
   6  14  -2        133.38        137.31         5.04 o                         
  -7  15  -2         65.96         90.26         8.94 o                         
  -5  15  -2        692.49        643.23        13.86 o                         
  -3  15  -2        108.38        100.61         2.82 o                         
  -1  15  -2        425.39        437.70         5.18 o                         
   1  15  -2       1230.76       1206.45        10.90 o                         
   3  15  -2         58.44         58.91         1.86 o                         
   5  15  -2         71.28         71.44         2.82 o                         
   7  15  -2         24.49         18.03         4.06 o                         
  -6  16  -2        313.98        336.20        25.89 o                         
  -4  16  -2        846.67        852.70        16.27 o                         
  -2  16  -2       1960.37       1946.36        17.66 o                         
   0  16  -2        785.86        806.52         7.72 o                         
   2  16  -2        301.90        267.26         3.47 o                         
   4  16  -2       1774.77       1836.66        15.90 o                         
   6  16  -2        240.49        240.46         5.62 o                         
  -5  17  -2        104.40         99.58         8.72 o                         
  -3  17  -2        349.15        344.08         6.13 o                         
  -1  17  -2       1211.44       1257.99        11.11 o                         
   1  17  -2        824.60        802.82         7.47 o                         
   3  17  -2         30.39         32.43         1.55 o                         
   5  17  -2          4.45          4.29         1.23 o                         
   7  17  -2        172.09        186.11         8.21 o                         
  -6  18  -2        124.45        106.29         7.95 o                         
  -4  18  -2        161.82        151.40         6.38 o                         
  -2  18  -2        281.45        263.71         4.15 o                         
   0  18  -2       1351.98       1385.65        11.48 o                         
   2  18  -2        291.09        277.89         3.33 o                         
   4  18  -2        101.44         97.96         2.45 o                         
   6  18  -2         13.77         12.60         1.99 o                         
  -5  19  -2          5.59          5.28         2.83 o                         
  -3  19  -2         97.75         98.24         3.70 o                         
  -1  19  -2        447.56        458.09         5.41 o                         
   1  19  -2       1058.39       1037.42         9.31 o                         
   3  19  -2         97.16        100.27         2.38 o                         
   5  19  -2         58.60         58.96         3.54 o                         
   7  19  -2        106.88        104.47         8.57 o                         
  -6  20  -2        149.30        129.25        10.60 o                         
  -4  20  -2        784.30        788.91        14.56 o                         
  -2  20  -2        468.43        433.58         5.88 o                         
   0  20  -2        211.55        183.68         2.82 o                         
   2  20  -2       1062.19       1077.58         9.13 o                         
   4  20  -2         94.94         87.27         2.32 o                         
   6  20  -2         34.64         32.43         2.55 o                         
  -5  21  -2         22.44         25.32         5.11 o                         
  -3  21  -2       1591.07       1590.28        20.95 o                         
  -1  21  -2        782.35        832.60         8.43 o                         
   1  21  -2       1490.19       1587.40        13.23 o                         
   3  21  -2         54.69         52.48         1.97 o                         
   5  21  -2        204.50        205.14         4.51 o                         
  -6  22  -2        194.24        189.54        12.96 o                         
  -4  22  -2         13.12         11.08         2.73 o                         
  -2  22  -2       4966.41       4933.06        80.23 o                         
   0  22  -2        111.72         99.80         2.11 o                         
   2  22  -2       1018.12       1016.29         8.64 o                         
   4  22  -2        269.87        247.93         4.48 o                         
   6  22  -2        229.75        237.41         5.52 o                         
  -5  23  -2         15.26         16.86         4.13 o                         
  -3  23  -2        266.18        261.08         6.60 o                         
  -1  23  -2        119.96        112.35         2.90 o                         
   1  23  -2       1755.99       1813.19        14.23 o                         
   3  23  -2        296.43        300.15         4.06 o                         
   5  23  -2        299.49        282.42         5.02 o                         
  -6  24  -2         36.14         36.03         6.44 o                         
  -4  24  -2        295.21        295.40        12.84 o                         
  -2  24  -2       2810.46       2792.43        25.36 o                         
   0  24  -2        194.64        190.58         2.97 o                         
   2  24  -2        166.98        160.46         3.19 o                         
   4  24  -2        881.83        846.28         9.61 o                         
   6  24  -2         36.50         40.53         2.87 o                         
  -5  25  -2         80.21         87.80         9.13 o                         
  -3  25  -2        506.58        463.04        13.60 o                         
  -1  25  -2         48.39         54.78         2.40 o                         
   1  25  -2        706.84        705.37         6.87 o                         
   3  25  -2        363.27        356.01         4.89 o                         
   5  25  -2          7.24          5.29         1.34 o                         
  -6  26  -2         38.97         40.54         9.53 o                         
  -4  26  -2        238.45        231.54        11.69 o                         
  -2  26  -2       1613.94       1630.13        16.52 o                         
   0  26  -2        616.49        672.43         7.75 o                         
   2  26  -2        188.68        179.65         3.15 o                         
   4  26  -2        555.89        566.99         7.49 o                         
   6  26  -2         48.61         43.77         2.72 o                         
  -5  27  -2        205.66        172.67        14.33 o                         
  -3  27  -2        271.72        265.13         7.18 o                         
  -1  27  -2       1000.79       1018.16        11.33 o                         
   1  27  -2        631.17        588.53         6.78 o                         
   3  27  -2         85.13         89.98         2.74 o                         
   5  27  -2        122.45        128.74         3.94 o                         
  -6  28  -2         78.11         64.12        11.58 o                         
  -4  28  -2         82.67         93.18        10.74 o                         
  -2  28  -2        347.88        338.43         7.07 o                         
   0  28  -2       1955.63       1999.44        18.12 o                         
   2  28  -2        307.82        312.94         4.63 o                         
   4  28  -2          5.22          2.79         1.22 o                         
   6  28  -2         17.87         14.00         2.18 o                         
  -5  29  -2         40.76         64.55        12.84 o                         
  -3  29  -2        115.19        109.46         6.50 o                         
  -1  29  -2        716.49        676.59         8.98 o                         
   1  29  -2        536.33        537.74         5.67 o                         
   3  29  -2        486.87        481.61         6.91 o                         
   5  29  -2         47.92         41.95         2.37 o                         
  -4  30  -2        186.70        188.88        16.29 o                         
  -2  30  -2       2241.02       2265.78        25.80 o                         
   0  30  -2        223.71        218.40         4.35 o                         
   2  30  -2       1050.71       1006.43         9.83 o                         
   4  30  -2         31.09         30.06         1.98 o                         
   6  30  -2         79.63         73.13         5.48 o                         
  -5  31  -2        412.41        439.32        17.72 o                         
  -3  31  -2        377.82        364.87        11.61 o                         
  -1  31  -2       1624.08       1719.39        18.15 o                         
   1  31  -2        180.90        165.85         3.45 o                         
   3  31  -2        602.17        583.17         6.18 o                         
   5  31  -2         92.42         81.17         2.98 o                         
  -4  32  -2         33.83         33.99         6.37 o                         
  -2  32  -2        372.64        366.38         7.63 o                         
   0  32  -2        108.31        100.28         3.86 o                         
   2  32  -2         41.58         33.42         1.57 o                         
   4  32  -2        745.08        738.42         8.89 o                         
   6  32  -2         46.80         35.87         5.08 o                         
  -5  33  -2        274.37        276.79        14.56 o                         
  -3  33  -2        399.44        407.83         9.84 o                         
  -1  33  -2       1635.32       1656.68        20.32 o                         
   1  33  -2        639.79        636.60         8.24 o                         
   3  33  -2        242.14        222.17         4.18 o                         
   5  33  -2        166.09        190.09         5.96 o                         
  -4  34  -2        155.23        166.91        13.66 o                         
  -2  34  -2        584.03        578.17        11.00 o                         
   0  34  -2        450.67        418.95         6.78 o                         
   2  34  -2        425.25        412.37         6.26 o                         
   4  34  -2         92.33         88.18         3.13 o                         
  -5  35  -2         34.52         28.49         6.70 o                         
  -3  35  -2        132.91        122.67         6.42 o                         
  -1  35  -2        487.15        483.19         8.88 o                         
   1  35  -2        438.98        436.45         6.42 o                         
   3  35  -2        562.09        538.94         8.57 o                         
   5  35  -2         70.27         68.52         4.24 o                         
  -4  36  -2         93.71        105.73        10.06 o                         
  -2  36  -2         98.53         99.45         6.25 o                         
   0  36  -2       1030.31       1065.79        14.64 o                         
   2  36  -2        895.74        878.88         8.96 o                         
   4  36  -2         61.68         55.40         2.34 o                         
  -5  37  -2        178.41        179.17        16.52 o                         
  -3  37  -2         79.19         66.64         5.48 o                         
  -1  37  -2        949.55        955.74        14.19 o                         
   1  37  -2        373.04        362.92         6.46 o                         
   3  37  -2        103.34         83.67         2.62 o                         
   5  37  -2         31.78         39.36         4.76 o                         
  -4  38  -2        449.48        494.54        18.89 o                         
  -2  38  -2        404.19        409.80        10.16 o                         
   0  38  -2        394.33        414.72         8.96 o                         
   2  38  -2         22.12         16.84         1.63 o                         
   4  38  -2         47.06         42.61         2.77 o                         
  -3  39  -2          8.19          8.44         3.17 o                         
  -1  39  -2         51.07         58.47         3.87 o                         
   1  39  -2        359.28        361.66         7.05 o                         
   3  39  -2         54.95         53.22         2.23 o                         
   5  39  -2        175.64        179.30         9.84 o                         
  -4  40  -2          1.54          1.55         4.98 o                         
  -2  40  -2         64.04         73.80         5.21 o                         
   0  40  -2        198.00        200.10         5.68 o                         
   2  40  -2        155.32        139.71         4.89 o                         
   4  40  -2         56.20         50.73         3.78 o                         
  -3  41  -2         85.32         75.90         6.41 o                         
  -1  41  -2         69.84         74.13         4.66 o                         
   1  41  -2        196.14        193.25         5.48 o                         
   3  41  -2         68.31         74.04         2.49 o                         
  -4  42  -2         91.84         84.91        10.10 o                         
  -2  42  -2        211.52        192.68         8.25 o                         
   0  42  -2        776.65        798.06        12.52 o                         
   2  42  -2         46.23         38.18         3.87 o                         
   4  42  -2        416.71        419.73         9.08 o                         
  -3  43  -2        194.82        185.41        10.73 o                         
  -1  43  -2          1.51          4.65         1.98 o                         
   1  43  -2         49.28         44.30         3.07 o                         
   3  43  -2         22.43         18.49         1.75 o                         
  -2  44  -2        388.69        402.88        10.64 o                         
   0  44  -2         69.76         68.33         4.33 o                         
   2  44  -2        235.16        242.74         7.76 o                         
   4  44  -2         72.45         74.90         4.32 o                         
  -3  45  -2        349.96        362.98        15.07 o                         
  -1  45  -2         53.41         57.45         3.99 o                         
   1  45  -2        277.09        277.87         6.97 o                         
   3  45  -2         62.57         67.40         4.06 o                         
  -2  46  -2         43.57         47.37         4.65 o                         
   0  46  -2         91.87         96.64         4.96 o                         
   2  46  -2        166.03        177.98         6.70 o                         
  -1  47  -2         50.64         52.67         4.36 o                         
   1  47  -2       1054.91       1100.28        19.14 o                         
   3  47  -2        183.48        181.69         5.64 o                         
  -2  48  -2         36.40         40.73         4.44 o                         
   0  48  -2         23.50         14.16         2.96 o                         
   2  48  -2        296.80        302.43        11.21 o                         
  -1  49  -2        119.75        121.74         6.80 o                         
   1  49  -2         43.86         31.03         5.58 o                         
   0  50  -2         52.73         48.21         5.30 o                         
   2  50  -2        163.65        149.37         7.72 o                         
  -1  51  -2         40.32         41.65         5.17 o                         
   1  51  -2         34.76         33.55         4.48 o                         
  -7   1  -1         16.06         11.26         3.78 o                         
  -5   1  -1         61.94         63.38         5.29 o                         
  -3   1  -1        244.71        253.24         3.70 o                         
  -1   1  -1       1086.92       1052.14        11.50 o                         
   1   1  -1       8742.43       8383.73       167.42 o                         
   3   1  -1       1265.55       1299.50        10.97 o                         
   5   1  -1         34.00         43.95         2.58 o                         
   7   1  -1         56.98         72.35         6.54 o                         
  -6   2  -1         26.60         16.71         4.12 o                         
  -4   2  -1        419.08        400.26         7.01 o                         
  -2   2  -1       7988.47       7953.08       165.74 o                         
   0   2  -1       1609.04       1575.32        56.52 o                         
   2   2  -1       2476.30       2449.94        55.86 o                         
   4   2  -1       1836.27       1841.93        17.20 o                         
   6   2  -1        493.38        500.72         9.46 o                         
  -7   3  -1         13.02         12.61         3.82 o                         
  -5   3  -1        244.52        261.47         6.48 o                         
  -3   3  -1       1648.51       1653.38        16.78 o                         
  -1   3  -1       5899.03       5699.62       155.27 o                         
   1   3  -1       6548.90       6301.86       130.43 o                         
   3   3  -1        620.74        668.08         6.70 o                         
   5   3  -1         83.24         78.00         2.69 o                         
   7   3  -1         64.58         65.40         5.80 o                         
  -6   4  -1         51.25         49.96         5.10 o                         
  -4   4  -1        146.05        151.15         3.70 o                         
  -2   4  -1       2415.48       2414.46        48.37 o                         
   0   4  -1      11200.40      10589.60       288.48 o                         
   2   4  -1       1247.40       1248.26        10.77 o                         
   4   4  -1        357.38        357.16         4.86 o                         
   6   4  -1        752.21        804.42        14.30 o                         
  -7   5  -1          1.17          1.96         4.18 o                         
  -5   5  -1        364.45        339.88         7.39 o                         
  -3   5  -1       1370.77       1379.48        15.28 o                         
  -1   5  -1       5931.46       5976.93       182.42 o                         
   1   5  -1       7687.36       7464.82       151.67 o                         
   3   5  -1       3127.34       3229.39        37.55 o                         
   5   5  -1         25.81         25.80         2.17 o                         
   7   5  -1         43.32         37.58         4.68 o                         
  -6   6  -1         56.49         55.40         6.67 o                         
  -4   6  -1        586.30        578.15         8.24 o                         
  -2   6  -1        490.71        482.34         5.64 o                         
   0   6  -1       3482.49       3343.34       107.11 o                         
   2   6  -1       1808.42       1644.39        16.00 o                         
   4   6  -1        121.55        140.63         2.94 o                         
   6   6  -1        214.59        214.27         6.02 o                         
  -7   7  -1         48.95         57.02         8.09 o                         
  -5   7  -1       1505.52       1549.41        26.19 o                         
  -3   7  -1        185.24        181.21         3.72 o                         
   1   7  -1        525.56        569.93         5.04 o                         
   3   7  -1       2494.81       2528.79        21.93 o                         
   5   7  -1         14.59         15.52         2.00 o                         
   7   7  -1         97.47         98.41         6.58 o                         
  -6   8  -1         53.50         53.10         4.59 o                         
  -4   8  -1          4.74          4.70         1.40 o                         
  -2   8  -1       1482.62       1508.76        12.97 o                         
   0   8  -1       7955.50       7612.55       219.10 o                         
   2   8  -1       1076.15       1050.15         9.66 o                         
   4   8  -1        271.86        284.82         4.81 o                         
   6   8  -1         17.52         17.69         2.59 o                         
  -7   9  -1         75.48         80.41         8.43 o                         
  -5   9  -1        514.76        496.65         9.56 o                         
  -3   9  -1        718.15        755.50         8.73 o                         
  -1   9  -1      10652.34       9872.62       195.02 o                         
   1   9  -1       7073.37       6891.26       212.58 o                         
   3   9  -1        396.27        368.41         4.87 o                         
   5   9  -1        306.19        291.46         6.04 o                         
   7   9  -1         60.35         60.42         5.57 o                         
  -6  10  -1          3.20          4.19         2.13 o                         
  -4  10  -1        219.93        221.08         4.34 o                         
  -2  10  -1       4631.47       4705.29       123.41 o                         
   0  10  -1        970.70        961.10         7.37 o                         
   2  10  -1        279.94        261.88         3.47 o                         
   4  10  -1        405.06        399.66         5.10 o                         
   6  10  -1        271.00        232.75         6.20 o                         
  -7  11  -1         28.36         25.64         5.99 o                         
  -5  11  -1         42.52         51.24         3.79 o                         
  -3  11  -1        961.48       1045.31        12.03 o                         
  -1  11  -1        968.69        969.00         8.29 o                         
   1  11  -1       1782.04       1792.73        29.58 o                         
   3  11  -1        102.33         97.37         2.70 o                         
   5  11  -1        233.64        217.99         6.74 o                         
   7  11  -1        221.88        229.71         8.67 o                         
  -6  12  -1        105.11         99.45         5.53 o                         
  -4  12  -1         98.42         91.16         2.95 o                         
  -2  12  -1       1612.41       1694.96        16.25 o                         
   0  12  -1       1968.60       2006.00        40.47 o                         
   2  12  -1        205.85        189.79         2.78 o                         
   4  12  -1        145.91        147.18         3.17 o                         
   6  12  -1        144.62        140.73         4.97 o                         
  -7  13  -1         34.15         40.30         6.47 o                         
  -5  13  -1        192.35        172.60         5.00 o                         
  -3  13  -1        218.26        238.73         4.95 o                         
  -1  13  -1        947.49        863.10         7.47 o                         
   1  13  -1       1728.17       1744.09        22.22 o                         
   3  13  -1       1543.19       1594.26        13.71 o                         
   5  13  -1        267.68        276.67         5.68 o                         
   7  13  -1        383.81        377.92        13.61 o                         
  -6  14  -1         34.59         37.71         4.67 o                         
  -4  14  -1         71.68         73.28         4.77 o                         
  -2  14  -1       7754.25       8077.74       266.60 o                         
   0  14  -1         63.83         65.05         1.35 o                         
   2  14  -1       1342.43       1481.47        13.10 o                         
   4  14  -1        140.62        139.08         2.92 o                         
   6  14  -1        109.18        113.38         6.32 o                         
  -7  15  -1        103.91        109.06         9.74 o                         
  -5  15  -1         41.83         48.26         4.89 o                         
  -3  15  -1       1199.14       1208.53        14.29 o                         
  -1  15  -1       4793.88       4932.30       137.94 o                         
   1  15  -1       1064.76       1179.49        10.96 o                         
   3  15  -1       1405.69       1532.57        13.00 o                         
   5  15  -1        380.76        372.81         7.08 o                         
   7  15  -1        191.95        190.86         8.25 o                         
  -6  16  -1         19.22         16.40         4.04 o                         
  -4  16  -1        506.95        541.93        11.83 o                         
  -2  16  -1        107.58         91.75         2.91 o                         
   0  16  -1        616.07        653.05         5.78 o                         
   2  16  -1        596.85        544.72         6.02 o                         
   4  16  -1        268.76        277.66         4.77 o                         
   6  16  -1         13.61         11.30         2.27 o                         
  -7  17  -1        114.76         99.75        11.56 o                         
  -5  17  -1        587.64        551.14        14.36 o                         
  -3  17  -1        413.37        423.90         7.85 o                         
  -1  17  -1        235.47        269.31         4.33 o                         
   1  17  -1       1937.83       1934.97        15.65 o                         
   3  17  -1         39.50         35.18         1.38 o                         
   5  17  -1        689.65        655.29        10.45 o                         
   7  17  -1          5.33          2.33         2.50 o                         
  -6  18  -1        348.86        375.45        16.31 o                         
  -4  18  -1        540.79        578.94        10.67 o                         
  -2  18  -1       3803.46       3882.31       111.17 o                         
   0  18  -1       2706.68       2746.77        54.92 o                         
   2  18  -1       5072.43       5050.82       140.38 o                         
   4  18  -1        172.27        163.94         3.57 o                         
   6  18  -1        470.55        452.22         8.45 o                         
  -5  19  -1         48.54         39.81         4.69 o                         
  -3  19  -1       2590.67       2749.07        28.13 o                         
  -1  19  -1       2602.11       2593.46        25.35 o                         
   1  19  -1       2337.09       2565.21        25.62 o                         
   3  19  -1        182.65        174.48         3.20 o                         
   5  19  -1        408.66        379.05         5.58 o                         
   7  19  -1        192.81        199.79         7.15 o                         
  -6  20  -1         59.05         61.70         7.29 o                         
  -4  20  -1        151.05        135.28         5.56 o                         
  -2  20  -1        499.28        475.24         6.87 o                         
   0  20  -1      10902.07      11445.51       239.67 o                         
   2  20  -1        814.87        774.44         8.03 o                         
   4  20  -1        306.60        287.96         4.87 o                         
   6  20  -1        345.77        334.87         7.13 o                         
  -5  21  -1        684.44        644.19        14.73 o                         
  -3  21  -1       1796.19       1826.10        21.81 o                         
  -1  21  -1        586.78        529.28         6.59 o                         
   1  21  -1       2339.41       2504.62        20.58 o                         
   3  21  -1        273.23        249.34         4.48 o                         
   5  21  -1         18.93         13.07         1.46 o                         
   7  21  -1         92.38         87.99        12.31 o                         
  -6  22  -1        165.92        149.82        13.54 o                         
  -4  22  -1        209.29        224.60         8.04 o                         
  -2  22  -1        360.78        326.86         6.51 o                         
   0  22  -1        835.39        940.92         9.78 o                         
   2  22  -1        143.32        151.10         2.76 o                         
   4  22  -1        293.79        267.75         4.69 o                         
   6  22  -1         62.48         67.95         4.68 o                         
  -5  23  -1        253.76        246.84        10.02 o                         
  -3  23  -1       1294.48       1268.51        18.05 o                         
  -1  23  -1        198.75        186.92         3.44 o                         
   1  23  -1       1320.39       1407.27        11.68 o                         
   3  23  -1        105.25         99.49         3.01 o                         
   5  23  -1          9.23          5.97         1.40 o                         
  -6  24  -1          7.99         10.23         5.85 o                         
  -4  24  -1        887.31        892.99        20.29 o                         
  -2  24  -1       1077.09       1031.71        12.26 o                         
   0  24  -1       1630.09       1676.59        15.09 o                         
   2  24  -1        255.57        249.06         3.79 o                         
   4  24  -1        329.70        288.95         4.98 o                         
   6  24  -1         93.71         78.48         5.54 o                         
  -5  25  -1        694.21        689.65        25.98 o                         
  -3  25  -1          5.34          4.67         2.10 o                         
  -1  25  -1        912.36        939.65        10.15 o                         
   1  25  -1         99.84        113.53         2.03 o                         
   3  25  -1        922.34        967.55        11.34 o                         
   5  25  -1        105.36        102.87         5.20 o                         
  -6  26  -1         41.08         28.76         6.55 o                         
  -4  26  -1        768.05        783.69        25.54 o                         
  -2  26  -1       2263.57       2295.06        28.66 o                         
   0  26  -1        392.06        426.45         5.53 o                         
   2  26  -1        191.90        181.94         3.99 o                         
   4  26  -1        750.84        755.72         9.07 o                         
   6  26  -1        211.48        238.60         9.42 o                         
  -5  27  -1        296.21        312.21        14.21 o                         
  -3  27  -1        852.56        852.53        16.39 o                         
  -1  27  -1        436.15        473.93         6.50 o                         
   1  27  -1        724.61        728.47         6.75 o                         
   3  27  -1       2046.11       2053.97        19.63 o                         
   5  27  -1         20.19         20.48         2.32 o                         
  -6  28  -1        141.84        152.13        16.89 o                         
  -4  28  -1        119.73        106.01         7.92 o                         
  -2  28  -1       1828.29       1802.00        21.38 o                         
   0  28  -1        915.30        963.47        10.75 o                         
   2  28  -1        686.37        650.73         6.88 o                         
   4  28  -1       1277.19       1240.01        13.03 o                         
   6  28  -1          1.93          1.42         2.08 o                         
  -5  29  -1       1122.02       1195.44        30.97 o                         
  -3  29  -1       1402.04       1420.58        29.56 o                         
  -1  29  -1        242.27        249.66         4.83 o                         
   1  29  -1         21.17         23.99         1.40 o                         
   3  29  -1       4686.09       4747.19        40.40 o                         
   5  29  -1        129.36        115.23         4.16 o                         
  -6  30  -1         38.17         30.24         9.68 o                         
  -4  30  -1        568.36        573.55        16.22 o                         
  -2  30  -1       1542.94       1549.67        19.36 o                         
   0  30  -1        580.80        609.28         7.71 o                         
   2  30  -1         12.93          9.47         1.03 o                         
   4  30  -1        135.39        122.58         3.87 o                         
   6  30  -1          0.05         -0.99         1.93 o                         
  -5  31  -1        415.33        408.05        17.10 o                         
  -3  31  -1        529.39        523.10        14.85 o                         
  -1  31  -1       1224.40       1265.94        14.39 o                         
   1  31  -1         55.29         60.22         2.25 o                         
   3  31  -1        145.34        183.79         4.50 o                         
   5  31  -1          0.37          1.88         1.43 o                         
  -4  32  -1         85.72         93.16         8.74 o                         
  -2  32  -1       1927.87       1981.72        23.67 o                         
   0  32  -1        135.85        126.05         3.82 o                         
   2  32  -1        314.34        287.67         4.14 o                         
   4  32  -1         67.83         61.94         3.27 o                         
   6  32  -1        143.58        152.48         6.49 o                         
  -5  33  -1        129.61        150.63        12.17 o                         
  -3  33  -1         72.28         79.44         5.80 o                         
  -1  33  -1         69.44         66.22         3.28 o                         
   1  33  -1        363.89        327.00         6.14 o                         
   3  33  -1       1231.58       1241.18        15.43 o                         
   5  33  -1        229.23        240.02         5.28 o                         
  -4  34  -1        253.25        262.92        20.74 o                         
  -2  34  -1        450.15        446.26         9.49 o                         
   0  34  -1        134.63        117.65         4.11 o                         
   2  34  -1         22.25         17.35         1.40 o                         
   4  34  -1         15.63         13.16         1.85 o                         
  -5  35  -1         98.63         89.09        14.93 o                         
  -3  35  -1         41.67         38.95         4.47 o                         
  -1  35  -1        956.06       1035.05        13.65 o                         
   1  35  -1        539.65        513.62         8.14 o                         
   3  35  -1         82.32         77.48         2.99 o                         
   5  35  -1        234.10        246.02         7.02 o                         
  -4  36  -1        292.19        310.42        12.20 o                         
  -2  36  -1        123.25        128.11         6.09 o                         
   0  36  -1        952.58        886.87        12.60 o                         
   2  36  -1        202.69        169.22         2.76 o                         
   4  36  -1        171.21        176.76         4.37 o                         
  -5  37  -1        329.72        334.23        15.58 o                         
  -3  37  -1         91.78         89.54         6.51 o                         
  -1  37  -1        208.15        201.45         5.56 o                         
   1  37  -1        864.41        771.73        11.35 o                         
   3  37  -1          7.83          7.50         1.43 o                         
   5  37  -1         49.15         51.19         4.22 o                         
  -4  38  -1         57.09         61.56         6.85 o                         
  -2  38  -1        217.66        227.53         7.00 o                         
   0  38  -1        818.24        720.08        10.72 o                         
   2  38  -1         33.21         33.20         2.69 o                         
   4  38  -1        313.05        333.86         8.00 o                         
  -3  39  -1        248.68        249.71         9.43 o                         
  -1  39  -1         18.14         21.01         2.67 o                         
   1  39  -1         73.14         68.50         3.79 o                         
   3  39  -1          2.00          1.39         1.16 o                         
   5  39  -1         12.79         12.87         2.60 o                         
  -4  40  -1         67.53         74.12         7.38 o                         
  -2  40  -1         18.95         16.79         3.16 o                         
   0  40  -1         72.61         80.94         4.13 o                         
   2  40  -1        205.19        184.99         6.78 o                         
   4  40  -1          3.49          3.49         1.78 o                         
  -3  41  -1        111.37        117.75         7.49 o                         
  -1  41  -1         13.34         21.18         2.74 o                         
   1  41  -1         69.30         61.44         3.46 o                         
   3  41  -1         85.63         88.59         2.98 o                         
  -4  42  -1         24.87         26.85         5.94 o                         
  -2  42  -1         25.26         30.66         4.71 o                         
   0  42  -1        331.91        318.53         7.77 o                         
   2  42  -1        100.85         92.52         4.52 o                         
   4  42  -1         43.55         35.81         2.96 o                         
  -3  43  -1         11.71         16.17         3.71 o                         
  -1  43  -1         62.24         54.50         3.92 o                         
   1  43  -1        453.86        442.78         8.62 o                         
   3  43  -1         16.37         19.98         2.03 o                         
  -4  44  -1        138.38        143.00        10.08 o                         
  -2  44  -1        176.51        164.27         9.41 o                         
   0  44  -1        488.34        486.20        10.61 o                         
   2  44  -1         79.24         77.55         4.26 o                         
   4  44  -1         57.43         51.11         4.27 o                         
  -3  45  -1        395.82        414.50        13.82 o                         
  -1  45  -1        104.54        104.86         5.18 o                         
   1  45  -1        149.18        141.04         6.19 o                         
   3  45  -1        505.79        571.48        19.32 o                         
  -2  46  -1         95.41        108.91         7.23 o                         
   0  46  -1         32.50         43.01         3.83 o                         
   2  46  -1         12.91         22.01         2.60 o                         
  -3  47  -1         77.69         70.96         7.51 o                         
  -1  47  -1         12.89         17.39         2.83 o                         
   1  47  -1        264.31        266.20         7.26 o                         
   3  47  -1         39.51         41.69         5.44 o                         
  -2  48  -1         91.78        101.97         7.85 o                         
   0  48  -1        192.07        192.15         7.03 o                         
   2  48  -1         61.05         61.71         4.08 o                         
  -1  49  -1        285.50        290.68        10.13 o                         
   1  49  -1        164.36        149.32         6.71 o                         
  -2  50  -1        229.88        253.99        14.95 o                         
   0  50  -1        127.79        133.10         7.03 o                         
   2  50  -1        212.34        215.04         8.38 o                         
  -1  51  -1         49.42         48.64         5.22 o                         
   1  51  -1        172.49        175.06         6.79 o                         
   0  52  -1         91.85         88.07         6.59 o                         
  -6   0   0        867.40        869.96        26.82 o                         
  -4   0   0       2130.96       2263.64        40.68 o                         
  -2   0   0       5608.89       5806.57       175.28 o                         
   2   0   0       5614.00       5657.79       172.48 o                         
   4   0   0       2125.05       2267.65        25.80 o                         
   6   0   0        868.39        841.64        22.42 o                         
  -7   1   0         41.09         40.60         5.21 o                         
  -5   1   0       1136.52       1205.53        22.18 o                         
  -3   1   0        104.61        113.13         2.69 o                         
  -1   1   0       6226.93       6003.32       117.90 o                         
   1   1   0       6221.12       5868.04       115.47 o                         
   3   1   0        105.70        118.42         2.26 o                         
   5   1   0       1134.65       1173.09        14.77 o                         
   7   1   0         41.39         44.01         4.73 o                         
  -6   2   0        138.62        131.99         7.84 o                         
  -4   2   0        436.49        427.92         6.90 o                         
  -2   2   0       3379.60       3415.38        80.06 o                         
   2   2   0       3377.10       3393.48        80.00 o                         
   4   2   0        438.88        439.13         5.94 o                         
   6   2   0        138.68        135.48         7.00 o                         
  -7   3   0         94.71        103.59         7.51 o                         
  -5   3   0        682.57        689.91        13.31 o                         
  -3   3   0       3158.70       3279.48        46.66 o                         
  -1   3   0        236.52        245.83         2.75 o                         
   1   3   0        235.72        251.42         3.34 o                         
   3   3   0       3152.16       3323.13        54.64 o                         
   5   3   0        683.02        720.57        10.02 o                         
   7   3   0         94.66        100.57         6.49 o                         
  -6   4   0        849.73        883.19        19.01 o                         
  -4   4   0         86.09         75.93         3.13 o                         
  -2   4   0       5850.84       5707.44       121.86 o                         
   0   4   0       1100.11       1057.79        35.66 o                         
   2   4   0       5855.85       5602.36       119.97 o                         
   4   4   0         85.49         83.00         3.24 o                         
   6   4   0        849.48        873.05        16.12 o                         
  -7   5   0        251.75        263.20        12.32 o                         
  -5   5   0        527.45        577.21        15.27 o                         
  -3   5   0       1569.62       1723.47        15.78 o                         
  -1   5   0      14257.87      13619.58       371.09 o                         
   1   5   0      14266.25      13892.46       377.97 o                         
   3   5   0       1571.01       1698.99        15.78 o                         
   5   5   0        529.54        578.38         8.44 o                         
   7   5   0        251.08        270.29         8.92 o                         
  -6   6   0        253.40        243.65         9.18 o                         
  -4   6   0          8.02          2.09         1.09 o                         
  -2   6   0         57.54         52.08         1.56 o                         
   0   6   0       4195.79       4062.12       116.29 o                         
   2   6   0         57.58         54.77         2.09 o                         
   4   6   0          8.06          3.23         1.00 o                         
   6   6   0        253.87        257.92         8.20 o                         
  -7   7   0         23.82         22.84         5.25 o                         
  -5   7   0        236.20        220.53         7.54 o                         
  -3   7   0        836.80        833.32         9.40 o                         
  -1   7   0      18953.07      18126.02       489.13 o                         
   1   7   0      18946.95      18696.77       503.96 o                         
   3   7   0        835.32        829.82         9.05 o                         
   5   7   0        235.74        214.39         5.15 o                         
   7   7   0         23.68         25.47         4.47 o                         
  -6   8   0        186.36        206.48         7.80 o                         
  -4   8   0        149.88        152.85         3.89 o                         
  -2   8   0        987.72       1001.98         9.46 o                         
   0   8   0       2431.26       2400.46        77.85 o                         
   2   8   0        987.64        992.79         9.08 o                         
   4   8   0        148.46        149.89         3.39 o                         
   6   8   0        186.18        196.65         6.65 o                         
  -7   9   0         98.22        106.89         9.48 o                         
  -5   9   0        107.55         94.63         4.26 o                         
  -3   9   0       5741.02       6080.99       116.03 o                         
  -1   9   0       1420.74       1423.96        20.84 o                         
   1   9   0       1422.58       1418.32        23.58 o                         
   3   9   0       5740.93       5980.11       115.49 o                         
   5   9   0        108.25        101.72         4.06 o                         
   7   9   0         97.48        103.70         6.58 o                         
  -6  10   0         81.24         73.32         6.29 o                         
  -4  10   0        134.74        122.71         3.30 o                         
  -2  10   0       5076.52       5632.59       190.83 o                         
   0  10   0        418.30        423.37         4.22 o                         
   2  10   0       5075.03       5264.30       180.90 o                         
   4  10   0        135.60        122.22         3.20 o                         
   6  10   0         81.26         78.15         4.52 o                         
  -7  11   0        252.78        261.22        12.24 o                         
  -5  11   0         87.96         76.40         3.53 o                         
  -3  11   0       5546.89       5827.30       111.65 o                         
  -1  11   0      17225.12      16881.67       467.64 o                         
   1  11   0      17210.93      16531.27       312.68 o                         
   3  11   0       5554.35       5812.71       111.95 o                         
   5  11   0         87.41         71.85         3.61 o                         
   7  11   0        253.10        261.77         9.69 o                         
  -6  12   0        212.30        234.82         7.90 o                         
  -4  12   0         65.15         62.14         2.99 o                         
  -2  12   0        929.56        980.78        11.56 o                         
   0  12   0       8693.08       8564.46       172.42 o                         
   2  12   0        930.47        961.26         8.39 o                         
   4  12   0         65.69         62.81         2.72 o                         
   6  12   0        211.83        227.55         7.98 o                         
  -7  13   0          3.01          9.59         5.78 o                         
  -5  13   0        173.38        160.41         4.52 o                         
  -3  13   0        399.40        375.23         6.63 o                         
  -1  13   0       1105.41       1037.35         9.46 o                         
   1  13   0       1110.00       1048.11         8.81 o                         
   3  13   0        396.79        379.65         5.38 o                         
   5  13   0        173.68        160.78         5.54 o                         
   7  13   0          2.93          5.37         3.18 o                         
  -6  14   0        378.51        385.83        11.69 o                         
  -4  14   0       1182.92       1148.45        15.57 o                         
  -2  14   0        699.73        713.38         8.98 o                         
   0  14   0       1406.15       1355.49        12.08 o                         
   2  14   0        700.97        696.74         6.66 o                         
   4  14   0       1182.02       1152.31        12.64 o                         
   6  14   0        378.86        407.84        11.86 o                         
  -7  15   0         37.58         36.87         6.55 o                         
  -5  15   0        103.02         91.41         5.95 o                         
  -3  15   0       3345.73       3419.55        33.26 o                         
  -1  15   0        908.00        925.95         8.45 o                         
   1  15   0        909.96        936.76         7.86 o                         
   3  15   0       3346.03       3410.63        30.72 o                         
   5  15   0        103.18         90.72         4.28 o                         
   7  15   0         37.22         40.52         4.44 o                         
  -6  16   0         39.05         41.24         4.98 o                         
  -4  16   0        235.64        233.33         6.65 o                         
  -2  16   0       4394.94       4999.15       135.62 o                         
   0  16   0       5362.50       5579.24       205.73 o                         
   2  16   0       4395.50       4822.24       131.64 o                         
   4  16   0        233.18        229.55         4.01 o                         
   6  16   0         38.97         37.48         3.75 o                         
  -7  17   0          0.54          0.57         3.71 o                         
  -5  17   0         42.65         48.50         5.43 o                         
  -3  17   0       1021.12       1070.30        13.09 o                         
  -1  17   0       3708.54       3906.62        93.21 o                         
   1  17   0       3712.26       3950.00        80.95 o                         
   3  17   0       1021.08       1059.24        10.27 o                         
   5  17   0         42.66         45.28         2.68 o                         
   7  17   0          0.52         -0.38         2.32 o                         
  -6  18   0        106.96         90.67         6.27 o                         
  -4  18   0        699.82        706.91        14.47 o                         
  -2  18   0        400.09        424.78         6.67 o                         
   0  18   0       5890.50       5944.71       134.11 o                         
   2  18   0        399.53        401.56         5.91 o                         
   4  18   0        698.99        704.77         8.34 o                         
   6  18   0        107.11         93.81         4.43 o                         
  -7  19   0        191.42        187.44        13.34 o                         
  -5  19   0         46.19         39.24         4.21 o                         
  -3  19   0        626.82        599.19         9.96 o                         
  -1  19   0        113.57        116.51         2.50 o                         
   1  19   0        113.50        110.31         1.96 o                         
   3  19   0        627.71        617.73         6.82 o                         
   5  19   0         46.11         43.66         2.76 o                         
   7  19   0        191.09        187.45         6.93 o                         
  -6  20   0         32.23         33.51         4.91 o                         
  -4  20   0       2025.01       2071.50        28.10 o                         
  -2  20   0         23.04         29.57         2.18 o                         
   0  20   0       1766.48       1878.36        15.47 o                         
   2  20   0         23.18         27.05         1.54 o                         
   4  20   0       2022.36       2043.29        18.69 o                         
   6  20   0         32.60         32.93         3.00 o                         
  -5  21   0        160.40        145.13         6.89 o                         
  -3  21   0         37.55         64.84         3.60 o                         
  -1  21   0         84.73         79.46         2.29 o                         
   1  21   0         85.26         77.04         1.59 o                         
   3  21   0         37.88         67.05         2.40 o                         
   5  21   0        160.14        147.72         4.82 o                         
  -6  22   0        142.42        150.34         8.95 o                         
  -4  22   0       1027.33       1031.74        19.18 o                         
  -2  22   0        566.43        539.09         8.24 o                         
   0  22   0        808.20        830.83         8.99 o                         
   2  22   0        568.00        533.27         6.15 o                         
   4  22   0       1029.38       1040.94        11.21 o                         
   6  22   0        141.66        144.87         5.27 o                         
  -5  23   0         57.15         58.39         8.05 o                         
  -3  23   0        272.83        302.80         6.82 o                         
  -1  23   0       1952.99       2001.57        17.66 o                         
   1  23   0       1955.07       1971.73        14.90 o                         
   3  23   0        271.95        295.95         4.66 o                         
   5  23   0         57.10         63.15         3.51 o                         
  -6  24   0        172.86        176.56        23.71 o                         
  -4  24   0        488.95        457.01        13.46 o                         
  -2  24   0        262.09        249.35         6.16 o                         
   0  24   0       1837.42       1620.76        14.69 o                         
   2  24   0        263.30        252.38         3.44 o                         
   4  24   0        489.25        440.92         6.94 o                         
   6  24   0        172.81        167.90         5.71 o                         
  -5  25   0        559.80        575.85        16.59 o                         
  -3  25   0       3336.53       3338.19        38.56 o                         
  -1  25   0        169.67        142.40         3.13 o                         
   1  25   0        168.83        144.98         2.46 o                         
   3  25   0       3336.23       3366.32        28.34 o                         
   5  25   0        559.73        559.52         9.88 o                         
  -6  26   0         43.90         51.78         7.91 o                         
  -4  26   0         21.14         23.99         6.42 o                         
  -2  26   0         54.79         63.82         3.37 o                         
   0  26   0        201.19        219.96         3.80 o                         
   2  26   0         55.38         58.43         1.89 o                         
   4  26   0         21.16         24.96         2.74 o                         
   6  26   0         44.07         52.02         4.00 o                         
  -5  27   0         38.45         31.52         7.03 o                         
  -3  27   0       1033.04       1065.56        20.21 o                         
  -1  27   0        285.63        272.49         4.38 o                         
   1  27   0        284.97        272.31         4.07 o                         
   3  27   0       1034.75       1019.69        11.00 o                         
   5  27   0         38.14         36.20         2.35 o                         
  -6  28   0         21.87         16.66         5.62 o                         
  -4  28   0        126.75        119.85         9.44 o                         
  -2  28   0         95.71        104.73         4.26 o                         
   0  28   0          3.93          3.29         1.11 o                         
   2  28   0         95.48        104.60         2.45 o                         
   4  28   0        126.89        113.95         4.15 o                         
   6  28   0         21.68         23.28         3.02 o                         
  -5  29   0        184.13        185.25        11.10 o                         
  -3  29   0        422.79        415.14        10.93 o                         
  -1  29   0         67.46         84.65         2.86 o                         
   1  29   0         67.10         82.02         2.77 o                         
   3  29   0        423.35        424.86         6.29 o                         
   5  29   0        184.13        183.03         4.65 o                         
  -6  30   0        144.66        129.38        14.28 o                         
  -4  30   0         19.34         18.47         4.27 o                         
  -2  30   0        515.35        510.25         9.83 o                         
   0  30   0        336.90        317.62         5.12 o                         
   2  30   0        516.62        490.50         5.57 o                         
   4  30   0         19.30         24.21         2.23 o                         
   6  30   0        144.43        148.17         6.91 o                         
  -5  31   0        180.82        197.05        11.63 o                         
  -3  31   0        207.26        218.56         8.02 o                         
  -1  31   0        258.34        254.56         4.82 o                         
   1  31   0        258.08        256.15         4.50 o                         
   3  31   0        207.53        213.40         4.48 o                         
   5  31   0        180.43        190.82         6.01 o                         
  -6  32   0         94.52         98.83        10.53 o                         
  -4  32   0        123.78        128.75         8.92 o                         
  -2  32   0         18.42         25.11         2.95 o                         
   0  32   0         33.29         35.87         2.09 o                         
   2  32   0         18.35         24.33         1.37 o                         
   4  32   0        124.23        125.89         4.23 o                         
   6  32   0         94.20         94.81         5.60 o                         
  -5  33   0         45.32         43.00         6.73 o                         
  -3  33   0        175.67        177.97         8.03 o                         
  -1  33   0          4.90          2.87         1.50 o                         
   1  33   0          5.02          4.44         1.25 o                         
   3  33   0        175.89        169.81         4.07 o                         
   5  33   0         45.57         38.57         3.01 o                         
  -4  34   0         15.11         12.58         4.16 o                         
  -2  34   0         88.62         93.62         4.73 o                         
   0  34   0        107.62         95.56         3.44 o                         
   2  34   0         88.81         83.46         2.20 o                         
   4  34   0         15.54         18.42         2.16 o                         
  -5  35   0         98.02        103.38         8.80 o                         
  -3  35   0         23.45         25.08         3.90 o                         
  -1  35   0        159.79        177.77         4.69 o                         
   1  35   0        160.44        188.36         4.69 o                         
   3  35   0         23.29         25.72         2.14 o                         
   5  35   0         98.00         92.34         5.31 o                         
  -4  36   0        171.21        169.22        10.45 o                         
  -2  36   0          9.88         15.29         2.58 o                         
   0  36   0        260.68        284.24         6.05 o                         
   2  36   0          9.78         13.97         1.49 o                         
   4  36   0        170.99        186.34         5.24 o                         
  -5  37   0         55.76         66.78         8.01 o                         
  -3  37   0        177.05        185.09        16.70 o                         
  -1  37   0         35.24         27.91         2.54 o                         
   1  37   0         35.30         32.30         2.33 o                         
   3  37   0        176.46        182.17         4.53 o                         
   5  37   0         55.80         63.54         4.15 o                         
  -4  38   0        620.73        671.59        21.14 o                         
  -2  38   0        461.21        447.38        15.68 o                         
   0  38   0        632.99        710.22        10.21 o                         
   2  38   0        462.12        436.68         5.78 o                         
   4  38   0        620.55        634.35         9.42 o                         
  -5  39   0         57.44         56.73         7.27 o                         
  -3  39   0         34.55         38.05         4.69 o                         
  -1  39   0        424.34        418.69         7.94 o                         
   1  39   0        423.79        405.71         6.84 o                         
   3  39   0         34.62         38.48         2.36 o                         
   5  39   0         57.21         52.85         3.92 o                         
  -4  40   0        126.81        136.81         9.66 o                         
  -2  40   0         39.22         38.27         4.27 o                         
   0  40   0         27.63         23.54         2.48 o                         
   2  40   0         39.21         33.11         2.49 o                         
   4  40   0        127.24        132.12         4.96 o                         
  -3  41   0         69.37         76.38         6.56 o                         
  -1  41   0        106.80        105.95         5.51 o                         
   1  41   0        107.18        109.04         4.32 o                         
   3  41   0         69.50         74.69         3.16 o                         
  -4  42   0         27.21         37.47         7.69 o                         
  -2  42   0          8.42         10.31         3.23 o                         
   0  42   0        423.80        440.35         8.63 o                         
   2  42   0          8.22         15.34         1.91 o                         
   4  42   0         27.08         31.97         3.36 o                         
  -3  43   0         32.53         25.55         4.55 o                         
  -1  43   0         51.37         51.42         4.61 o                         
   1  43   0         51.44         50.06         3.03 o                         
   3  43   0         32.48         34.98         2.89 o                         
  -4  44   0        128.56        143.75        18.19 o                         
  -2  44   0         68.47         74.33         6.16 o                         
   0  44   0        104.59        114.39         4.71 o                         
   2  44   0         68.54         75.38         3.42 o                         
   4  44   0        128.42        139.95         5.51 o                         
  -3  45   0          2.86          1.99         3.31 o                         
  -1  45   0        115.43        119.48         6.97 o                         
   1  45   0        116.27        120.46         4.41 o                         
   3  45   0          2.76          2.98         2.57 o                         
  -2  46   0         33.38         35.01         4.78 o                         
   0  46   0          0.00          4.22         1.89 o                         
   2  46   0         33.61         39.93         2.91 o                         
  -3  47   0        210.41        199.90        13.97 o                         
  -1  47   0         37.07         28.83         4.03 o                         
   1  47   0         37.25         40.58         3.94 o                         
   3  47   0        210.65        208.81         8.65 o                         
  -2  48   0         55.39         67.71         6.77 o                         
   0  48   0          2.20          8.71         2.79 o                         
   2  48   0         55.30         73.85         4.67 o                         
  -1  49   0         89.34         89.60         6.68 o                         
   1  49   0         88.81         91.99         6.40 o                         
  -2  50   0         24.33          9.19         7.48 o                         
   0  50   0         35.07         31.10         4.39 o                         
   2  50   0         24.55         11.01         3.16 o                         
  -1  51   0         26.75         23.50         4.42 o                         
   1  51   0         26.88         26.81         4.08 o                         
   0  52   0         10.55         11.49         3.41 o                         
  -7   1   1         57.17         54.08         5.70 o                         
  -5   1   1         33.76         43.54         4.20 o                         
  -3   1   1       1265.25       1310.91        13.15 o                         
  -1   1   1       8745.24       8385.46       166.92 o                         
   1   1   1       1088.97       1015.29        17.38 o                         
   3   1   1        245.25        248.80         3.97 o                         
   5   1   1         61.88         55.28         3.55 o                         
   7   1   1         16.26         13.50         3.21 o                         
  -6   2   1        494.10        514.87        13.44 o                         
  -4   2   1       1833.46       1844.79        18.49 o                         
  -2   2   1       2476.38       2425.87        46.92 o                         
   0   2   1       1604.64       1577.46        39.66 o                         
   2   2   1       7987.46       8106.66       167.56 o                         
   4   2   1        420.01        392.54         6.01 o                         
   6   2   1         26.46         26.82         4.50 o                         
  -7   3   1         64.69         73.81         7.38 o                         
  -5   3   1         82.91         80.96         4.93 o                         
  -3   3   1        617.89        659.31         7.80 o                         
  -1   3   1       6545.82       6160.99       129.93 o                         
   1   3   1       5907.45       5588.49       114.98 o                         
   3   3   1       1646.56       1672.71        15.07 o                         
   5   3   1        244.87        269.86         6.34 o                         
   7   3   1         13.15         15.47         3.75 o                         
  -6   4   1        753.06        860.96        18.40 o                         
  -4   4   1        358.64        353.78         5.86 o                         
  -2   4   1       1247.33       1236.80        13.20 o                         
   0   4   1      11200.12      10907.15       209.00 o                         
   4   4   1        147.18        154.04         3.68 o                         
   6   4   1         51.49         59.51         4.67 o                         
  -7   5   1         42.86         38.28         5.00 o                         
  -5   5   1         26.11         23.33         2.49 o                         
  -3   5   1       3126.04       3201.71        45.47 o                         
  -1   5   1       7690.02       7578.69       153.41 o                         
   1   5   1       5915.55       5655.27        93.92 o                         
   3   5   1       1368.82       1384.48        14.27 o                         
   5   5   1        364.02        336.69         7.18 o                         
   7   5   1          1.21          0.14         2.52 o                         
  -6   6   1        214.42        216.29         9.41 o                         
  -4   6   1        121.89        143.75         5.23 o                         
  -2   6   1       1805.18       1606.33        19.36 o                         
   0   6   1       3489.08       3271.85        82.05 o                         
   2   6   1        489.89        480.65         5.00 o                         
   4   6   1        586.23        578.59         7.84 o                         
   6   6   1         56.15         50.42         4.34 o                         
  -7   7   1         97.32        116.50         9.36 o                         
  -5   7   1         14.37         15.82         2.13 o                         
  -3   7   1       2499.19       2565.19        33.44 o                         
  -1   7   1        524.24        572.25         6.28 o                         
   3   7   1        184.65        183.45         4.57 o                         
   5   7   1       1504.02       1567.53        19.39 o                         
   7   7   1         49.13         49.40         4.72 o                         
  -6   8   1         17.32         21.45         4.50 o                         
  -4   8   1        272.75        276.37         5.29 o                         
  -2   8   1       1076.94       1042.15        11.01 o                         
   0   8   1       7950.90       7089.68       201.90 o                         
   2   8   1       1480.25       1506.97        12.02 o                         
   4   8   1          4.87          4.12         1.34 o                         
   6   8   1         53.73         56.95         4.61 o                         
  -7   9   1         60.62         65.07         7.37 o                         
  -5   9   1        305.44        290.16         6.73 o                         
  -3   9   1        393.46        359.83         5.61 o                         
  -1   9   1       7068.65       6601.88       124.99 o                         
   1   9   1      10655.36      10210.10       200.90 o                         
   3   9   1        719.14        755.59         8.55 o                         
   5   9   1        514.39        496.56         8.25 o                         
   7   9   1         75.36         76.16         6.01 o                         
  -6  10   1        270.69        236.56        12.50 o                         
  -4  10   1        405.52        401.02         6.17 o                         
  -2  10   1        280.90        256.78         4.09 o                         
   0  10   1        971.91        969.64         7.96 o                         
   2  10   1       4634.96       4648.03        79.74 o                         
   4  10   1        219.26        219.51         4.64 o                         
   6  10   1          3.23          4.21         2.19 o                         
  -7  11   1        222.04        226.48        11.60 o                         
  -5  11   1        234.26        214.58         6.46 o                         
  -3  11   1        101.59         94.14         3.55 o                         
  -1  11   1       1780.18       1768.89        25.11 o                         
   1  11   1        969.57        966.35         7.48 o                         
   3  11   1        962.12       1043.59        10.60 o                         
   5  11   1         42.52         50.90         3.35 o                         
   7  11   1         28.31         18.96         4.21 o                         
  -6  12   1        145.00        141.73         5.98 o                         
  -4  12   1        146.19        143.61         3.44 o                         
  -2  12   1        206.36        196.97         3.72 o                         
   0  12   1       1966.89       1954.23        54.76 o                         
   2  12   1       1612.72       1693.53        13.10 o                         
   4  12   1         98.85         91.40         3.31 o                         
   6  12   1        105.44        102.00         5.05 o                         
  -7  13   1        384.84        393.05        14.92 o                         
  -5  13   1        267.52        267.16         5.76 o                         
  -3  13   1       1543.63       1600.93        16.87 o                         
  -1  13   1       1728.77       1748.98        18.09 o                         
   1  13   1        950.16        855.74         7.17 o                         
   3  13   1        218.30        224.96         3.68 o                         
   5  13   1        192.46        180.32         5.16 o                         
   7  13   1         34.06         37.14         4.49 o                         
  -6  14   1        109.06        105.19         5.40 o                         
  -4  14   1        140.41        142.49         3.35 o                         
  -2  14   1       1340.66       1470.34        15.39 o                         
   0  14   1         63.81         66.82         1.56 o                         
   2  14   1       7759.45       8203.46       268.49 o                         
   4  14   1         72.07         69.68         3.52 o                         
   6  14   1         34.60         33.16         3.14 o                         
  -7  15   1        191.87        186.46        11.04 o                         
  -5  15   1        380.44        375.98         7.15 o                         
  -3  15   1       1408.43       1531.29        17.80 o                         
  -1  15   1       1065.51       1196.47        11.92 o                         
   1  15   1       4793.52       4822.24       108.62 o                         
   3  15   1       1199.71       1207.38        10.93 o                         
   5  15   1         41.97         42.67         3.01 o                         
   7  15   1        103.38        102.04         7.01 o                         
  -6  16   1         13.25         15.52         3.03 o                         
  -4  16   1        269.56        276.21         7.07 o                         
  -2  16   1        598.38        536.30         7.31 o                         
   0  16   1        615.33        645.05         6.40 o                         
   2  16   1        108.02         93.97         2.04 o                         
   4  16   1        504.81        552.22         9.42 o                         
   6  16   1         19.48         21.50         2.74 o                         
  -7  17   1          5.47          1.13         3.71 o                         
  -5  17   1        691.28        666.42        14.76 o                         
  -3  17   1         39.82         34.39         2.82 o                         
  -1  17   1       1937.29       1918.31        19.08 o                         
   1  17   1        236.96        267.93         3.35 o                         
   3  17   1        411.93        435.78         5.45 o                         
   5  17   1        589.23        544.27         9.73 o                         
   7  17   1        115.09        119.34         7.97 o                         
  -6  18   1        469.94        463.93        12.31 o                         
  -4  18   1        171.79        158.03         5.78 o                         
   0  18   1       2708.66       2726.86        37.76 o                         
   2  18   1       3801.36       4009.11        42.08 o                         
   4  18   1        542.25        566.44         8.21 o                         
   6  18   1        347.37        360.84         9.10 o                         
  -7  19   1        192.42        202.84        10.86 o                         
  -5  19   1        410.19        380.90        11.17 o                         
  -3  19   1        181.95        176.79         4.93 o                         
  -1  19   1       2333.77       2580.73        28.20 o                         
   1  19   1       2594.47       2573.65        21.24 o                         
   3  19   1       2594.05       2710.19        22.38 o                         
   5  19   1         48.10         42.00         3.05 o                         
  -6  20   1        345.82        329.82        16.25 o                         
  -4  20   1        306.17        284.60        10.78 o                         
  -2  20   1        811.78        774.29         8.97 o                         
   0  20   1      10893.05      11325.04       235.84 o                         
   2  20   1        498.30        467.75         5.27 o                         
   4  20   1        151.05        138.27         3.45 o                         
   6  20   1         59.32         64.46         4.15 o                         
  -5  21   1         18.80          4.85         3.57 o                         
  -3  21   1        274.60        260.39         6.62 o                         
  -1  21   1       2338.97       2553.15        25.16 o                         
   1  21   1        589.35        536.63         5.60 o                         
   3  21   1       1794.79       1809.45        16.14 o                         
   5  21   1        684.91        658.54        10.55 o                         
  -6  22   1         62.56         58.53         6.64 o                         
  -4  22   1        293.49        273.27         8.76 o                         
  -2  22   1        143.12        147.01         3.28 o                         
   0  22   1        835.57        934.68         8.80 o                         
   2  22   1        362.49        326.87         3.78 o                         
   4  22   1        208.87        206.00         4.87 o                         
   6  22   1        165.87        163.39         6.03 o                         
  -5  23   1          9.28         10.98         3.75 o                         
  -3  23   1        106.26        101.52         5.04 o                         
  -1  23   1       1320.31       1424.06        14.07 o                         
   1  23   1        198.47        186.71         2.78 o                         
   3  23   1       1295.28       1291.05        13.05 o                         
   5  23   1        252.96        238.40         6.83 o                         
  -6  24   1         93.73         94.20         9.48 o                         
  -4  24   1        329.12        266.38        11.57 o                         
  -2  24   1        255.13        248.08         4.79 o                         
   0  24   1       1630.61       1667.59        15.05 o                         
   2  24   1       1077.71       1033.84         8.86 o                         
   4  24   1        887.33        911.43        10.86 o                         
   6  24   1          7.99         13.19         2.81 o                         
  -5  25   1        105.09        101.43         8.14 o                         
  -3  25   1        922.65        945.33        14.83 o                         
  -1  25   1         99.62        109.57         3.10 o                         
   1  25   1        912.77        927.06         8.32 o                         
   3  25   1          5.37          2.63         1.32 o                         
   5  25   1        694.78        686.47        11.67 o                         
  -6  26   1        212.13        242.46        23.82 o                         
  -4  26   1        752.55        732.96        20.95 o                         
  -2  26   1        190.87        179.44         4.17 o                         
   0  26   1        392.95        429.02         5.66 o                         
   2  26   1       2265.63       2298.03        17.26 o                         
   4  26   1        770.17        773.97        10.58 o                         
   6  26   1         41.33         33.28         3.94 o                         
  -5  27   1         20.44         19.31         4.38 o                         
  -3  27   1       2046.49       2057.50        28.48 o                         
  -1  27   1        724.87        747.25         9.65 o                         
   1  27   1        437.73        474.53         5.78 o                         
   3  27   1        851.18        843.53        10.19 o                         
   5  27   1        294.74        287.13         7.36 o                         
  -6  28   1          1.98         -3.30         3.30 o                         
  -4  28   1       1278.83       1266.12        25.94 o                         
  -2  28   1        687.82        645.71         9.32 o                         
   0  28   1        914.22        949.09        11.23 o                         
   2  28   1       1828.11       1772.74        13.91 o                         
   4  28   1        120.08        115.69         4.08 o                         
   6  28   1        141.42        148.26         7.46 o                         
  -5  29   1        128.43        130.50         9.41 o                         
  -3  29   1       4683.38       4723.55        62.14 o                         
  -1  29   1         20.96         20.74         1.99 o                         
   1  29   1        245.05        248.82         4.03 o                         
   3  29   1       1400.39       1407.46        14.28 o                         
   5  29   1       1123.15       1174.21        18.18 o                         
  -6  30   1          0.05          4.00         3.88 o                         
  -4  30   1        135.19        129.16         8.90 o                         
  -2  30   1         12.75          8.01         1.80 o                         
   0  30   1        580.96        601.85         7.48 o                         
   2  30   1       1542.56       1505.82        13.59 o                         
   4  30   1        567.67        568.09         8.41 o                         
   6  30   1         37.92         26.30         3.79 o                         
  -5  31   1          0.40          9.23         3.84 o                         
  -3  31   1        145.25        174.85         7.14 o                         
  -1  31   1         54.95         61.21         3.40 o                         
   1  31   1       1221.53       1268.03        12.15 o                         
   3  31   1        529.78        513.24         7.24 o                         
   5  31   1        415.41        417.96         7.68 o                         
  -6  32   1        143.84        145.65        10.50 o                         
  -4  32   1         67.66         71.83         8.15 o                         
  -2  32   1        316.03        291.22         7.15 o                         
   0  32   1        136.35        132.39         3.70 o                         
   2  32   1       1930.13       1955.03        17.11 o                         
   4  32   1         86.11         93.10         4.24 o                         
  -5  33   1        228.71        242.24        12.22 o                         
  -3  33   1       1231.73       1263.99        22.85 o                         
  -1  33   1        363.39        320.81         7.34 o                         
   1  33   1         68.83         60.16         2.26 o                         
   3  33   1         72.44         69.27         3.20 o                         
   5  33   1        129.91        157.82         7.52 o                         
  -4  34   1         15.79         20.55         4.46 o                         
  -2  34   1         22.36         20.63         2.63 o                         
   0  34   1        134.24        117.85         3.81 o                         
   2  34   1        449.07        456.31         5.22 o                         
   4  34   1        252.20        259.25         6.73 o                         
  -5  35   1        234.59        245.18        12.00 o                         
  -3  35   1         82.52         63.83         5.57 o                         
  -1  35   1        539.82        514.48         9.21 o                         
   1  35   1        954.94       1005.83        12.80 o                         
   3  35   1         41.87         45.60         2.81 o                         
   5  35   1         98.97        102.15         5.65 o                         
  -4  36   1        171.54        177.25        10.70 o                         
  -2  36   1        202.86        166.54         5.99 o                         
   0  36   1        951.68        892.08        12.47 o                         
   2  36   1        123.23        133.51         3.58 o                         
   4  36   1        293.06        326.48         8.91 o                         
  -5  37   1         49.23         57.22         9.13 o                         
  -3  37   1          7.82          5.18         3.28 o                         
  -1  37   1        866.01        811.93        12.58 o                         
   1  37   1        209.05        200.02         5.35 o                         
   3  37   1         92.19         92.69         4.20 o                         
   5  37   1        329.73        338.76         8.63 o                         
  -4  38   1        313.52        335.27        13.16 o                         
  -2  38   1         32.90         34.98         3.31 o                         
   0  38   1        817.37        746.13        11.88 o                         
   2  38   1        216.87        218.90         4.56 o                         
   4  38   1         57.61         60.82         3.74 o                         
  -5  39   1         12.63         11.23         4.70 o                         
  -3  39   1          2.01          4.85         2.99 o                         
  -1  39   1         73.16         62.55         4.51 o                         
   1  39   1         18.09         19.25         2.12 o                         
   3  39   1        248.20        255.39         4.94 o                         
  -4  40   1          3.33         -0.55         3.42 o                         
  -2  40   1        204.99        185.76         6.94 o                         
   0  40   1         72.67         88.74         4.30 o                         
   2  40   1         18.96         20.01         1.77 o                         
   4  40   1         67.50         72.85         4.35 o                         
  -3  41   1         85.44         87.79         6.73 o                         
  -1  41   1         69.04         65.64         4.47 o                         
   1  41   1         13.45         19.51         2.30 o                         
   3  41   1        111.38        119.50         5.22 o                         
  -4  42   1         43.57         42.98        11.57 o                         
  -2  42   1        101.27         96.55         7.18 o                         
   0  42   1        332.14        321.41         6.76 o                         
   2  42   1         25.53         37.34         2.84 o                         
   4  42   1         24.74         23.74         3.44 o                         
  -3  43   1         16.25         17.80         3.94 o                         
  -1  43   1        454.76        433.89         9.12 o                         
   1  43   1         62.29         60.74         3.50 o                         
   3  43   1         11.81         17.82         2.67 o                         
  -4  44   1         56.95         67.69         7.14 o                         
  -2  44   1         79.43         82.46         6.63 o                         
   0  44   1        487.41        471.11         8.50 o                         
   2  44   1        176.47        181.62         4.71 o                         
   4  44   1        138.15        132.92         6.02 o                         
  -3  45   1        505.71        570.06        20.25 o                         
  -1  45   1        148.76        143.00         5.80 o                         
   1  45   1        104.63        101.61         4.48 o                         
   3  45   1        395.82        429.11        14.24 o                         
  -2  46   1         13.04         20.18         4.85 o                         
   0  46   1         32.14         43.96         2.97 o                         
   2  46   1         95.00        102.48         4.43 o                         
  -3  47   1         39.60         44.64         5.45 o                         
  -1  47   1        264.81        275.72         8.75 o                         
   1  47   1         12.95         10.42         2.29 o                         
   3  47   1         77.62         70.06         5.21 o                         
  -2  48   1         61.21         68.41         7.95 o                         
   0  48   1        192.96        206.48         8.01 o                         
   2  48   1         91.56        101.19         4.12 o                         
  -1  49   1        163.74        150.00         8.76 o                         
   1  49   1        285.32        296.30         9.31 o                         
  -2  50   1        211.79        220.54         9.93 o                         
   0  50   1        127.82        139.02         8.85 o                         
   2  50   1        229.72        244.54         7.10 o                         
  -1  51   1        172.81        185.25        10.21 o                         
   1  51   1         49.59         54.73         4.54 o                         
   0  52   1         92.04        112.68         7.56 o                         
  -6   0   2        470.16        515.46        21.45 o                         
  -4   0   2        346.58        348.56        13.33 o                         
  -2   0   2       1160.20       1151.85        15.63 o                         
   0   0   2      18217.68      16614.12       455.27 o                         
   2   0   2       5559.14       5220.53       171.08 o                         
   4   0   2        656.45        639.67        11.06 o                         
   6   0   2         29.14         34.64         7.40 o                         
  -7   1   2        305.96        307.91        10.82 o                         
  -5   1   2        405.90        433.59         9.93 o                         
  -3   1   2        489.72        487.77         6.85 o                         
  -1   1   2      18811.09      18298.20       502.00 o                         
   1   1   2        683.30        626.97         6.44 o                         
   3   1   2        182.18        158.19         3.37 o                         
   5   1   2        997.78       1047.78        16.45 o                         
   7   1   2         62.58         66.41         9.53 o                         
  -6   2   2        539.01        556.65        13.81 o                         
  -4   2   2        113.79        116.84         4.11 o                         
  -2   2   2        148.27        132.00         2.31 o                         
   0   2   2       9332.61       8912.36       184.09 o                         
   2   2   2       2529.69       2510.51        41.75 o                         
   4   2   2       1072.18       1024.93        10.90 o                         
   6   2   2        136.55        132.65         5.81 o                         
  -7   3   2        291.66        294.19        14.58 o                         
  -5   3   2        739.48        714.34        13.67 o                         
  -3   3   2        893.05        891.85        10.33 o                         
  -1   3   2      22333.55      21962.40       492.71 o                         
   1   3   2       1466.73       1402.54        18.76 o                         
   3   3   2       1268.52       1274.70        12.07 o                         
   5   3   2       1504.62       1536.26        21.90 o                         
   7   3   2         65.16         58.43         6.23 o                         
  -6   4   2        383.77        435.03        11.89 o                         
  -4   4   2        297.66        279.04         5.72 o                         
  -2   4   2        884.17        934.87         9.98 o                         
   0   4   2       7828.69       7709.51       133.38 o                         
   2   4   2       2572.95       2698.31        44.64 o                         
   4   4   2       1208.78       1163.33        13.29 o                         
   6   4   2         21.28         26.02         3.18 o                         
  -7   5   2        152.34        152.10         8.33 o                         
  -5   5   2        282.75        302.48         8.26 o                         
  -3   5   2        640.95        695.29         9.17 o                         
  -1   5   2       8753.83       8488.37       179.60 o                         
   1   5   2       2407.88       2351.22        41.03 o                         
   3   5   2        678.39        694.87         7.64 o                         
   5   5   2       1039.77       1047.18        18.31 o                         
   7   5   2          1.12          6.68         2.53 o                         
  -6   6   2        114.73        124.83         8.20 o                         
  -4   6   2        272.91        264.10         5.84 o                         
  -2   6   2        505.60        490.41         6.47 o                         
   0   6   2        127.51        113.60         2.06 o                         
   2   6   2       3526.00       3798.35       116.54 o                         
   4   6   2         71.07         62.11         2.68 o                         
   6   6   2        127.34        126.42         5.59 o                         
  -7   7   2         94.12         85.61         6.65 o                         
  -5   7   2        168.44        174.50         5.14 o                         
  -3   7   2        930.82        941.62        10.84 o                         
  -1   7   2       6639.77       6439.97       143.68 o                         
   1   7   2       5635.82       5511.17       162.29 o                         
   3   7   2        410.88        444.58         5.11 o                         
   5   7   2        140.64        127.49         6.79 o                         
   7   7   2        357.34        360.59        13.66 o                         
  -6   8   2        341.45        336.78         9.40 o                         
  -4   8   2       3427.36       3607.59        36.69 o                         
  -2   8   2        693.19        658.84         7.67 o                         
   0   8   2       3839.89       3724.41        91.49 o                         
   2   8   2       5077.11       5208.07        97.24 o                         
   4   8   2        625.57        601.87         7.36 o                         
   6   8   2         31.87         34.62         2.78 o                         
  -7   9   2         85.52         96.28        10.73 o                         
  -5   9   2        610.02        590.27        10.58 o                         
  -3   9   2       2691.02       2888.31        34.36 o                         
  -1   9   2        904.24        830.87         8.66 o                         
   1   9   2        444.22        467.49         4.55 o                         
   3   9   2       1277.09       1173.92        10.34 o                         
   5   9   2        698.39        715.51        10.60 o                         
   7   9   2        155.92        165.65         8.88 o                         
  -6  10   2         32.86         29.02         3.64 o                         
  -4  10   2        395.54        381.08         6.83 o                         
  -2  10   2       2418.17       2541.98        36.94 o                         
   0  10   2        654.57        676.11         6.21 o                         
   2  10   2        173.79        197.54         2.80 o                         
   4  10   2         29.30         25.90         1.84 o                         
   6  10   2        137.98        130.63         4.34 o                         
  -7  11   2         27.68         32.07         5.34 o                         
  -5  11   2         82.65         84.91         4.25 o                         
  -3  11   2        531.89        523.64         7.30 o                         
  -1  11   2       5728.17       5706.98       106.43 o                         
   1  11   2       1821.32       1763.08        14.96 o                         
   3  11   2        953.48        924.48         9.69 o                         
   5  11   2        119.20        111.65         6.68 o                         
   7  11   2         45.68         54.75         5.84 o                         
  -6  12   2         35.61         38.29         3.46 o                         
  -4  12   2        136.15        137.46         4.16 o                         
  -2  12   2       2169.43       2142.23        24.16 o                         
   2  12   2       2856.68       3064.26        35.60 o                         
   4  12   2        183.42        196.65         4.07 o                         
   6  12   2         99.08         98.15         4.01 o                         
  -7  13   2         44.95         45.82         5.91 o                         
  -5  13   2         44.90         53.28         3.04 o                         
  -3  13   2        173.46        187.64         4.49 o                         
  -1  13   2       3394.30       3432.17        58.26 o                         
   1  13   2         67.03         46.43         1.61 o                         
   3  13   2         79.45         73.55         2.37 o                         
   5  13   2        260.25        244.20         7.64 o                         
   7  13   2         16.25         18.35         4.32 o                         
  -6  14   2        133.11        143.00         5.91 o                         
  -4  14   2        287.19        262.55         5.55 o                         
  -2  14   2        588.88        610.63         9.22 o                         
   0  14   2        523.02        541.18         5.90 o                         
   2  14   2       1820.07       1968.08        15.15 o                         
   4  14   2       1210.39       1154.43        15.66 o                         
   6  14   2         29.98         17.96         2.49 o                         
  -7  15   2         24.40         15.46         4.55 o                         
  -5  15   2         71.61         74.76         3.38 o                         
  -3  15   2         58.61         54.44         2.95 o                         
  -1  15   2       1229.44       1201.54        12.26 o                         
   1  15   2        423.77        430.08         4.61 o                         
   3  15   2        108.28         98.37         2.67 o                         
   5  15   2        692.36        671.67        10.18 o                         
   7  15   2         66.21         81.23         6.58 o                         
  -6  16   2        240.89        242.74         7.81 o                         
  -4  16   2       1773.11       1834.40        23.18 o                         
  -2  16   2        303.15        269.10         7.25 o                         
   0  16   2        787.24        810.83         6.80 o                         
   2  16   2       1961.00       1934.48        15.14 o                         
   4  16   2        847.53        867.53        12.05 o                         
   6  16   2        313.95        344.72         9.90 o                         
  -7  17   2        172.18        172.55         9.70 o                         
  -5  17   2          4.37          6.11         1.60 o                         
  -3  17   2         30.25         32.59         2.37 o                         
  -1  17   2        823.71        811.36         9.22 o                         
   1  17   2       1212.20       1232.05         9.65 o                         
   3  17   2        349.65        368.86         4.96 o                         
   5  17   2        104.30         91.58         3.62 o                         
  -6  18   2         13.85         10.81         2.89 o                         
  -4  18   2        101.14        107.76         4.95 o                         
  -2  18   2        290.47        281.20         5.52 o                         
   0  18   2       1351.02       1390.81        11.78 o                         
   2  18   2        281.27        276.43         4.21 o                         
   4  18   2        162.07        145.30         4.34 o                         
   6  18   2        124.20        106.54         8.09 o                         
  -7  19   2        106.76        105.11        10.12 o                         
  -5  19   2         58.60         54.78         3.39 o                         
  -3  19   2         97.25        106.33         4.07 o                         
  -1  19   2       1060.14       1043.88        11.45 o                         
   1  19   2        447.67        451.01         4.64 o                         
   3  19   2         97.36        107.98         2.83 o                         
   5  19   2          5.64          3.82         1.68 o                         
  -6  20   2         35.14         29.49         5.05 o                         
  -4  20   2         94.47         87.28         3.94 o                         
  -2  20   2       1062.43       1076.26        12.03 o                         
   0  20   2        211.21        190.48         3.29 o                         
   2  20   2        467.34        431.24         5.68 o                         
   4  20   2        782.78        785.84        10.93 o                         
   6  20   2        149.68        132.74         6.84 o                         
  -5  21   2        204.23        207.69        17.61 o                         
  -3  21   2         54.69         51.89         2.97 o                         
  -1  21   2       1490.62       1655.74        16.70 o                         
   1  21   2        782.61        831.22         7.20 o                         
   3  21   2       1592.51       1575.84        16.02 o                         
   5  21   2         22.20         12.32         2.77 o                         
  -6  22   2        230.16        251.32        11.30 o                         
  -4  22   2        270.31        257.04         9.59 o                         
  -2  22   2       1019.02       1027.11        13.00 o                         
   0  22   2        111.12        101.67         2.48 o                         
   2  22   2       4970.43       5000.11        51.82 o                         
   4  22   2         13.20         11.85         1.82 o                         
   6  22   2        194.56        205.47         7.86 o                         
  -5  23   2        299.73        283.23        10.98 o                         
  -3  23   2        297.00        304.05         5.99 o                         
  -1  23   2       1755.48       1808.51        18.11 o                         
   1  23   2        120.70        110.45         2.06 o                         
   3  23   2        264.64        264.06         4.73 o                         
   5  23   2         15.21         10.83         2.14 o                         
  -6  24   2         36.66         43.01         7.73 o                         
  -4  24   2        881.39        847.65        19.44 o                         
  -2  24   2        167.92        170.71         4.33 o                         
   0  24   2        194.58        195.40         3.55 o                         
   2  24   2       2811.36       2812.00        20.58 o                         
   4  24   2        294.90        285.03         6.44 o                         
   6  24   2         36.60         28.51         3.80 o                         
  -5  25   2          7.18          6.22         3.48 o                         
  -3  25   2        362.62        360.43         7.16 o                         
  -1  25   2        709.73        700.02         9.13 o                         
   1  25   2         47.51         53.41         1.79 o                         
   3  25   2        508.63        482.13         9.10 o                         
   5  25   2         80.05         81.11         4.35 o                         
  -6  26   2         48.38         45.78         6.12 o                         
  -4  26   2        556.19        613.28        18.76 o                         
  -2  26   2        188.21        175.10         4.03 o                         
   0  26   2        614.80        674.65         8.15 o                         
   2  26   2       1611.47       1634.27        13.21 o                         
   4  26   2        238.95        238.17         5.95 o                         
   6  26   2         39.08         42.79         4.13 o                         
  -5  27   2        123.19        133.63         9.21 o                         
  -3  27   2         84.86         87.42         3.69 o                         
  -1  27   2        631.96        597.33         8.55 o                         
   1  27   2       1000.54       1026.34        10.01 o                         
   3  27   2        271.10        258.72         4.96 o                         
   5  27   2        204.43        214.90         7.45 o                         
  -6  28   2         17.91         13.97         4.85 o                         
  -4  28   2          5.16         -1.07         5.30 o                         
  -2  28   2        307.15        310.46         6.02 o                         
   0  28   2       1955.96       1991.01        17.73 o                         
   2  28   2        348.77        337.91         4.55 o                         
   4  28   2         82.51         82.79         3.97 o                         
   6  28   2         78.43         74.57         5.56 o                         
  -5  29   2         47.60         44.50         5.90 o                         
  -3  29   2        486.70        472.44        10.72 o                         
  -1  29   2        535.82        533.63         8.46 o                         
   1  29   2        717.29        683.92         7.46 o                         
   3  29   2        114.61        110.96         3.86 o                         
   5  29   2         40.83         55.77         3.71 o                         
  -6  30   2         79.40         85.39         9.51 o                         
  -4  30   2         31.24         27.10         5.56 o                         
  -2  30   2       1053.15       1030.54        13.39 o                         
   0  30   2        223.85        215.46         4.00 o                         
   2  30   2       2239.22       2250.27        17.69 o                         
   4  30   2        187.05        184.43         6.44 o                         
  -5  31   2         91.97         83.70         8.53 o                         
  -3  31   2        600.68        587.57        14.19 o                         
  -1  31   2        180.89        169.01         4.52 o                         
   1  31   2       1621.74       1678.98        15.19 o                         
   3  31   2        376.81        371.59         7.09 o                         
   5  31   2        411.10        406.02         8.70 o                         
  -6  32   2         46.72         45.54         9.27 o                         
  -4  32   2        745.42        753.75        19.22 o                         
  -2  32   2         41.55         37.22         3.02 o                         
   0  32   2        107.86         94.06         3.00 o                         
   2  32   2        372.21        353.84         4.73 o                         
   4  32   2         33.91         35.83         2.83 o                         
  -5  33   2        166.32        197.08        11.67 o                         
  -3  33   2        242.07        232.11         7.65 o                         
  -1  33   2        639.83        624.06        10.20 o                         
   1  33   2       1638.81       1653.17        16.47 o                         
   3  33   2        399.61        424.46         6.93 o                         
   5  33   2        275.69        277.55         7.94 o                         
  -4  34   2         92.38         79.66         7.31 o                         
  -2  34   2        424.79        394.33        11.60 o                         
   0  34   2        451.77        426.14         7.04 o                         
   2  34   2        583.55        575.78         6.85 o                         
   4  34   2        155.63        156.23         4.86 o                         
  -5  35   2         70.08         60.11         7.01 o                         
  -3  35   2        562.31        571.59        16.05 o                         
  -1  35   2        438.87        433.76         8.39 o                         
   1  35   2        487.61        493.52         7.10 o                         
   3  35   2        132.33        123.76         4.00 o                         
   5  35   2         34.82         30.21         3.68 o                         
  -4  36   2         61.68         56.04         6.50 o                         
  -2  36   2        896.85        930.81        14.10 o                         
   0  36   2       1030.89       1084.38        16.27 o                         
   2  36   2         99.57        103.81         3.05 o                         
   4  36   2         93.82        105.08         5.54 o                         
  -5  37   2         31.57         34.65         5.88 o                         
  -3  37   2        104.09         88.42         6.92 o                         
  -1  37   2        374.30        358.39         7.91 o                         
   1  37   2        950.09        943.32        11.72 o                         
   3  37   2         79.36         77.17         4.07 o                         
   5  37   2        177.91        171.20         6.74 o                         
  -4  38   2         47.22         36.07         5.61 o                         
  -2  38   2         22.14         14.67         2.55 o                         
   0  38   2        393.37        418.69        10.54 o                         
   2  38   2        402.58        413.76         6.70 o                         
   4  38   2        449.24        494.04        13.80 o                         
  -5  39   2        175.92        182.25        11.55 o                         
  -3  39   2         54.72         56.86         5.96 o                         
  -1  39   2        359.94        369.35         8.57 o                         
   1  39   2         50.77         60.71         3.40 o                         
   3  39   2          8.31         10.51         1.84 o                         
  -4  40   2         56.02         66.80         8.46 o                         
  -2  40   2        155.39        145.11         5.59 o                         
   0  40   2        198.40        202.86         6.01 o                         
   2  40   2         64.12         68.10         2.70 o                         
   4  40   2          1.52         -1.42         1.89 o                         
  -3  41   2         68.88         73.69         6.47 o                         
  -1  41   2        195.97        189.76         6.64 o                         
   1  41   2         69.83         64.40         3.54 o                         
   3  41   2         84.88         81.23         2.71 o                         
  -4  42   2        416.22        413.80        17.75 o                         
  -2  42   2         46.70         30.24         3.54 o                         
   0  42   2        774.98        796.18        13.31 o                         
   2  42   2        211.37        204.35         4.95 o                         
   4  42   2         91.68         88.55         4.80 o                         
  -3  43   2         22.48         15.22         3.97 o                         
  -1  43   2         49.06         48.31         4.06 o                         
   1  43   2          1.51          0.09         1.58 o                         
   3  43   2        194.90        198.92         6.60 o                         
  -4  44   2         72.76         84.32         7.81 o                         
  -2  44   2        236.13        239.41         8.36 o                         
   0  44   2         70.15         71.04         4.40 o                         
   2  44   2        389.52        387.61         6.87 o                         
  -3  45   2         62.43         66.26         9.95 o                         
  -1  45   2        276.65        294.82         8.10 o                         
   1  45   2         53.53         55.81         3.76 o                         
   3  45   2        350.93        359.59         9.76 o                         
  -2  46   2        165.83        172.29         9.66 o                         
   0  46   2         91.83         95.39         5.10 o                         
   2  46   2         43.40         43.27         3.19 o                         
  -3  47   2        183.86        175.91        10.32 o                         
  -1  47   2       1056.60       1083.55        24.00 o                         
   1  47   2         51.00         50.85         4.34 o                         
  -2  48   2        296.90        311.26        13.46 o                         
   0  48   2         23.71         26.34         4.11 o                         
   2  48   2         36.21         40.51         3.64 o                         
  -1  49   2         43.36         36.86         4.75 o                         
   1  49   2        119.04        123.03         7.19 o                         
  -2  50   2        163.86        130.74        13.26 o                         
   0  50   2         52.64         55.56         5.34 o                         
  -1  51   2         34.39         36.51         4.64 o                         
   1  51   2         40.47         41.56         4.84 o                         
  -7   1   3        200.50        199.12         9.56 o                         
  -5   1   3        893.28        943.82        18.29 o                         
  -3   1   3        388.97        363.42         5.38 o                         
  -1   1   3       2799.90       2874.87        70.12 o                         
   1   1   3       1063.83       1095.45        11.25 o                         
   3   1   3        309.82        309.28         4.40 o                         
   5   1   3        183.29        165.73         5.36 o                         
   7   1   3        806.61        794.22        21.01 o                         
  -6   2   3       1103.83       1198.84        24.04 o                         
  -4   2   3        695.73        674.25        10.25 o                         
  -2   2   3       5392.33       5625.99       101.58 o                         
   0   2   3       2444.12       2387.33        60.81 o                         
   2   2   3       2648.13       2698.04        35.17 o                         
   4   2   3       1470.34       1457.96        15.74 o                         
   6   2   3        422.37        448.77         8.94 o                         
  -7   3   3        675.22        709.04        23.59 o                         
  -5   3   3          5.93          4.68         2.11 o                         
  -3   3   3        456.76        501.47         6.79 o                         
  -1   3   3       4650.33       4674.83       118.47 o                         
   1   3   3       7148.31       7200.40       133.16 o                         
   3   3   3        125.25        137.20         3.81 o                         
   5   3   3        161.25        156.50         4.95 o                         
   7   3   3         76.95         74.99         6.90 o                         
  -6   4   3        311.27        330.33        14.72 o                         
  -4   4   3         75.75         72.68         3.40 o                         
  -2   4   3        282.55        284.12         4.35 o                         
   0   4   3       1545.93       1429.69        14.53 o                         
   2   4   3       2275.79       2394.07        23.50 o                         
   4   4   3        771.79        749.48        10.13 o                         
   6   4   3        204.46        208.15         7.98 o                         
  -7   5   3         59.26         55.34         5.50 o                         
  -5   5   3        109.99        118.05         7.61 o                         
  -3   5   3        562.15        540.73         7.29 o                         
  -1   5   3       6626.25       6462.01       212.11 o                         
   1   5   3        350.58        373.44         4.67 o                         
   3   5   3        701.13        722.22         8.48 o                         
   5   5   3        246.47        248.19         7.50 o                         
   7   5   3        595.74        589.31        15.94 o                         
  -6   6   3         21.05         19.34         3.15 o                         
  -4   6   3       1737.74       1768.16        25.86 o                         
  -2   6   3       4679.77       4827.26        91.03 o                         
   0   6   3        744.48        740.57         8.48 o                         
   2   6   3        556.96        581.22         7.11 o                         
   4   6   3       1950.50       1936.41        21.37 o                         
   6   6   3        457.97        499.85        11.79 o                         
  -7   7   3          8.80          9.98         3.42 o                         
  -5   7   3        208.85        204.37         7.11 o                         
  -3   7   3        388.46        397.28         5.97 o                         
  -1   7   3        904.35        901.74         9.67 o                         
   1   7   3       5882.71       5798.27       138.89 o                         
   3   7   3       1408.92       1425.80        15.16 o                         
   5   7   3        610.64        632.22        14.88 o                         
   7   7   3         18.69         17.13         3.61 o                         
  -6   8   3        103.56        100.83         6.18 o                         
  -4   8   3       1217.58       1208.44        14.84 o                         
  -2   8   3       1261.65       1382.55        15.52 o                         
   0   8   3       1881.99       1910.54        19.73 o                         
   2   8   3        681.25        719.44         7.97 o                         
   4   8   3        750.08        766.44        10.90 o                         
   6   8   3        547.85        612.90        16.24 o                         
  -7   9   3        813.26        806.85        20.72 o                         
  -5   9   3         44.29         42.08         3.94 o                         
  -3   9   3       1322.30       1353.87        16.01 o                         
  -1   9   3       1503.26       1566.09        14.51 o                         
   1   9   3       1800.08       1857.43        15.37 o                         
   3   9   3       2598.25       2610.05        22.81 o                         
   5   9   3        568.86        562.58        12.01 o                         
   7   9   3         91.59         96.14         6.45 o                         
  -6  10   3         46.26         46.01         3.76 o                         
  -4  10   3         55.86         54.48         2.84 o                         
  -2  10   3        472.34        463.17         8.07 o                         
   0  10   3        573.66        594.05         6.40 o                         
   2  10   3        620.14        615.43         7.14 o                         
   4  10   3        949.95        941.12        13.33 o                         
   6  10   3         27.73         27.05         3.87 o                         
  -7  11   3        199.43        196.01         9.20 o                         
  -5  11   3        342.50        339.01         8.89 o                         
  -3  11   3         24.45         24.29         2.75 o                         
  -1  11   3       1130.62       1147.42        11.19 o                         
   1  11   3       1708.16       1853.62        16.32 o                         
   3  11   3        385.65        395.94         5.87 o                         
   5  11   3        380.20        384.95         9.75 o                         
  -6  12   3        306.86        296.76         8.15 o                         
  -4  12   3        478.39        455.26         7.88 o                         
  -2  12   3        579.84        620.36         9.63 o                         
   0  12   3       2640.56       2725.83        31.73 o                         
   2  12   3         59.33         79.07         2.42 o                         
   4  12   3       1641.71       1628.33        19.76 o                         
   6  12   3        123.94        114.09         6.98 o                         
  -7  13   3        216.76        234.37        13.24 o                         
  -5  13   3         92.77         87.57         4.42 o                         
  -3  13   3        566.64        631.33         9.59 o                         
  -1  13   3       2425.49       2472.76        29.39 o                         
   1  13   3       3134.56       3364.96        38.85 o                         
   3  13   3        683.20        695.32         8.86 o                         
   5  13   3        138.56        144.21         6.72 o                         
  -6  14   3        137.84        137.42         5.47 o                         
  -4  14   3       1152.79       1135.93        19.55 o                         
  -2  14   3        276.65        265.00         6.25 o                         
   0  14   3        749.22        779.44         7.54 o                         
   2  14   3       1396.96       1431.80        12.56 o                         
   4  14   3       1350.56       1369.14        17.36 o                         
   6  14   3         57.94         58.45         5.16 o                         
  -7  15   3         46.23         43.28         8.40 o                         
  -5  15   3        360.80        354.06        13.27 o                         
  -3  15   3        218.31        203.71         5.32 o                         
  -1  15   3       1151.41       1202.23        13.58 o                         
   1  15   3        605.84        580.92         7.27 o                         
   3  15   3       1276.43       1291.68        13.92 o                         
   5  15   3         72.88         69.43         5.09 o                         
  -6  16   3         28.73         38.72         4.24 o                         
  -4  16   3        485.54        494.83        11.94 o                         
  -2  16   3        121.00        130.03         4.17 o                         
   0  16   3       2688.24       2738.11        28.15 o                         
   2  16   3        202.54        224.96         3.62 o                         
   4  16   3        685.49        664.94        11.85 o                         
   6  16   3         98.39         97.18         6.41 o                         
  -7  17   3         44.36         39.21         5.68 o                         
  -5  17   3        351.61        358.92        10.11 o                         
  -3  17   3       1234.06       1238.94        15.96 o                         
  -1  17   3        307.07        307.92         5.57 o                         
   1  17   3         80.01         71.99         2.26 o                         
   3  17   3       1346.53       1375.81        13.93 o                         
   5  17   3        130.36        126.97         6.76 o                         
  -6  18   3         77.76         83.16         5.32 o                         
  -4  18   3       1012.26       1010.68        16.75 o                         
  -2  18   3        110.33        130.41         3.43 o                         
   0  18   3         92.05         77.41         2.04 o                         
   2  18   3        812.01        802.51         7.82 o                         
   4  18   3        679.19        615.98        13.54 o                         
   6  18   3         35.70         32.10         4.31 o                         
  -5  19   3        962.35        970.45        18.51 o                         
  -3  19   3       1196.89       1206.21        16.78 o                         
  -1  19   3       1496.57       1587.23        16.78 o                         
   1  19   3        822.25        860.54         8.86 o                         
   3  19   3       1550.62       1508.73        16.78 o                         
   5  19   3         35.75         40.16         6.64 o                         
  -6  20   3        100.43         89.80         7.77 o                         
  -4  20   3        141.60        144.32         7.80 o                         
  -2  20   3        140.16        124.20         3.72 o                         
   0  20   3       1563.16       1496.92        12.90 o                         
   2  20   3        924.94        958.13         9.61 o                         
   4  20   3        654.29        606.35        15.90 o                         
   6  20   3         34.85         46.61         4.41 o                         
  -5  21   3         12.28         11.42         2.77 o                         
  -3  21   3        111.86        107.23         4.72 o                         
  -1  21   3       1667.86       1635.82        18.60 o                         
   1  21   3        561.55        580.48         6.55 o                         
   3  21   3        388.35        395.34         5.58 o                         
   5  21   3         41.51         35.59         3.82 o                         
  -6  22   3         25.03         27.01         4.92 o                         
  -4  22   3        157.90        143.78         8.31 o                         
  -2  22   3        233.88        225.50         5.87 o                         
   0  22   3        692.96        704.95         7.51 o                         
   2  22   3        290.01        265.69         3.97 o                         
   4  22   3        605.17        553.89        10.77 o                         
   6  22   3         46.09         50.49         4.73 o                         
  -5  23   3        446.78        437.48        15.84 o                         
  -3  23   3        873.36        866.43        14.51 o                         
  -1  23   3       1220.74       1270.13        14.62 o                         
   1  23   3        788.96        837.21         8.77 o                         
   3  23   3       2284.87       2377.17        21.84 o                         
   5  23   3        117.92         86.31         5.23 o                         
  -6  24   3        117.69        110.67         8.88 o                         
  -4  24   3         77.09         84.25         6.65 o                         
  -2  24   3       1525.41       1544.13        17.44 o                         
   0  24   3        157.28        157.49         2.81 o                         
   2  24   3       2820.69       2858.93        22.06 o                         
   4  24   3         59.57         45.49         3.74 o                         
   6  24   3        189.66        217.87         7.72 o                         
  -5  25   3         95.98         79.51         7.18 o                         
  -3  25   3        248.34        241.43         6.62 o                         
  -1  25   3        265.63        299.30         6.90 o                         
   1  25   3       2209.15       2171.62        18.03 o                         
   3  25   3        306.55        300.67         4.83 o                         
   5  25   3        124.48        108.32         5.90 o                         
  -6  26   3        100.46         97.43         8.43 o                         
  -4  26   3        958.82       1038.49        26.34 o                         
  -2  26   3        290.39        296.79         6.17 o                         
   0  26   3        453.56        426.58         7.23 o                         
   2  26   3        235.37        219.87         3.42 o                         
   4  26   3        201.70        212.60         6.10 o                         
   6  26   3        144.11        142.24         7.16 o                         
  -5  27   3         89.33         89.77         7.76 o                         
  -3  27   3       1239.07       1180.32        18.27 o                         
  -1  27   3        690.60        675.04         9.22 o                         
   1  27   3        811.41        767.09         8.76 o                         
   3  27   3        310.52        328.96         5.91 o                         
   5  27   3         88.94         97.15         5.67 o                         
  -6  28   3         69.01         77.17         9.21 o                         
  -4  28   3       1900.27       2059.47        62.23 o                         
  -2  28   3        430.85        415.99         7.67 o                         
   0  28   3        243.31        232.18         5.25 o                         
   2  28   3       1251.18       1260.73        14.17 o                         
   4  28   3        200.94        212.46         5.25 o                         
  -5  29   3        118.66        112.27         8.83 o                         
  -3  29   3         97.55        100.81         4.88 o                         
  -1  29   3        248.39        246.43         5.34 o                         
   1  29   3       2464.44       2464.76        21.84 o                         
   3  29   3        165.66        159.03         4.22 o                         
   5  29   3         10.60         10.64         2.74 o                         
  -6  30   3         89.75         84.18         8.48 o                         
  -4  30   3        303.62        305.40        11.61 o                         
  -2  30   3        173.97        167.35         4.99 o                         
   0  30   3        465.19        455.67         8.75 o                         
   2  30   3       1512.24       1488.25        14.64 o                         
   4  30   3        135.18        133.01         5.94 o                         
  -5  31   3        133.89        132.81         9.51 o                         
  -3  31   3         39.85         33.49         3.15 o                         
  -1  31   3        509.05        509.22         9.38 o                         
   1  31   3       1056.63       1070.07        12.07 o                         
   3  31   3        119.11        112.36         3.39 o                         
   5  31   3         71.79         71.58         5.15 o                         
  -4  32   3         21.71         20.85         4.44 o                         
  -2  32   3        370.59        376.42         8.88 o                         
   0  32   3        872.81        886.21        13.64 o                         
   2  32   3        292.76        292.10         5.01 o                         
   4  32   3        111.80        121.50         5.01 o                         
  -5  33   3         67.09         55.39         6.68 o                         
  -3  33   3         81.07         90.87         6.42 o                         
  -1  33   3        336.47        302.10         9.28 o                         
   1  33   3        600.83        577.12         9.09 o                         
   3  33   3        198.47        202.40         6.00 o                         
   5  33   3        254.69        264.02        11.54 o                         
  -4  34   3        634.69        677.08        18.50 o                         
  -2  34   3        244.39        224.30         6.26 o                         
   0  34   3        184.81        186.95         7.17 o                         
   2  34   3        340.19        348.65         5.93 o                         
   4  34   3         23.89         15.75         2.21 o                         
  -5  35   3        115.23        110.09        10.39 o                         
  -3  35   3        140.98        159.42         7.46 o                         
  -1  35   3        315.77        263.25         9.05 o                         
   1  35   3        644.03        630.88         9.58 o                         
   3  35   3         77.28         80.18         2.89 o                         
   5  35   3         24.98         27.15         3.48 o                         
  -4  36   3        232.84        214.59        14.85 o                         
  -2  36   3         98.44         93.33         4.79 o                         
   0  36   3        129.64        130.44         7.34 o                         
   2  36   3          9.00          9.80         1.55 o                         
   4  36   3        228.30        255.65         6.96 o                         
  -5  37   3         41.19         30.93         6.65 o                         
  -3  37   3         54.72         49.79         4.61 o                         
  -1  37   3        166.79        148.48         6.45 o                         
   1  37   3        114.60        117.53         4.36 o                         
   3  37   3         16.33         15.05         1.47 o                         
  -4  38   3         16.11         14.37         4.36 o                         
  -2  38   3         24.53         19.94         2.78 o                         
   0  38   3         46.48         43.46         4.44 o                         
   2  38   3         21.26         18.33         2.24 o                         
   4  38   3        181.79        188.94         6.07 o                         
  -3  39   3        153.73        158.87         8.68 o                         
  -1  39   3        127.02        120.61         5.15 o                         
   1  39   3        217.65        230.40         6.06 o                         
   3  39   3         30.46         27.43         3.04 o                         
  -4  40   3         77.93         79.66         9.48 o                         
  -2  40   3         86.81         86.35         5.19 o                         
   0  40   3        159.94        197.40         7.85 o                         
   2  40   3          3.67          3.89         1.63 o                         
   4  40   3        311.74        314.05         9.47 o                         
  -3  41   3         46.26         46.11         5.41 o                         
  -1  41   3         69.97         60.06         4.17 o                         
   1  41   3         38.47         51.46         2.64 o                         
   3  41   3        104.02        110.18         5.08 o                         
  -4  42   3        119.84        123.58         9.31 o                         
  -2  42   3         24.96         26.38         3.31 o                         
   0  42   3        392.26        384.69        10.35 o                         
   2  42   3        137.49        153.90         5.34 o                         
  -3  43   3         26.77         35.99         4.94 o                         
  -1  43   3        686.24        667.42        13.42 o                         
   1  43   3        113.22        127.09         4.93 o                         
   3  43   3         10.25          9.90         3.17 o                         
  -2  44   3        141.09        148.22         7.15 o                         
   0  44   3         43.98         53.71         6.62 o                         
   2  44   3         19.69         19.20         2.79 o                         
  -3  45   3         29.11         30.76         5.61 o                         
  -1  45   3         68.89         69.06         5.91 o                         
   1  45   3         13.85         11.47         3.53 o                         
   3  45   3         27.44         27.37         4.14 o                         
  -2  46   3        164.13        162.82         9.48 o                         
   0  46   3        397.54        414.12        12.06 o                         
   2  46   3        195.79        182.55         5.75 o                         
  -1  47   3        152.83        171.17         9.28 o                         
   1  47   3        119.76        120.60         8.26 o                         
  -2  48   3         27.37         35.46         4.91 o                         
   0  48   3        176.24        174.88         9.45 o                         
   2  48   3         32.65         37.20         4.45 o                         
  -1  49   3         30.15         37.78         5.59 o                         
   1  49   3        107.96        108.67         7.79 o                         
   0  50   3         98.54         94.85         7.08 o                         
  -6   0   4       1087.08       1127.91        30.78 o                         
  -4   0   4       1148.65       1144.53        21.97 o                         
  -2   0   4      12550.38      12733.49       396.41 o                         
   2   0   4        558.48        586.76        11.80 o                         
   4   0   4       2246.15       2267.95        37.47 o                         
   6   0   4        815.58        848.01        24.68 o                         
  -7   1   4        530.57        561.07        16.42 o                         
  -5   1   4       1076.26       1092.00        20.10 o                         
  -3   1   4         44.85         50.35         2.14 o                         
  -1   1   4        539.71        529.63         6.67 o                         
   1   1   4       1425.76       1443.54        14.78 o                         
   3   1   4       4138.97       4116.69        37.35 o                         
   5   1   4        106.68        100.81         3.97 o                         
  -6   2   4        162.31        154.63         8.07 o                         
  -4   2   4        316.34        349.73         6.64 o                         
  -2   2   4       3469.50       3468.43        72.21 o                         
   0   2   4        313.85        291.31         5.30 o                         
   2   2   4         89.66        101.32         3.44 o                         
   4   2   4       3019.65       3125.09        31.78 o                         
   6   2   4        210.29        213.27         6.26 o                         
  -7   3   4        113.09        110.10         7.05 o                         
  -5   3   4        823.14        880.62        22.44 o                         
  -3   3   4        402.36        409.54         6.94 o                         
  -1   3   4        934.35        975.41        10.49 o                         
   1   3   4        799.32        864.58        10.03 o                         
   3   3   4        416.48        459.20         6.64 o                         
   5   3   4         67.21         68.19         3.58 o                         
  -6   4   4        291.25        300.59        11.34 o                         
  -4   4   4        163.61        163.93         4.78 o                         
  -2   4   4       2578.51       2618.16        28.23 o                         
   0   4   4        291.48        300.40         5.51 o                         
   2   4   4       1237.85       1295.35        12.71 o                         
   4   4   4       1256.39       1255.75        15.59 o                         
   6   4   4        369.31        377.37         9.07 o                         
  -7   5   4        488.76        495.41        13.12 o                         
  -5   5   4       2975.57       3087.64        41.16 o                         
  -3   5   4        178.36        195.21         5.69 o                         
  -1   5   4       8127.43       8510.78       199.99 o                         
   1   5   4        146.38        161.88         4.01 o                         
   3   5   4        493.70        495.68         6.91 o                         
   5   5   4        557.36        560.15         9.67 o                         
  -6   6   4        748.18        775.12        18.79 o                         
  -4   6   4        363.94        371.47         7.48 o                         
  -2   6   4        803.19        864.48         9.40 o                         
   0   6   4        722.72        766.08        10.27 o                         
   2   6   4        953.53        999.96        10.48 o                         
   4   6   4          8.36          8.51         1.86 o                         
   6   6   4        247.05        251.10         7.76 o                         
  -7   7   4        175.12        165.70         8.74 o                         
  -5   7   4        503.24        514.55        10.49 o                         
  -3   7   4        395.51        393.55         7.22 o                         
  -1   7   4       1192.60       1269.01        13.07 o                         
   1   7   4        209.35        232.04         4.01 o                         
   3   7   4       1243.51       1243.98        13.00 o                         
   5   7   4        107.86         98.70         5.28 o                         
  -6   8   4         32.11         24.37         4.55 o                         
  -4   8   4        491.18        496.05         7.95 o                         
  -2   8   4        912.58        923.31        10.66 o                         
   0   8   4       4401.30       4632.13        75.52 o                         
   2   8   4        159.57        175.96         3.59 o                         
   4   8   4        202.73        198.53         5.23 o                         
   6   8   4        128.22        143.14         7.37 o                         
  -7   9   4         10.90          9.76         3.28 o                         
  -5   9   4        591.24        574.68        12.27 o                         
  -3   9   4         55.35         34.92         3.08 o                         
  -1   9   4       1168.76       1320.96        13.32 o                         
   1   9   4       4420.61       4606.03       128.60 o                         
   3   9   4        295.15        299.56         5.22 o                         
   5   9   4        132.56        128.16         5.95 o                         
  -6  10   4         30.46         32.90         6.28 o                         
  -4  10   4       1846.43       1890.23        23.49 o                         
  -2  10   4        126.88        131.86         3.53 o                         
   0  10   4         98.03         96.35         2.94 o                         
   2  10   4        458.56        412.25         5.86 o                         
   4  10   4        686.90        667.88        12.07 o                         
   6  10   4         65.37         70.15         5.14 o                         
  -7  11   4         21.97         21.54         5.53 o                         
  -5  11   4        210.69        206.19         9.36 o                         
  -3  11   4         61.56         71.64         3.94 o                         
  -1  11   4        191.26        166.76         3.12 o                         
   1  11   4       4085.94       4131.60        47.53 o                         
   3  11   4         26.03         27.80         2.92 o                         
   5  11   4         46.41         43.41         3.45 o                         
  -6  12   4        269.06        256.18         8.04 o                         
  -4  12   4       1297.56       1270.12        21.62 o                         
  -2  12   4        900.60        880.45        12.22 o                         
   0  12   4       2930.92       3038.67        30.81 o                         
   2  12   4        925.83        915.84         9.94 o                         
   4  12   4        481.33        497.00         9.19 o                         
   6  12   4        354.45        371.21        10.32 o                         
  -7  13   4         21.28         12.12        11.13 o                         
  -5  13   4        103.02        112.65         8.26 o                         
  -3  13   4       1323.67       1331.66        17.70 o                         
  -1  13   4        226.75        227.24         4.10 o                         
   1  13   4       2435.36       2605.91        22.44 o                         
   3  13   4        274.37        297.30         5.77 o                         
   5  13   4        452.04        449.15        10.18 o                         
  -6  14   4         23.18         23.52         4.43 o                         
  -4  14   4        512.07        477.29        10.40 o                         
  -2  14   4        827.05        809.13        12.22 o                         
   0  14   4         57.00         81.43         2.55 o                         
   2  14   4        103.68        117.02         3.10 o                         
   4  14   4       1064.49       1030.40        14.65 o                         
   6  14   4         76.40         82.82         5.85 o                         
  -7  15   4         19.99         16.18         4.92 o                         
  -5  15   4        209.36        211.99        10.42 o                         
  -3  15   4        538.15        523.74        10.66 o                         
  -1  15   4        744.07        752.10         8.05 o                         
   1  15   4        484.28        486.63         5.91 o                         
   3  15   4         84.80         78.32         3.90 o                         
   5  15   4         54.19         54.22         4.57 o                         
  -6  16   4         69.30         67.00         7.75 o                         
  -4  16   4        938.78        914.07        19.22 o                         
  -2  16   4        991.26        939.95        16.59 o                         
   0  16   4        102.68        106.69         2.62 o                         
   2  16   4        232.55        207.13         3.59 o                         
   4  16   4        972.91        947.34        15.28 o                         
   6  16   4         38.66         43.26         4.65 o                         
  -5  17   4         27.81         27.60         5.05 o                         
  -3  17   4       1466.39       1369.25        20.58 o                         
  -1  17   4       1055.22       1041.23        12.33 o                         
   1  17   4         57.61         47.72         2.11 o                         
   3  17   4        607.55        542.63         8.70 o                         
   5  17   4        317.64        322.77        10.53 o                         
  -6  18   4         25.95         24.52         4.76 o                         
  -4  18   4          3.55          8.62         2.95 o                         
  -2  18   4          6.42          4.86         1.24 o                         
   0  18   4        270.23        283.02         4.14 o                         
   2  18   4        166.96        177.64         3.35 o                         
   4  18   4        229.85        212.41         5.84 o                         
   6  18   4         65.42         64.29         5.34 o                         
  -5  19   4         50.58         70.05         9.19 o                         
  -3  19   4        105.34         99.90         5.95 o                         
  -1  19   4        874.05        876.48        11.98 o                         
   1  19   4        144.67        144.25         3.13 o                         
   3  19   4         16.31         14.32         1.97 o                         
   5  19   4         65.42         57.96         4.55 o                         
  -6  20   4          5.17          9.91         5.32 o                         
  -4  20   4        518.41        565.45        16.72 o                         
  -2  20   4        122.96        107.85         3.84 o                         
   0  20   4        674.69        685.71         7.52 o                         
   2  20   4        279.30        283.10         4.24 o                         
   4  20   4        286.17        297.22         7.37 o                         
   6  20   4         12.92          3.69         3.07 o                         
  -5  21   4        380.50        374.57        17.78 o                         
  -3  21   4       1459.93       1449.23        23.81 o                         
  -1  21   4       1585.01       1626.05        21.33 o                         
   1  21   4        169.16        150.96         3.27 o                         
   3  21   4        137.43        140.23         4.67 o                         
   5  21   4        157.63        134.97         6.75 o                         
  -6  22   4         46.56         47.45         6.06 o                         
  -4  22   4        590.08        604.22        15.60 o                         
  -2  22   4       1474.74       1517.49        21.05 o                         
   0  22   4        265.64        258.51         4.47 o                         
   2  22   4         13.45         13.58         1.65 o                         
   4  22   4         14.07         18.08         2.16 o                         
   6  22   4         33.23         26.52         4.20 o                         
  -5  23   4        272.67        262.96        12.14 o                         
  -3  23   4          2.09          0.81         1.95 o                         
  -1  23   4         37.89         28.35         2.45 o                         
   1  23   4       2613.01       2728.41        22.95 o                         
   3  23   4        279.11        286.13         5.76 o                         
   5  23   4        110.96         94.99         6.42 o                         
  -6  24   4         33.65         45.12         5.95 o                         
  -4  24   4         57.54         63.22         7.06 o                         
  -2  24   4       1545.23       1555.78        21.79 o                         
   0  24   4        252.39        251.21         3.88 o                         
   2  24   4        632.60        618.73         8.98 o                         
   4  24   4        117.66        118.51         7.28 o                         
  -5  25   4         20.49         17.31         4.73 o                         
  -3  25   4         76.36         78.06         5.98 o                         
  -1  25   4       1452.32       1491.46        19.56 o                         
   1  25   4        635.96        621.73         8.60 o                         
   3  25   4        596.74        594.69         8.94 o                         
   5  25   4         52.94         56.84         4.60 o                         
  -6  26   4         70.00         71.59         7.06 o                         
  -4  26   4         39.98         36.42         4.87 o                         
  -2  26   4       1992.60       1992.50        32.42 o                         
   0  26   4       1304.01       1311.68        15.85 o                         
   2  26   4        461.81        450.34         7.47 o                         
   4  26   4         62.08         64.11         4.41 o                         
  -5  27   4        199.60        189.31        10.99 o                         
  -3  27   4        244.94        251.52         9.28 o                         
  -1  27   4        458.92        462.57        10.83 o                         
   1  27   4        607.26        584.08         7.50 o                         
   3  27   4         68.35         74.84         3.01 o                         
   5  27   4         97.89         94.95         5.74 o                         
  -6  28   4         25.90         26.67         5.28 o                         
  -4  28   4        141.28        136.68        10.30 o                         
  -2  28   4        339.55        354.93        10.25 o                         
   0  28   4        182.58        167.03         5.76 o                         
   2  28   4        285.84        294.65         5.85 o                         
   4  28   4         12.85         15.87         2.75 o                         
  -5  29   4         32.46         30.37         5.23 o                         
  -3  29   4        297.18        292.25        10.73 o                         
  -1  29   4        483.33        466.52        11.20 o                         
   1  29   4        336.82        323.01         5.58 o                         
   3  29   4         61.14         61.94         3.71 o                         
   5  29   4         29.52         34.23         3.83 o                         
  -4  30   4        273.58        272.56         9.98 o                         
  -2  30   4        710.48        694.19        13.35 o                         
   0  30   4        441.32        450.73        10.11 o                         
   2  30   4         16.03         13.42         2.17 o                         
   4  30   4         93.62         91.52         4.81 o                         
  -5  31   4         21.06         17.49         4.65 o                         
  -3  31   4         80.52         84.72         8.68 o                         
  -1  31   4        100.12         97.25         5.55 o                         
   1  31   4        227.98        222.84         4.74 o                         
   3  31   4         29.14         27.50         2.50 o                         
   5  31   4         44.65         40.44         3.99 o                         
  -4  32   4         97.52        110.59         7.69 o                         
  -2  32   4        293.84        279.93         8.38 o                         
   0  32   4        371.34        387.01         9.43 o                         
   2  32   4        270.68        262.61         5.22 o                         
   4  32   4        165.28        161.90         5.94 o                         
  -5  33   4         13.81         31.42         6.28 o                         
  -3  33   4        451.74        456.21        13.42 o                         
  -1  33   4        435.35        426.15        11.00 o                         
   1  33   4        399.93        388.50         6.41 o                         
   3  33   4         16.67         14.91         2.50 o                         
   5  33   4         55.21         53.20         4.49 o                         
  -4  34   4        141.20        140.01         8.61 o                         
  -2  34   4        223.78        221.00         7.75 o                         
   0  34   4        277.71        264.45         8.85 o                         
   2  34   4        134.94        136.74         4.20 o                         
   4  34   4        261.01        267.21         6.03 o                         
  -5  35   4         37.87         35.76         7.10 o                         
  -3  35   4         26.31         27.78         4.05 o                         
  -1  35   4          7.65          9.00         2.63 o                         
   1  35   4        898.37        918.80        12.67 o                         
   3  35   4        148.46        144.77         6.88 o                         
  -4  36   4         37.83         41.38         6.60 o                         
  -2  36   4          1.42          1.39         2.30 o                         
   0  36   4        294.12        303.80        14.22 o                         
   2  36   4         33.13         31.25         2.23 o                         
   4  36   4          1.91          0.69         2.40 o                         
  -3  37   4        122.84        107.65        10.81 o                         
  -1  37   4        521.41        510.96        11.96 o                         
   1  37   4        409.38        422.05         9.58 o                         
   3  37   4        126.29        134.18         6.51 o                         
  -4  38   4         39.99         38.15         5.31 o                         
  -2  38   4        532.85        519.45        14.13 o                         
   0  38   4        191.72        202.92         8.56 o                         
   2  38   4         58.62         60.38         2.95 o                         
   4  38   4         47.72         42.07         4.51 o                         
  -3  39   4         89.81        102.26         6.38 o                         
  -1  39   4        303.69        307.66         9.33 o                         
   1  39   4         35.67         30.30         3.06 o                         
   3  39   4         22.03         17.04         3.15 o                         
  -4  40   4         18.01         20.41         4.86 o                         
  -2  40   4         91.09         76.78         5.55 o                         
   0  40   4        139.42        140.61         8.23 o                         
   2  40   4          0.29         -0.03         1.24 o                         
  -3  41   4         99.78         95.34         7.49 o                         
  -1  41   4        106.03        123.64         7.20 o                         
   1  41   4        134.18        145.47         6.63 o                         
   3  41   4         47.49         50.46         4.20 o                         
  -2  42   4         59.92         51.33         4.86 o                         
   0  42   4          4.24          4.91         2.92 o                         
   2  42   4        175.64        185.14         5.72 o                         
  -3  43   4        163.22        158.94         9.63 o                         
  -1  43   4        106.88        130.32         7.73 o                         
   1  43   4         15.37         15.08         3.11 o                         
   3  43   4         35.50         34.36         4.09 o                         
  -2  44   4        105.02        102.23         9.94 o                         
   0  44   4         54.88         58.01         5.20 o                         
   2  44   4        174.65        181.67         7.59 o                         
  -3  45   4         99.60         98.48         7.73 o                         
  -1  45   4        118.09         98.40         7.47 o                         
   1  45   4        129.64        142.54         8.53 o                         
  -2  46   4         12.89         12.42         4.19 o                         
   0  46   4         65.22         72.78         6.41 o                         
   2  46   4         73.76         72.99         5.80 o                         
  -1  47   4         65.22         69.67         7.04 o                         
   1  47   4        217.30        217.74        11.16 o                         
   0  48   4         15.96         15.19         4.05 o                         
  -7   1   5         33.06         31.27         5.30 o                         
  -5   1   5          1.72          0.89         1.87 o                         
  -3   1   5        720.55        682.43         9.06 o                         
  -1   1   5        687.29        656.94         8.76 o                         
   1   1   5        377.49        386.43         6.23 o                         
   3   1   5        311.07        301.52         7.12 o                         
   5   1   5        131.21        135.04         6.60 o                         
  -6   2   5         44.20         50.69         5.83 o                         
  -4   2   5        465.20        427.29         6.87 o                         
  -2   2   5        211.67        224.42         4.21 o                         
   0   2   5        512.27        534.50         8.38 o                         
   2   2   5       1458.84       1476.56        16.37 o                         
   4   2   5        182.94        185.39         7.90 o                         
   6   2   5         23.18         25.52         4.60 o                         
  -7   3   5         23.35         19.31         4.66 o                         
  -5   3   5         75.38         81.22         4.48 o                         
  -3   3   5        774.66        789.38         9.91 o                         
  -1   3   5        425.27        394.45         7.72 o                         
   1   3   5        262.95        260.03         5.25 o                         
   3   3   5       1806.74       1835.33        22.21 o                         
   5   3   5          8.42          1.72         2.21 o                         
  -6   4   5        396.55        387.43        10.65 o                         
  -4   4   5        655.80        679.26        19.66 o                         
  -2   4   5        604.98        600.13         7.61 o                         
   0   4   5        317.12        337.40         5.98 o                         
   2   4   5        178.69        180.55         4.19 o                         
   4   4   5        955.87        966.97        15.09 o                         
   6   4   5        166.47        173.19        10.71 o                         
  -7   5   5        187.08        187.50        11.31 o                         
  -5   5   5        284.43        279.30         7.19 o                         
  -3   5   5         42.10         32.11         1.57 o                         
  -1   5   5        197.89        203.47         4.33 o                         
   1   5   5        140.27        133.55         3.54 o                         
   3   5   5        113.19        113.57         4.36 o                         
   5   5   5         86.70         90.30         4.13 o                         
  -6   6   5         32.08         36.06         3.54 o                         
  -4   6   5        578.27        554.67         8.69 o                         
  -2   6   5       2250.16       2292.14        22.82 o                         
   0   6   5        429.02        434.75         6.93 o                         
   2   6   5        143.67        120.49         3.64 o                         
   4   6   5        155.43        151.78         5.34 o                         
   6   6   5        132.87        119.36        10.74 o                         
  -7   7   5         23.23         32.03         7.54 o                         
  -5   7   5         63.35         60.24         5.22 o                         
  -3   7   5        420.40        438.97         6.26 o                         
  -1   7   5       1310.20       1278.45        14.50 o                         
   1   7   5        214.32        191.23         4.34 o                         
   3   7   5         11.35          7.30         1.78 o                         
   5   7   5        300.70        307.09         7.47 o                         
  -6   8   5        251.59        238.86         6.80 o                         
  -4   8   5        595.28        599.67        13.65 o                         
  -2   8   5       1653.86       1779.23        17.03 o                         
   0   8   5        486.04        462.50         6.82 o                         
   2   8   5        664.73        709.99         8.75 o                         
   4   8   5        552.80        536.77        10.79 o                         
   6   8   5         11.08          9.23         4.08 o                         
  -7   9   5         37.91         40.37         7.31 o                         
  -5   9   5        374.25        366.69        10.63 o                         
  -3   9   5        359.62        360.28         7.41 o                         
  -1   9   5         62.74         72.60         2.63 o                         
   1   9   5        119.70        115.95         3.92 o                         
   3   9   5        453.82        437.64         7.86 o                         
   5   9   5        154.75        151.60         5.75 o                         
  -6  10   5         43.33         52.53         6.12 o                         
  -4  10   5        537.02        525.98        11.29 o                         
  -2  10   5        308.44        292.32         4.98 o                         
   0  10   5         37.24         42.63         2.34 o                         
   2  10   5        673.30        687.76         8.62 o                         
   4  10   5         20.81         26.08         2.91 o                         
   6  10   5        174.66        195.91        10.30 o                         
  -5  11   5        114.92        114.03         8.17 o                         
  -3  11   5        995.29        991.58        13.50 o                         
  -1  11   5          9.60         12.09         1.33 o                         
   1  11   5        305.55        317.32         5.76 o                         
   3  11   5        118.92        116.42         5.45 o                         
   5  11   5        166.63        173.65         6.04 o                         
  -6  12   5         94.67         84.91         7.66 o                         
  -4  12   5        863.85        874.33        15.86 o                         
  -2  12   5        306.48        306.38         4.07 o                         
   0  12   5       1175.82       1287.69        13.41 o                         
   2  12   5         22.08         22.72         1.87 o                         
   4  12   5        112.20        118.85         5.17 o                         
   6  12   5          3.76          1.73         2.79 o                         
  -5  13   5        302.49        302.59        13.70 o                         
  -3  13   5         23.22         16.47         2.47 o                         
  -1  13   5        334.43        342.78         5.63 o                         
   1  13   5       1728.16       1805.01        17.16 o                         
   3  13   5        686.66        660.50        10.18 o                         
   5  13   5         27.69         26.92         3.06 o                         
  -6  14   5        128.00        140.52        18.38 o                         
  -4  14   5        373.97        369.81        11.06 o                         
  -2  14   5        592.74        580.07         8.86 o                         
   0  14   5        449.90        436.29         6.43 o                         
   2  14   5        167.22        141.90         3.53 o                         
   4  14   5        170.60        160.79         6.07 o                         
   6  14   5          0.16         -2.21         2.21 o                         
  -5  15   5         31.89         30.25         4.86 o                         
  -3  15   5        663.51        716.82        14.75 o                         
  -1  15   5        118.48        119.35         3.11 o                         
   1  15   5        455.81        468.68         6.49 o                         
   3  15   5        574.29        559.01         8.82 o                         
   5  15   5        219.32        223.95         7.02 o                         
  -6  16   5         47.23         33.64         7.19 o                         
  -4  16   5         53.97         58.73         6.16 o                         
  -2  16   5         10.48          9.33         1.40 o                         
   0  16   5         71.88         61.04         2.62 o                         
   2  16   5        338.94        367.85         5.61 o                         
   4  16   5        283.07        291.06         7.55 o                         
   6  16   5         33.12         37.82         4.19 o                         
  -5  17   5        159.74        156.26        10.29 o                         
  -3  17   5        238.66        231.34        10.04 o                         
  -1  17   5        505.38        498.31         6.74 o                         
   1  17   5        124.01        129.89         3.30 o                         
   3  17   5        244.77        226.83         5.58 o                         
   5  17   5        173.19        175.80         6.14 o                         
  -6  18   5          0.99          6.01         5.29 o                         
  -4  18   5         33.50         40.49         4.61 o                         
  -2  18   5       1136.87       1149.12        16.01 o                         
   0  18   5        170.78        163.62         3.64 o                         
   2  18   5        100.48        114.42         4.04 o                         
   4  18   5        196.20        179.90         5.86 o                         
  -5  19   5        150.37        141.27         9.89 o                         
  -3  19   5       1741.72       1781.79        36.39 o                         
  -1  19   5        540.63        549.36         7.82 o                         
   1  19   5        993.27       1028.65        11.02 o                         
   3  19   5        859.23        820.46        12.37 o                         
   5  19   5         24.24         20.28         3.13 o                         
  -6  20   5          2.86          3.29         4.69 o                         
  -4  20   5        605.69        589.34        15.50 o                         
  -2  20   5       1404.77       1452.86        24.15 o                         
   0  20   5        306.99        288.38         4.58 o                         
   2  20   5         81.80        108.88         4.43 o                         
   4  20   5        204.38        179.93         5.60 o                         
  -5  21   5        225.73        241.39        12.90 o                         
  -3  21   5        527.46        537.92        16.68 o                         
  -1  21   5         36.89         34.26         3.26 o                         
   1  21   5         59.90         74.30         3.14 o                         
   3  21   5       1158.05       1127.24        14.80 o                         
   5  21   5         68.34         80.69         5.04 o                         
  -6  22   5        101.30         94.55         8.26 o                         
  -4  22   5        142.30        159.19        12.16 o                         
  -2  22   5         25.86         26.81         2.58 o                         
   0  22   5         59.99         60.53         2.45 o                         
   2  22   5        255.47        238.04         5.40 o                         
   4  22   5         84.78         73.17         6.33 o                         
  -5  23   5         94.02         68.89        11.18 o                         
  -3  23   5        420.74        428.99        15.51 o                         
  -1  23   5        448.26        444.14         9.57 o                         
   1  23   5         22.97         17.11         1.77 o                         
   3  23   5        141.54        157.55         4.72 o                         
   5  23   5        264.58        291.07         8.57 o                         
  -6  24   5        160.90        163.60        10.28 o                         
  -4  24   5          2.47         -1.14         3.17 o                         
  -2  24   5        677.39        702.00        17.07 o                         
   0  24   5       1897.71       1916.08        20.49 o                         
   2  24   5        337.68        322.07         6.41 o                         
   4  24   5         19.00         13.27         2.20 o                         
  -5  25   5        143.60        128.05        10.31 o                         
  -3  25   5        703.19        692.45        20.09 o                         
  -1  25   5        370.09        347.37         8.41 o                         
   1  25   5        624.37        644.22         8.40 o                         
   3  25   5         46.66         46.40         5.96 o                         
   5  25   5         84.77         96.38         5.55 o                         
  -4  26   5        307.05        318.64        11.65 o                         
  -2  26   5        430.58        460.54        17.27 o                         
   0  26   5        267.96        293.34         5.55 o                         
   2  26   5         10.27         15.13         2.17 o                         
   4  26   5          7.46         12.11         1.98 o                         
  -5  27   5         44.46         45.53         6.78 o                         
  -3  27   5        271.10        221.39        13.44 o                         
  -1  27   5        755.51        725.04        16.12 o                         
   1  27   5       1190.07       1206.49        14.19 o                         
   3  27   5         82.54         86.20         4.61 o                         
   5  27   5         26.79         20.80         3.19 o                         
  -4  28   5        306.48        320.20        13.94 o                         
  -2  28   5        464.57        455.75        11.54 o                         
   0  28   5       3008.66       3051.41        34.77 o                         
   2  28   5        296.80        296.76         6.23 o                         
   4  28   5        160.21        177.69         6.45 o                         
  -5  29   5        794.28        798.02        23.65 o                         
  -3  29   5        219.69        212.09        11.61 o                         
  -1  29   5        749.29        764.58        14.31 o                         
   1  29   5       1266.27       1226.67        16.86 o                         
   3  29   5         52.42         44.04         3.36 o                         
   5  29   5          1.67          3.75         2.16 o                         
  -4  30   5        185.19        169.36        10.33 o                         
  -2  30   5        506.93        508.22        15.08 o                         
   0  30   5       1710.64       1742.74        24.62 o                         
   2  30   5         71.66         73.17         4.08 o                         
   4  30   5        271.10        286.06         6.97 o                         
  -5  31   5        230.38        250.37        11.68 o                         
  -3  31   5         27.82         31.43         5.92 o                         
  -1  31   5       1746.05       1777.01        28.68 o                         
   1  31   5       1102.70       1131.16        14.89 o                         
   3  31   5        106.29         96.79         4.44 o                         
  -4  32   5        142.60        145.90         9.68 o                         
  -2  32   5        165.96        151.16         8.00 o                         
   0  32   5        234.02        220.39         7.29 o                         
   2  32   5         29.13         33.79         2.62 o                         
   4  32   5         45.77         48.31         4.29 o                         
  -5  33   5        189.82        173.51        16.15 o                         
  -3  33   5         62.55         75.49         8.34 o                         
  -1  33   5        155.71        144.40        10.52 o                         
   1  33   5        236.71        239.49         5.83 o                         
   3  33   5        106.51         98.79         5.04 o                         
  -4  34   5        183.35        190.76        11.41 o                         
  -2  34   5         48.33         51.54         4.95 o                         
   0  34   5        585.79        628.12        20.61 o                         
   2  34   5        128.84        131.48         4.37 o                         
   4  34   5        153.12        147.91         7.08 o                         
  -3  35   5         59.52         67.25         7.91 o                         
  -1  35   5        368.69        369.40        10.15 o                         
   1  35   5        105.00        105.40         3.66 o                         
   3  35   5        195.20        217.86         6.59 o                         
  -4  36   5         32.52         27.20         4.75 o                         
  -2  36   5         79.20         75.79         6.24 o                         
   0  36   5        759.82        782.93        16.79 o                         
   2  36   5         23.73         29.62         2.48 o                         
   4  36   5        221.31        225.79         8.32 o                         
  -3  37   5          9.62          8.78         6.70 o                         
  -1  37   5         63.63         68.47         5.69 o                         
   1  37   5         70.64         76.11         4.44 o                         
   3  37   5        425.17        457.17        12.85 o                         
  -4  38   5         11.88         10.68         4.67 o                         
  -2  38   5        210.39        190.55         9.06 o                         
   0  38   5        290.04        308.98        10.27 o                         
   2  38   5        290.21        297.13         7.91 o                         
  -3  39   5        262.40        276.45        11.86 o                         
  -1  39   5        140.03        139.87         7.75 o                         
   1  39   5         68.74         62.87         5.50 o                         
   3  39   5         67.13         69.15         3.48 o                         
  -2  40   5        216.90        190.80        13.73 o                         
   0  40   5        192.23        196.41        10.75 o                         
   2  40   5        267.66        291.53         6.90 o                         
  -3  41   5         15.07         12.41         4.64 o                         
  -1  41   5        102.71         97.28         7.62 o                         
   1  41   5        304.28        305.49         8.93 o                         
   3  41   5        378.85        379.31         9.16 o                         
  -2  42   5          5.41          6.27         3.54 o                         
   0  42   5         49.41         49.09         5.45 o                         
   2  42   5         22.71         20.83         4.98 o                         
  -3  43   5          0.36         -2.94         2.94 o                         
  -1  43   5         54.78         53.74         5.96 o                         
   1  43   5       1263.70       1351.38        23.83 o                         
  -2  44   5        240.79        228.48        10.98 o                         
   0  44   5        206.17        221.95        12.83 o                         
   2  44   5        143.12        146.47         7.49 o                         
  -1  45   5          7.10          5.73         3.85 o                         
   1  45   5        155.77        150.25         9.07 o                         
   0  46   5        147.86        147.48         8.81 o                         
  -6   0   6         23.17          9.06         4.06 o                         
  -4   0   6        396.81        417.75         8.60 o                         
  -2   0   6       2039.20       2191.49        28.30 o                         
   0   0   6       2168.77       2138.57        34.38 o                         
   2   0   6        910.29        914.67        19.17 o                         
   4   0   6        181.17        172.41        10.02 o                         
   6   0   6        163.87        173.28        12.37 o                         
  -5   1   6        178.55        170.96         6.35 o                         
  -3   1   6        907.78        905.07        11.68 o                         
  -1   1   6       1511.41       1533.37        16.50 o                         
   1   1   6         73.63         71.60         4.09 o                         
   3   1   6       3179.37       3247.11        36.02 o                         
   5   1   6        221.59        211.55         7.43 o                         
  -6   2   6         27.46         24.78         3.76 o                         
  -4   2   6        125.95        125.51         3.19 o                         
  -2   2   6       1432.43       1428.28        14.65 o                         
   0   2   6         77.05         76.61         3.59 o                         
   2   2   6        152.48        146.55         5.19 o                         
   4   2   6          3.65          3.04         2.04 o                         
   6   2   6          5.44          4.00         2.96 o                         
  -5   3   6         21.03         21.55         2.63 o                         
  -3   3   6       1140.16       1097.89        17.24 o                         
  -1   3   6        737.49        744.83         9.86 o                         
   1   3   6        554.47        561.32         9.92 o                         
   3   3   6        594.11        611.90        15.92 o                         
   5   3   6        386.67        384.41         9.47 o                         
  -6   4   6         65.38         71.83         4.56 o                         
  -4   4   6        159.69        152.71         4.19 o                         
  -2   4   6        973.46       1001.32        11.66 o                         
   0   4   6       4196.71       4258.94        50.25 o                         
   2   4   6        764.08        763.12        12.01 o                         
   4   4   6         24.17         24.66         3.94 o                         
   6   4   6        164.28        152.30         8.68 o                         
  -5   5   6        150.16        148.05         4.14 o                         
  -3   5   6       1230.67       1179.18        15.49 o                         
  -1   5   6        168.42        148.52         3.89 o                         
   1   5   6        138.86        129.29         4.92 o                         
   3   5   6          2.52          4.92         1.96 o                         
   5   5   6        464.40        481.21        11.29 o                         
  -6   6   6          2.30          5.48         2.85 o                         
  -4   6   6        197.32        203.83         5.47 o                         
  -2   6   6        212.17        183.52         4.18 o                         
   0   6   6        529.43        512.50         8.33 o                         
   2   6   6        606.06        597.65        10.30 o                         
   4   6   6         10.55          7.66         2.44 o                         
  -5   7   6         73.39         71.74         8.00 o                         
  -3   7   6        123.95        116.41         3.72 o                         
  -1   7   6        457.23        454.15        10.24 o                         
   1   7   6        173.68        163.22         4.95 o                         
   3   7   6       1067.16       1062.23        15.83 o                         
   5   7   6          7.32          5.78         2.53 o                         
  -6   8   6         38.55         36.19         5.13 o                         
  -4   8   6         21.28         28.51         3.72 o                         
  -2   8   6         65.77         59.81         2.32 o                         
   0   8   6       3577.48       3704.18        38.64 o                         
   2   8   6         70.89         73.94         4.36 o                         
   4   8   6        119.29        108.73         5.70 o                         
  -5   9   6        170.32        166.61         7.41 o                         
  -3   9   6         17.94         32.08         2.84 o                         
  -1   9   6       1730.01       1748.21        18.18 o                         
   1   9   6        101.50        114.79         4.69 o                         
   3   9   6        427.00        406.21         8.53 o                         
   5   9   6         29.53         35.85         3.97 o                         
  -6  10   6          4.23          0.94         3.04 o                         
  -4  10   6         58.16         58.05         8.23 o                         
  -2  10   6        539.88        491.24         6.93 o                         
   0  10   6        607.50        620.85        10.98 o                         
   2  10   6         63.55         58.83         3.69 o                         
   4  10   6         88.41         91.18         5.46 o                         
  -5  11   6        102.66        105.52         6.14 o                         
  -3  11   6        224.25        200.29         6.41 o                         
  -1  11   6       1602.94       1600.66        17.12 o                         
   1  11   6        657.37        681.91        11.12 o                         
   3  11   6        595.72        580.51        10.55 o                         
   5  11   6          0.52          1.21         2.37 o                         
  -6  12   6        215.34        201.49        13.38 o                         
  -4  12   6        237.83        241.77        11.40 o                         
  -2  12   6        379.20        359.43         8.08 o                         
   0  12   6       1496.33       1481.99        16.40 o                         
   2  12   6        381.64        338.06         6.59 o                         
   4  12   6        208.48        198.34         6.43 o                         
  -5  13   6        205.21        211.66         8.82 o                         
  -3  13   6        228.03        211.56         6.53 o                         
  -1  13   6        368.12        363.73         6.20 o                         
   1  13   6         19.36         14.54         1.99 o                         
   3  13   6         27.01         33.14         3.28 o                         
   5  13   6          5.70          3.68         2.14 o                         
  -6  14   6         59.26         82.02         7.72 o                         
  -4  14   6         86.31         90.91         6.08 o                         
  -2  14   6        451.24        420.76         5.88 o                         
   0  14   6         65.73         68.51         3.26 o                         
   2  14   6        406.76        372.49         8.65 o                         
   4  14   6         95.75         94.50         4.97 o                         
  -5  15   6          7.50         14.55         3.77 o                         
  -3  15   6       1098.63       1117.47        18.34 o                         
  -1  15   6       1317.64       1305.08        15.23 o                         
   1  15   6        690.03        721.20        10.18 o                         
   3  15   6        226.28        212.75         5.79 o                         
   5  15   6        103.68        106.33         5.56 o                         
  -6  16   6        111.29        110.50         9.03 o                         
  -4  16   6        154.53        147.10        11.01 o                         
  -2  16   6        437.76        430.37         6.31 o                         
   0  16   6        230.81        226.30         5.45 o                         
   2  16   6         72.60         51.01         3.40 o                         
   4  16   6        350.71        356.04         7.86 o                         
  -5  17   6         41.19         38.91         5.09 o                         
  -3  17   6        298.60        306.88         8.78 o                         
  -1  17   6        178.66        158.65         4.37 o                         
   1  17   6        292.99        276.34         5.50 o                         
   3  17   6        549.54        519.97        10.06 o                         
   5  17   6          3.53          4.82         2.38 o                         
  -6  18   6         40.74         32.87         6.18 o                         
  -4  18   6         33.04         28.44         5.15 o                         
  -2  18   6         23.06         27.81         2.74 o                         
   0  18   6         45.67         49.63         3.12 o                         
   2  18   6         69.43         81.46         4.33 o                         
   4  18   6          4.26         -1.15         1.77 o                         
  -5  19   6         91.48         91.73         8.73 o                         
  -3  19   6        383.73        394.08        17.74 o                         
  -1  19   6        406.22        405.23         7.13 o                         
   1  19   6        104.30        118.12         4.35 o                         
   3  19   6        258.39        261.41         6.26 o                         
   5  19   6        170.37        174.64         7.15 o                         
  -6  20   6         33.51         16.20         5.11 o                         
  -4  20   6         20.38         19.25         4.85 o                         
  -2  20   6        695.32        676.99        11.39 o                         
   0  20   6        114.48        122.81         3.85 o                         
   2  20   6        212.04        179.57         5.79 o                         
   4  20   6         51.05         48.62         3.66 o                         
  -5  21   6        224.59        222.13        10.56 o                         
  -3  21   6       1373.07       1364.04        31.25 o                         
  -1  21   6          8.09          5.83         1.46 o                         
   1  21   6        466.01        420.52         7.30 o                         
   3  21   6        201.39        209.29         5.54 o                         
   5  21   6         75.43         73.95         5.49 o                         
  -4  22   6        374.71        387.73        19.16 o                         
  -2  22   6        468.86        439.27        11.28 o                         
   0  22   6        276.39        290.36         5.45 o                         
   2  22   6        524.12        500.99         9.14 o                         
   4  22   6        341.44        373.15         8.27 o                         
  -5  23   6        126.19        130.00         8.93 o                         
  -3  23   6        840.47        860.37        28.14 o                         
  -1  23   6         44.69         41.54         2.99 o                         
   1  23   6         75.06         55.40         3.54 o                         
   3  23   6        130.52        126.15         5.94 o                         
   5  23   6        278.72        283.26         8.15 o                         
  -4  24   6        356.24        358.41        14.65 o                         
  -2  24   6        106.08        103.65         4.93 o                         
   0  24   6       1285.60       1245.93        14.28 o                         
   2  24   6        342.82        351.34         7.50 o                         
   4  24   6         85.00         90.99         4.28 o                         
  -5  25   6        211.23        221.18        11.23 o                         
  -3  25   6        279.07        285.00        12.81 o                         
  -1  25   6        142.88        145.29         9.95 o                         
   1  25   6        756.25        730.58        11.74 o                         
   3  25   6         28.91         39.86         3.59 o                         
  -4  26   6       1141.27       1219.94        33.29 o                         
  -2  26   6        470.45        468.38        16.61 o                         
   0  26   6        910.86        912.41        12.08 o                         
   2  26   6         45.94         49.09         3.41 o                         
   4  26   6        197.21        203.94         5.57 o                         
  -5  27   6         16.82         18.38         5.07 o                         
  -3  27   6         43.74         43.29         6.50 o                         
  -1  27   6        150.37        152.09         7.26 o                         
   1  27   6         38.48         44.50         3.33 o                         
   3  27   6          1.35         -0.71         2.18 o                         
  -4  28   6        520.82        523.31        18.56 o                         
  -2  28   6        103.34         91.49         5.26 o                         
   0  28   6         14.54         12.83         2.25 o                         
   2  28   6         45.04         34.57         3.05 o                         
   4  28   6         75.64         78.87         4.75 o                         
  -5  29   6        178.17        169.97        16.82 o                         
  -3  29   6         72.66         70.08         8.36 o                         
  -1  29   6         80.08         81.33         5.67 o                         
   1  29   6         73.67         73.94         3.99 o                         
   3  29   6         58.68         62.26         4.24 o                         
  -4  30   6        472.40        494.63        35.13 o                         
  -2  30   6         59.87         60.77         4.88 o                         
   0  30   6         15.60         17.85         2.82 o                         
   2  30   6        126.89        127.18         5.14 o                         
   4  30   6         45.03         52.85         3.85 o                         
  -3  31   6        124.60        127.79        10.60 o                         
  -1  31   6        158.10        160.93         6.89 o                         
   1  31   6        256.94        254.80         7.01 o                         
   3  31   6        123.76        142.50         6.65 o                         
  -4  32   6         12.95          6.42         4.06 o                         
  -2  32   6        107.14        100.53         9.43 o                         
   0  32   6        152.20        164.16         9.06 o                         
   2  32   6         25.99         32.43         2.98 o                         
   4  32   6         15.31         10.69         3.12 o                         
  -3  33   6         24.78         24.38         5.70 o                         
  -1  33   6        630.64        611.67        14.76 o                         
   1  33   6        180.60        171.41         4.64 o                         
   3  33   6        510.69        538.35        10.54 o                         
  -4  34   6        251.28        263.73        13.10 o                         
  -2  34   6         34.37         25.44         3.83 o                         
   0  34   6        304.24        300.39        10.17 o                         
   2  34   6        178.19        177.95         8.53 o                         
  -3  35   6        147.61        133.81        11.28 o                         
  -1  35   6         79.19         74.25         7.50 o                         
   1  35   6        209.31        222.48        10.24 o                         
   3  35   6         98.25        110.46         6.23 o                         
  -4  36   6         93.41         89.58         9.71 o                         
  -2  36   6          5.27          2.67         3.95 o                         
   0  36   6         50.74         58.05         5.83 o                         
   2  36   6        239.86        266.87         7.23 o                         
  -3  37   6         27.43         30.30         7.57 o                         
  -1  37   6        320.89        313.18         9.72 o                         
   1  37   6         46.39         49.24         2.46 o                         
   3  37   6         40.14         42.28         4.13 o                         
  -2  38   6         27.18         13.50         7.30 o                         
   0  38   6        193.44        185.34        11.18 o                         
   2  38   6        119.46        124.19         6.46 o                         
  -3  39   6         18.23         27.46         7.34 o                         
  -1  39   6         49.45         44.76         4.92 o                         
   1  39   6         47.32         52.07         6.09 o                         
  -2  40   6         87.40         95.79        12.04 o                         
   0  40   6        146.89        147.13         8.97 o                         
   2  40   6          3.22          6.22         2.90 o                         
  -1  41   6         17.60         25.50        12.21 o                         
   1  41   6        132.50        131.45        10.52 o                         
  -2  42   6        375.59        363.88        15.99 o                         
   0  42   6        243.01        251.41        14.24 o                         
  -1  43   6        104.16        114.51         9.28 o                         
   1  43   6         11.50          9.16         4.15 o                         
   0  44   6         64.75         67.50         8.75 o                         
  -5   1   7          1.72          0.28         1.43 o                         
  -3   1   7        608.26        556.00         8.77 o                         
  -1   1   7         58.26         53.79         3.04 o                         
   1   1   7       2367.10       2376.21        32.96 o                         
   3   1   7        312.71        301.61         8.42 o                         
   5   1   7        126.55        113.63         9.74 o                         
  -6   2   7         24.21         20.08         4.29 o                         
  -4   2   7       1204.95       1140.02        12.65 o                         
  -2   2   7        474.02        443.31         7.83 o                         
   0   2   7       1386.70       1377.98        18.27 o                         
   2   2   7        100.18         99.96         5.14 o                         
   4   2   7        165.86        160.29         7.19 o                         
  -5   3   7          5.90          0.99         1.45 o                         
  -3   3   7        193.88        210.15         5.05 o                         
  -1   3   7       1893.43       1895.12        21.04 o                         
   1   3   7        240.67        235.79         6.90 o                         
   3   3   7         32.94         25.72         3.24 o                         
   5   3   7        107.09        118.39         9.19 o                         
  -6   4   7        129.29        128.30         9.81 o                         
  -4   4   7         17.85         10.71         1.75 o                         
  -2   4   7        212.35        188.61         4.62 o                         
   0   4   7       2163.10       2143.58        23.89 o                         
   2   4   7        643.19        702.08        13.13 o                         
   4   4   7         74.41         75.46         4.99 o                         
  -5   5   7         32.13         28.23         3.34 o                         
  -3   5   7        698.98        705.79        11.08 o                         
  -1   5   7       1596.57       1591.52        18.58 o                         
   1   5   7        337.81        318.15        13.42 o                         
   3   5   7        195.84        183.68         6.76 o                         
   5   5   7        151.15        148.35         9.59 o                         
  -6   6   7        155.93        164.51         8.05 o                         
  -4   6   7         93.83         88.05         2.97 o                         
  -2   6   7        148.36        141.60         4.22 o                         
   0   6   7         43.47         38.88         3.09 o                         
   2   6   7       2474.13       2532.38        29.67 o                         
   4   6   7         45.61         47.62         4.43 o                         
  -5   7   7        252.70        245.74         7.14 o                         
  -3   7   7        374.77        370.23         5.97 o                         
  -1   7   7       1661.44       1682.67        20.58 o                         
   1   7   7        852.12        876.13        12.92 o                         
   3   7   7        348.92        336.26         8.85 o                         
   5   7   7        151.92        148.99         8.53 o                         
  -6   8   7         56.87         56.94         5.30 o                         
  -4   8   7        134.59        119.98         5.62 o                         
  -2   8   7         80.24         73.05         3.09 o                         
   0   8   7        157.34        146.18         5.01 o                         
   2   8   7        137.92        124.59         7.02 o                         
   4   8   7        291.78        291.14         8.67 o                         
  -5   9   7         59.30         55.98         5.04 o                         
  -3   9   7        235.12        204.39         6.06 o                         
  -1   9   7       1385.89       1322.35        16.00 o                         
   1   9   7        622.12        631.80        10.96 o                         
   3   9   7         68.58         72.43         4.99 o                         
   5   9   7         54.18         48.94         5.44 o                         
  -6  10   7        168.31        167.96        10.15 o                         
  -4  10   7         18.82         18.74         2.90 o                         
  -2  10   7        104.77        111.71         3.83 o                         
   0  10   7         81.76         76.94         4.08 o                         
   2  10   7        456.43        471.10        12.56 o                         
   4  10   7        207.75        199.13         7.70 o                         
  -5  11   7         29.31         34.59         3.87 o                         
  -3  11   7        232.28        227.04         7.09 o                         
  -1  11   7        501.18        422.83         7.52 o                         
   1  11   7        142.83        159.53         6.65 o                         
   3  11   7        462.57        452.62        10.26 o                         
   5  11   7         20.39         21.63         4.33 o                         
  -6  12   7          8.76          8.00         3.77 o                         
  -4  12   7         38.37         43.70         5.95 o                         
  -2  12   7        330.03        323.07         5.62 o                         
   0  12   7        429.94        433.30         8.37 o                         
   2  12   7        332.53        303.57        10.51 o                         
   4  12   7        160.83        153.58         7.06 o                         
  -5  13   7        379.14        401.91        10.72 o                         
  -3  13   7        153.28        142.46         5.96 o                         
  -1  13   7         75.71         50.82         3.21 o                         
   1  13   7         87.45         86.46         5.10 o                         
   3  13   7        762.61        774.65        13.41 o                         
   5  13   7         14.30         16.86         3.73 o                         
  -6  14   7        103.05         97.99         8.43 o                         
  -4  14   7        298.57        306.17         9.99 o                         
  -2  14   7       1493.36       1473.36        16.83 o                         
   0  14   7         47.05         55.45         4.17 o                         
   2  14   7       1005.64       1058.47        20.26 o                         
   4  14   7         77.24         88.02         5.26 o                         
  -5  15   7        144.23        157.54         9.18 o                         
  -3  15   7        112.44         97.44         5.15 o                         
  -1  15   7        262.46        242.67         5.81 o                         
   1  15   7        473.27        512.89        10.65 o                         
   3  15   7        346.78        372.30         9.89 o                         
   5  15   7        100.67        106.24         7.50 o                         
  -4  16   7        177.34        170.23         7.71 o                         
  -2  16   7        687.46        686.18        10.61 o                         
   0  16   7        402.74        366.16         7.68 o                         
   2  16   7         55.77         52.09         4.37 o                         
   4  16   7        170.22        171.43         6.14 o                         
  -5  17   7         11.23         12.16         3.74 o                         
  -3  17   7         39.63         35.84         3.30 o                         
  -1  17   7         95.13         91.66         4.02 o                         
   1  17   7         63.01         59.60         5.46 o                         
   3  17   7        366.86        392.19        10.14 o                         
  -4  18   7        219.51        251.86        12.08 o                         
  -2  18   7        798.64        790.02        11.53 o                         
   0  18   7         47.73         38.69         3.41 o                         
   2  18   7        121.09        125.49         5.91 o                         
   4  18   7        227.85        247.82         7.53 o                         
  -5  19   7         71.36         83.39         7.23 o                         
  -3  19   7       1023.25       1067.77        27.07 o                         
  -1  19   7         58.05         50.89         3.24 o                         
   1  19   7        417.79        381.83        12.50 o                         
   3  19   7        223.76        209.44         7.81 o                         
  -4  20   7        597.57        570.45        34.94 o                         
  -2  20   7        339.58        323.85         6.66 o                         
   0  20   7        453.72        439.49         8.42 o                         
   2  20   7        242.79        248.04         7.12 o                         
   4  20   7        160.56        153.56         7.03 o                         
  -5  21   7          7.63          4.66         3.86 o                         
  -3  21   7        185.24        167.28        15.76 o                         
  -1  21   7        162.96        156.28         3.60 o                         
   1  21   7         52.85         47.90         4.64 o                         
   3  21   7        260.74        243.02         7.92 o                         
  -4  22   7        122.87        120.68        10.39 o                         
  -2  22   7         94.25         92.30         4.36 o                         
   0  22   7        135.42        143.03         4.60 o                         
   2  22   7        673.17        680.91        12.38 o                         
   4  22   7        215.48        226.33         7.45 o                         
  -5  23   7        299.99        298.41        12.01 o                         
  -3  23   7         92.23         83.52         8.47 o                         
  -1  23   7        126.29        113.61         4.73 o                         
   1  23   7         56.82         47.03         3.66 o                         
   3  23   7         53.59         51.51         5.06 o                         
  -4  24   7         13.60          3.93         5.46 o                         
  -2  24   7        328.02        319.19         9.18 o                         
   0  24   7        592.06        605.87         9.43 o                         
   2  24   7        429.30        427.73         9.73 o                         
   4  24   7         29.60         38.25         4.97 o                         
  -5  25   7        169.18        168.67        10.34 o                         
  -3  25   7         91.57         93.88         9.00 o                         
  -1  25   7        549.19        551.39        11.47 o                         
   1  25   7         24.25         22.30         2.86 o                         
   3  25   7         80.17         74.72         5.33 o                         
  -4  26   7        164.55        137.33        11.13 o                         
  -2  26   7        123.86        123.56         5.76 o                         
   0  26   7        281.73        292.05         6.75 o                         
   2  26   7         90.08         92.85         5.70 o                         
   4  26   7         11.61          6.84         2.95 o                         
  -3  27   7        117.74        111.28        10.09 o                         
  -1  27   7        411.26        405.36        11.08 o                         
   1  27   7          5.11          2.21         1.93 o                         
   3  27   7        139.55        145.04         6.73 o                         
  -4  28   7         14.13         26.25         5.94 o                         
  -2  28   7        109.94        112.46         5.64 o                         
   0  28   7        702.10        703.28        10.82 o                         
   2  28   7        136.61        143.37         6.50 o                         
  -3  29   7         39.74         53.76         7.56 o                         
  -1  29   7        472.54        476.81        12.31 o                         
   1  29   7         75.89         75.84         4.29 o                         
   3  29   7        100.60        113.97         7.06 o                         
  -4  30   7        128.10        130.72        11.44 o                         
  -2  30   7          3.51          4.93         2.28 o                         
   0  30   7        576.38        576.16        10.85 o                         
   2  30   7         22.80         24.34         3.19 o                         
  -3  31   7          0.50          1.46         4.01 o                         
  -1  31   7        147.89        142.36         7.94 o                         
   1  31   7         39.10         38.05         3.39 o                         
   3  31   7         57.40         47.81         5.15 o                         
  -4  32   7          6.54          6.31         4.86 o                         
  -2  32   7         32.27         32.03         4.15 o                         
   0  32   7        694.89        703.53        16.38 o                         
   2  32   7         67.01         70.51         5.81 o                         
  -3  33   7         76.07         76.39         8.93 o                         
  -1  33   7        135.13        108.62        12.17 o                         
   1  33   7        147.62        150.79         7.67 o                         
   3  33   7        159.67        165.35         9.52 o                         
  -2  34   7         67.35         66.26         8.49 o                         
   0  34   7          7.60          5.94         4.21 o                         
   2  34   7        105.82        106.15         6.58 o                         
  -3  35   7         50.72         53.73         8.32 o                         
  -1  35   7        214.01        202.43        19.65 o                         
   1  35   7          3.66          5.76         2.15 o                         
  -2  36   7         42.46         35.51         7.02 o                         
   0  36   7         27.90         28.89         5.15 o                         
   2  36   7         81.39         82.52         5.40 o                         
  -3  37   7         99.94         81.28        20.92 o                         
  -1  37   7        176.26        177.61        15.76 o                         
   1  37   7         12.09          8.32         3.31 o                         
  -2  38   7         47.40         52.36         9.49 o                         
   0  38   7         11.46         15.29         6.48 o                         
  -1  39   7        111.06        119.78        14.09 o                         
   1  39   7         94.14         96.39         8.14 o                         
   0  40   7         16.74         15.52         4.34 o                         
  -1  41   7        117.38        120.18        18.35 o                         
  -4   0   8       1176.46       1119.55        32.85 o                         
  -2   0   8        495.02        499.03        12.70 o                         
   0   0   8       1690.88       1787.86        36.98 o                         
   2   0   8        675.74        767.20        23.34 o                         
   4   0   8         14.96          6.53         4.61 o                         
  -5   1   8        146.51        147.72         4.98 o                         
  -3   1   8        273.25        235.46         7.80 o                         
  -1   1   8        288.40        282.01         6.84 o                         
   1   1   8        168.69        178.20         9.56 o                         
   3   1   8        106.40         93.39         6.68 o                         
  -4   2   8         36.26         34.05         2.32 o                         
  -2   2   8         86.36         89.41         4.34 o                         
   0   2   8         78.92         76.25         5.29 o                         
   2   2   8        664.45        717.59        16.68 o                         
   4   2   8         14.21         14.56         3.48 o                         
  -5   3   8        172.74        154.83         6.34 o                         
  -3   3   8         67.81         75.05         3.76 o                         
  -1   3   8        101.33        102.23         5.14 o                         
   1   3   8        435.97        455.80        12.54 o                         
   3   3   8         28.99         22.63         3.49 o                         
  -4   4   8        190.87        194.56         6.31 o                         
  -2   4   8       1373.24       1413.55        17.11 o                         
   0   4   8        614.48        633.84        13.97 o                         
   2   4   8        823.28        843.85        18.40 o                         
   4   4   8        102.14         96.15         6.68 o                         
  -5   5   8        166.71        175.46         6.79 o                         
  -3   5   8        466.18        464.64         8.12 o                         
  -1   5   8         36.25         29.79         3.30 o                         
   1   5   8        410.10        429.59        12.06 o                         
   3   5   8        159.03        181.56         7.82 o                         
  -4   6   8        102.89         81.52         4.61 o                         
  -2   6   8        225.00        212.01         5.29 o                         
   0   6   8         49.11         49.66         4.71 o                         
   2   6   8        361.17        358.17        11.43 o                         
   4   6   8         33.72         32.59         4.50 o                         
  -5   7   8        457.25        457.17        11.18 o                         
  -3   7   8        514.36        480.91         8.00 o                         
  -1   7   8        466.66        480.47         9.79 o                         
   1   7   8        354.86        344.39         9.92 o                         
   3   7   8         86.98         84.14         5.65 o                         
  -4   8   8         27.04         27.46         3.73 o                         
  -2   8   8        231.47        214.40         6.41 o                         
   0   8   8         22.02         31.59         3.04 o                         
   2   8   8        181.79        182.54        10.64 o                         
   4   8   8         20.24         22.62         3.88 o                         
  -5   9   8         17.44         21.75         3.50 o                         
  -3   9   8         97.74         91.34         2.74 o                         
  -1   9   8        486.46        493.19         9.14 o                         
   1   9   8        166.52        166.97         9.67 o                         
   3   9   8         45.09         55.94         4.68 o                         
  -4  10   8         48.38         44.45         4.34 o                         
  -2  10   8         84.58         68.33         3.65 o                         
   0  10   8         46.15         41.32         3.50 o                         
   2  10   8        543.29        559.20        12.43 o                         
   4  10   8         13.27         18.83         3.75 o                         
  -5  11   8         26.62         24.50         3.77 o                         
  -3  11   8         97.87        104.79         4.05 o                         
  -1  11   8        159.53        135.44         5.36 o                         
   1  11   8        440.84        411.95        14.00 o                         
   3  11   8        207.89        218.88         9.34 o                         
  -4  12   8        128.58        135.76         6.57 o                         
  -2  12   8         51.98         65.90         4.20 o                         
   0  12   8        642.26        636.88        11.29 o                         
   2  12   8        185.75        191.99         8.07 o                         
   4  12   8        124.81        132.73         9.17 o                         
  -5  13   8         90.24        108.14         6.55 o                         
  -3  13   8         31.09         37.05         3.97 o                         
  -1  13   8        189.60        178.89         5.81 o                         
   1  13   8         17.96         28.48         4.01 o                         
   3  13   8        367.25        391.92        16.36 o                         
  -4  14   8        101.35        117.00         9.40 o                         
  -2  14   8        256.49        240.44         5.94 o                         
   0  14   8        100.39        103.81         5.33 o                         
   2  14   8        403.87        410.04        11.49 o                         
   4  14   8         95.25         89.58         6.29 o                         
  -5  15   8         60.33         59.65         6.83 o                         
  -3  15   8         84.33         76.59         5.13 o                         
  -1  15   8        357.77        352.27         7.98 o                         
   1  15   8         46.68         52.47         5.86 o                         
   3  15   8         89.16         93.58         6.20 o                         
  -4  16   8         36.95         28.08         4.13 o                         
  -2  16   8        465.89        422.30         8.49 o                         
   0  16   8        110.67        106.55         5.17 o                         
   2  16   8        208.01        198.02         8.10 o                         
   4  16   8         55.68         47.53         4.71 o                         
  -5  17   8        160.37        184.89         9.29 o                         
  -3  17   8         53.23         54.17         4.19 o                         
  -1  17   8        349.77        316.10         8.00 o                         
   1  17   8         35.98         34.04         4.17 o                         
   3  17   8        150.27        156.77         7.81 o                         
  -4  18   8         16.53         23.21         5.13 o                         
  -2  18   8         55.53         49.51         2.71 o                         
   0  18   8        206.47        199.42         6.15 o                         
   2  18   8        267.72        265.52         8.98 o                         
   4  18   8        110.95        116.94         7.53 o                         
  -5  19   8        148.04        149.33         9.66 o                         
  -3  19   8         90.04         91.11         8.70 o                         
  -1  19   8        457.05        447.08         9.08 o                         
   1  19   8          3.69          4.41         2.38 o                         
   3  19   8        205.90        191.72         9.11 o                         
  -4  20   8         33.57         42.33        10.62 o                         
  -2  20   8         87.98         89.71         3.37 o                         
   0  20   8        138.26        134.91         5.77 o                         
   2  20   8         82.60         71.72         5.70 o                         
   4  20   8        470.27        473.49        33.38 o                         
  -3  21   8         46.71         60.61         7.63 o                         
  -1  21   8        235.81        222.90         6.35 o                         
   1  21   8        119.29        123.64         7.00 o                         
   3  21   8        343.31        355.10        15.32 o                         
  -4  22   8         28.18         38.00         6.32 o                         
  -2  22   8        152.97        144.52         4.60 o                         
   0  22   8        107.65         96.83         4.71 o                         
   2  22   8         75.46         99.25         6.51 o                         
  -3  23   8         72.63         56.96         7.74 o                         
  -1  23   8         98.91         97.17         3.15 o                         
   1  23   8        312.55        333.49         8.60 o                         
   3  23   8         23.74         16.57         4.53 o                         
  -4  24   8         99.80        100.87         9.59 o                         
  -2  24   8          8.31         12.19         1.77 o                         
   0  24   8        291.98        269.94         6.59 o                         
   2  24   8         76.34         89.42         6.62 o                         
  -3  25   8        282.51        320.85        17.83 o                         
  -1  25   8        465.59        477.60        11.89 o                         
   1  25   8        117.17        118.79         5.67 o                         
   3  25   8         18.41         13.82         3.41 o                         
  -4  26   8        328.65        335.02        14.74 o                         
  -2  26   8         13.51         13.46         2.01 o                         
   0  26   8         74.42         71.33         4.35 o                         
   2  26   8        147.48        136.26         8.24 o                         
  -3  27   8        149.97        171.61        12.56 o                         
  -1  27   8        110.12        118.30         5.16 o                         
   1  27   8        377.14        375.58        10.51 o                         
   3  27   8         15.58         13.92         3.23 o                         
  -4  28   8         83.02         84.04        11.59 o                         
  -2  28   8         74.00         71.59         4.56 o                         
   0  28   8        107.43        114.49         6.60 o                         
   2  28   8          1.16         -2.22         2.56 o                         
  -3  29   8        112.48        126.13        13.37 o                         
  -1  29   8         17.40         29.19         5.06 o                         
   1  29   8        312.98        309.67        11.24 o                         
  -2  30   8        236.27        271.72        13.68 o                         
   0  30   8        152.75        151.65         6.33 o                         
   2  30   8        112.58        110.03         7.04 o                         
  -3  31   8         25.70         20.72         6.00 o                         
  -1  31   8          2.22          1.25         3.77 o                         
   1  31   8        270.26        296.08        11.00 o                         
  -2  32   8        165.96        170.76        15.55 o                         
   0  32   8        100.22        108.18         8.90 o                         
   2  32   8         69.09         66.45         5.45 o                         
  -1  33   8         41.90         52.06         7.20 o                         
   1  33   8        105.42        150.75        15.73 o                         
  -2  34   8        145.17        150.42        13.80 o                         
   0  34   8        231.46        216.92        14.23 o                         
  -1  35   8        337.88        329.51        18.58 o                         
   1  35   8        191.80        196.39         9.99 o                         
   0  36   8         12.85         15.04         5.19 o                         
  -5   1   9         61.37         52.14         6.23 o                         
  -3   1   9         21.62         23.35         2.52 o                         
  -1   1   9         98.28        108.26         6.80 o                         
   1   1   9         75.06         85.26         6.68 o                         
   3   1   9        144.13        120.64         9.65 o                         
  -4   2   9          7.81          6.25         2.12 o                         
  -2   2   9        666.96        672.36        13.08 o                         
   0   2   9        121.08        116.46         6.91 o                         
   2   2   9        107.22        124.56         9.21 o                         
  -5   3   9         77.06         74.92         5.58 o                         
  -3   3   9         68.60         72.96         4.28 o                         
  -1   3   9        668.55        708.11        14.18 o                         
   1   3   9        129.43        141.93         8.46 o                         
   3   3   9         35.60         38.91         5.43 o                         
  -4   4   9         42.60         27.37         3.15 o                         
  -2   4   9          6.27          6.45         2.27 o                         
   0   4   9        121.05        123.24         7.41 o                         
   2   4   9        217.02        209.56        13.33 o                         
  -5   5   9         50.83         58.88         5.42 o                         
  -3   5   9        118.09        102.01         4.84 o                         
  -1   5   9        137.71        149.88         6.31 o                         
   1   5   9        192.78        204.90         9.72 o                         
   3   5   9         36.98         40.19         5.31 o                         
  -4   6   9        203.56        201.50         5.87 o                         
  -2   6   9         47.16         54.83         3.66 o                         
   0   6   9        108.19        104.57         7.29 o                         
   2   6   9          3.19          0.65         3.14 o                         
  -5   7   9         73.63         72.25         5.60 o                         
  -3   7   9        250.16        256.30         6.84 o                         
  -1   7   9          6.36          0.00         1.79 o                         
   1   7   9         68.64         68.87         6.08 o                         
   3   7   9          5.58          4.08         3.23 o                         
  -4   8   9         90.29        100.75         6.42 o                         
  -2   8   9          9.80          7.42         1.99 o                         
   0   8   9        220.91        237.69         9.19 o                         
   2   8   9         45.01         51.34         5.64 o                         
  -3   9   9        187.32        179.44         4.78 o                         
  -1   9   9        398.05        380.27         8.29 o                         
   1   9   9         15.67         14.22         3.68 o                         
   3   9   9         66.48         72.66         6.17 o                         
  -4  10   9         93.66         78.59         5.72 o                         
  -2  10   9        109.27        102.68         4.59 o                         
   0  10   9        107.76        111.14         7.34 o                         
   2  10   9        203.04        207.76        10.23 o                         
  -3  11   9         46.84         46.02         3.25 o                         
  -1  11   9         31.94         25.02         3.04 o                         
   1  11   9        208.64        213.20        10.82 o                         
   3  11   9        570.87        581.90        20.99 o                         
  -4  12   9        161.82        183.01         7.48 o                         
  -2  12   9        115.09        115.65         5.12 o                         
   0  12   9         40.38         38.40         4.87 o                         
   2  12   9         45.89         49.09         5.25 o                         
  -3  13   9         84.01         75.84         6.00 o                         
  -1  13   9         91.25         91.32         4.62 o                         
   1  13   9        415.67        477.87        13.43 o                         
   3  13   9         69.98         77.39         7.10 o                         
  -4  14   9         76.89         75.91         6.41 o                         
  -2  14   9        138.07        136.12         5.02 o                         
   0  14   9         41.56         46.07         5.14 o                         
   2  14   9         70.91         72.21         5.98 o                         
  -3  15   9         31.95         32.58         3.89 o                         
  -1  15   9        181.34        182.83         7.27 o                         
   1  15   9        126.12        139.17         9.69 o                         
   3  15   9         71.96         80.94         6.62 o                         
  -4  16   9        207.90        197.89         9.40 o                         
  -2  16   9        131.74        131.45         4.11 o                         
   0  16   9        149.13        147.05         9.18 o                         
   2  16   9         94.35         95.35         6.76 o                         
  -3  17   9          4.96          3.32         2.26 o                         
  -1  17   9         97.78        117.93         5.81 o                         
   1  17   9        247.83        294.43        19.83 o                         
   3  17   9        179.78        176.77         9.31 o                         
  -4  18   9        165.04        170.81        12.18 o                         
  -2  18   9         39.57         31.74         2.80 o                         
   0  18   9        103.35        113.02         7.25 o                         
   2  18   9         81.58         79.36         6.95 o                         
  -3  19   9         14.46         12.22         2.41 o                         
  -1  19   9        261.54        253.91         7.24 o                         
   1  19   9         52.26         46.63         5.04 o                         
   3  19   9        103.06        108.79         7.32 o                         
  -4  20   9         13.01          9.48         4.90 o                         
  -2  20   9        192.76        183.74         5.19 o                         
   0  20   9          3.70          4.31         2.82 o                         
   2  20   9         26.90         20.67         5.68 o                         
  -3  21   9         18.61         13.23         5.81 o                         
  -1  21   9        136.36        144.17         4.98 o                         
   1  21   9        108.86        100.15         6.68 o                         
  -2  22   9         52.55         49.32         4.03 o                         
   0  22   9        281.60        313.50        11.25 o                         
   2  22   9        359.61        333.26        11.74 o                         
  -3  23   9         65.68         76.60        10.68 o                         
  -1  23   9         35.26         27.60         3.18 o                         
   1  23   9        112.59        122.92         7.81 o                         
  -2  24   9         20.62         13.66         2.52 o                         
   0  24   9        260.25        255.63         9.24 o                         
   2  24   9         99.61        108.34         7.49 o                         
  -3  25   9          4.27          4.76         4.43 o                         
  -1  25   9         49.86         51.09         7.51 o                         
   1  25   9        121.79        116.98         8.39 o                         
  -2  26   9         41.53         53.47         9.13 o                         
   0  26   9         32.74         32.37         4.41 o                         
   2  26   9         93.34         88.66         7.76 o                         
  -1  27   9        580.66        580.98        23.62 o                         
   1  27   9         54.47         49.20         5.11 o                         
  -2  28   9        316.09        317.74        19.12 o                         
   0  28   9         84.45         81.19         6.52 o                         
  -1  29   9         65.94         55.85         8.18 o                         
   1  29   9        118.33        113.88         7.34 o                         
  -2  30   9         56.81         49.53        13.51 o                         
   0  30   9         77.74         73.03         7.61 o                         
  -1  31   9        239.31        244.62        17.14 o                         
  -4   0  10        246.07        241.19        14.49 o                         
  -2   0  10        586.54        654.02        23.34 o                         
   0   0  10        537.43        569.78        19.16 o                         
   2   0  10         32.39         24.10        11.71 o                         
  -3   1  10         60.37         62.20         4.61 o                         
  -1   1  10        159.38        175.43        12.41 o                         
   1   1  10        367.39        379.46        11.40 o                         
  -4   2  10        404.87        394.19        10.66 o                         
  -2   2  10         70.34         88.23         5.47 o                         
   0   2  10         35.22         41.26         4.71 o                         
   2   2  10         76.41         73.96         9.26 o                         
  -3   3  10         25.08         28.23         3.29 o                         
  -1   3  10        367.61        398.54        11.31 o                         
   1   3  10         94.85         98.21         7.54 o                         
  -4   4  10         24.21         21.99         4.03 o                         
  -2   4  10        422.38        460.28        10.40 o                         
   0   4  10        276.88        282.34         9.43 o                         
   2   4  10        170.11        165.51        11.50 o                         
  -3   5  10         82.10        105.95         6.69 o                         
  -1   5  10         91.69        101.81         6.43 o                         
   1   5  10        473.69        490.16        14.20 o                         
  -4   6  10         20.29         21.07         3.74 o                         
  -2   6  10         20.80         19.05         2.67 o                         
   0   6  10        199.81        231.28         8.81 o                         
   2   6  10        140.95        137.47        10.41 o                         
  -3   7  10        383.06        407.89        10.02 o                         
  -1   7  10         20.74         13.75         3.26 o                         
   1   7  10         47.25         63.28         6.28 o                         
  -2   8  10         32.46         40.85         3.93 o                         
   0   8  10         67.31         86.33         6.21 o                         
   2   8  10        161.14        179.29        12.67 o                         
  -3   9  10         70.45         65.78         4.55 o                         
  -1   9  10         21.33         18.73         3.55 o                         
   1   9  10        133.21        161.81        10.98 o                         
  -2  10  10        177.66        187.30         6.95 o                         
   0  10  10        105.66        119.89         8.00 o                         
   2  10  10         46.67         51.96         7.53 o                         
  -3  11  10        197.74        206.56         8.75 o                         
  -1  11  10        141.86        147.62         7.60 o                         
   1  11  10         66.38         65.87         6.34 o                         
  -2  12  10          0.94          6.74         2.44 o                         
   0  12  10        295.35        295.50        10.73 o                         
   2  12  10         12.34         14.75         4.90 o                         
  -3  13  10         97.16        118.44         7.91 o                         
  -1  13  10         36.47         43.82         4.48 o                         
   1  13  10         15.89         29.28         4.52 o                         
  -2  14  10         33.41         29.34         3.64 o                         
   0  14  10        309.36        329.81        11.17 o                         
   2  14  10        158.14        146.45        10.52 o                         
  -3  15  10         46.65         55.79         4.71 o                         
  -1  15  10         43.19         46.14         4.58 o                         
   1  15  10        123.47        124.25        13.70 o                         
  -2  16  10        112.14        109.07         6.87 o                         
   0  16  10         34.47         41.95         5.94 o                         
   2  16  10        173.85        173.72        23.11 o                         
  -3  17  10         12.54          7.38         3.01 o                         
  -1  17  10         48.50         49.33         4.61 o                         
   1  17  10        120.30        104.27         9.16 o                         
  -2  18  10        175.75        175.11         6.16 o                         
   0  18  10        228.76        241.20        10.69 o                         
  -1  19  10         31.77         35.42         4.20 o                         
   1  19  10         40.66         45.18         5.55 o                         
  -2  20  10         72.43         77.06         8.78 o                         
   0  20  10          8.60          4.67         3.29 o                         
  -1  21  10        247.45        261.14         7.02 o                         
   1  21  10         14.28         19.53         4.62 o                         
  -2  22  10        142.95        136.59         8.45 o                         
   0  22  10        172.30        169.65        10.42 o                         
  -1  23  10        211.44        212.27        13.01 o                         
   0  24  10         15.54          5.61         8.85 o                         
  -1   1  11         80.36         80.86         5.92 o                         
   1   1  11        180.03        172.47        15.47 o                         
  -2   2  11        130.43        135.80         7.38 o                         
   0   2  11         47.70         49.85         5.23 o                         
  -1   3  11        191.83        188.93         9.04 o                         
  -2   4  11        174.09        175.12         7.17 o                         
   0   4  11        160.26        155.41         8.40 o                         
  -1   5  11         89.57         90.83         6.28 o                         
  -2   6  11         35.22         33.20         4.55 o                         
   0   6  11         15.12          7.97         3.66 o                         
  -1   7  11         90.70         95.19         6.77 o                         
   0   8  11         80.22         80.18         6.06 o                         
  -1   9  11         22.11         30.99         4.69 o                         
   0  10  11        140.51        144.73         8.02 o                         
  -1  11  11          4.97          3.46         2.68 o                         
                                                                                
